# Supplementary material for: Bidirectional transcription of a novel chimeric gene mapping to mouse chromosome Yq
Source: BMC Evol Biol. 2007 Sep 24;7:171. doi: 10.1186/1471-2148-7-171 (PMC2212661; doi:10.1186/1471-2148-7-171)
Supplement: Additional File 4 — Potential gene loci detected in Yq contigs. List of potential gene copies found within each genomic contig mapping to mouse chromosome Yq. Gene copies were located via BLAST comparison of reference gene loci to each contig. Start and end points (in bp) for each match are noted, as is the orientation of the potential gene copy, which may in each case be a coding gene or a pseudogene. [file 1471-2148-7-171-S4.xls]

## Sheet: Plans
Alignments to do:
NT_161904			Show internal large tandem repeat
NT_165794			Check for tandem large repeat
NT_161926 vs. NT_161892			Multiple copies of large amplicon
NT_161872			Copies of Sly in opposite orientation = inverted repeat (?)
NT_161925			Tandem tracts of Asty + 1 in opposite orientation
NT_165791			Tandem tracts of Ssty2
NT_161906			Paired copies of Ssty1 in opposite orientation
NT_161902			Paired copies of Ssty2 in opposite orientation

## Sheet: Sorted
Blasting with word length 40, no filter for Ssty1/2, Orly and Asty. Blasting with word length 100, no filter for Sly.
NT_165798	(308426 bp)
Locus	Copies	Start	End	Orientation	Spacer	Notes
Asty (partial)	1	2081	1	R	62402	Truncated at contig end
Ssty2	1	62403	64776	F
NT_165797	(291510 bp)
Locus	Copies	Start	End	Orientation	Spacer	Notes
Ssty2	1	50469	48120	R	116496
Asty	1	164616	172507	F		5536bp insertion with flanking duplication of bases 1619-1625 of Asty sequence
NT_165796	(316836 bp)
Locus	Copies	Start	End	Orientation	Spacer	Notes
Asty	2	32090	34453	F	13949
Sly (partial)	1	48402	59854	F	62455	Matches from base 14774 of Sly sequence
Ssty1	1	122309	119904	R	37333
Ssty1 (partial)	1	157237	156786	R	40082	Matches from base 1948-2385 of Ssty1 sequence.
Asty	2	196868	199228	F	46305
Sly	1	245533	271766	F
NT_165795	(333418 bp)
Locus	Copies	Start	End	Orientation	Spacer	Notes
Asty (partial)	1	48993	47255	R	55913	Internal deletion removing bases 1197-1819 of Asty sequence.
Ssty1	3	103168	105556	F	34642
Ssty1	3	140198	142583	F	33802
Ssty1 (partial)	1	176385	177139	F	20096	Matches from base 1514-2268 of Ssty1 sequence.
Asty	2	197235	194872	R	33952
Asty	2	228824	226460	R	93116
Ssty1	3	319576	321953	F
NT_165794	(408065 bp)
Locus	Copies	Start	End	Orientation	Spacer	Notes
Ssty1	2	18222	15646	R	43510	182bp insertion with flanking duplication of bases 379-393 of Ssty1 sequence.
Asty	2	59156	61518	F	59384
Sly	2	120902	147081	F	62517
Ssty1	2	209598	207188	R	37489
Ssty1 (partial)	1	244677	244239	R	37632	Matches from base 1948-2385 of Ssty1 sequence.
Asty	2	281871	284231	F	59265
Sly	2	343496	369675	F
NT_165793	(318612 bp)
Locus	Copies	Start	End	Orientation	Spacer	Notes
Asty	2	41558	43920	F	59269
Sly	1	103189	129267	F	62748
Ssty1	1	192015	189607	R	37397
Ssty1 (partial)	1	227004	226565	R	41390	Matches from base 1948-2385 of Ssty1 sequence.
Asty	2	267955	270315	F
NT_165792	(459333 bp)
Locus	Copies	Start	End	Orientation	Spacer	Notes
Sly	1	57893	31690	R	87811
Asty	2	119501	117140	R	40963
Ssty1	1	158103	160664	F	34462	186bp insertion with flanking duplication of bases 381-393 of Ssty1 sequence.
Orly	1	195126	210032	F	13721
Ssty2	2	223753	226089	F	66132
Ssty2	2	292221	294560	F	145804
Asty	2	440364	438004	R
NT_165791	(296531 bp)
Locus	Copies	Start	End	Orientation	Spacer	Notes
Ssty1	1	52451	55032	F	34561	183bp insertion with flanking duplication of bases 379-393 of the Ssty1 sequence.
Orly	1	89593	104487	F	14800
Ssty2	3	119287	121608	F	72035
Ssty2	3	193643	203056	F	67530	7073bp insertion with flanking duplication of bases 140-145 of Ssty2
Ssty2	3	270586	272906	F		Expansion of GTT repeat tract starting at position 1035 of Ssty2 sequence
NT_165790	(263811 bp)
Locus	Copies	Start	End	Orientation	Spacer	Notes
Ssty2	2	97837	95505	R	76624
Ssty2	2	172129	169801	R	32155	REFERENCE LOCUS
Orly	1	201956	187024	R	52010
Ssty1	1	239034	236458	R		185bp insertion with flanking duplication of bases 379-393 of the Ssty1 sequence.
NT_161937	(388718 bp)
Locus	Copies	Start	End	Orientation	Spacer	Notes
Ssty2	1	62922	60653	R	86729
Sly	1	147382	173636	F	62489
Ssty1	1	236125	233719	R	37334
Ssty1 (partial)	1	271053	270616	R	38737	Matches bases 1948-2385 of Ssty1 sequence
Asty	1	309353	311713	F
NT_161928	(177310 bp)
Locus	Copies	Start	End	Orientation	Spacer	Notes
Sly	1	56209	29986	R	87866
Asty	1	117852	115489	R	47894
Ssty1	1	163383	165962	F		184bp insertion with flanking duplication of bases 379-393 of the Ssty1 sequence.
NT_161926	(248308 bp)
Locus	Copies	Start	End	Orientation	Spacer	Notes
Sly	1	32796	6537	R	93113
Asty (partial)	1	99650	97287	R	44895
Ssty1	1	142182	144771	F	34492	184bp insertion with flanking duplication of bases 379-393 of the Ssty1 sequence.
Orly	1	179263	194146	F	14804	REFERENCE LOCUS
Ssty2	1	208950	211277	F
NT_161925	(332526 bp)
Locus	Copies	Start	End	Orientation	Spacer	Notes
Asty (partial)	4	2080	4337	F	116140
Sly	1	120477	94427	R	99791
Asty	4	194218	191855	R	63351
Asty	4	255206	252843	R	64800
Asty	4	317643	315279	R
NT_161924	(356316 bp)
Locus	Copies	Start	End	Orientation	Spacer	Notes
Sly	1	58021	31734	R	86666
Asty	2	118400	116040	R	43377
Orly	1	159417	174320	F	14743
Ssty2	1	189063	191400	F	98689
Asty	2	290089	287730	R	42160
Ssty1	1	329890	332465	F		181bp insertion with flanking duplication of bases 379-393 of the Ssty1 sequence.
NT_161923	(289075 bp)
Locus	Copies	Start	End	Orientation	Spacer	Notes
Ssty2	1	8675	11008	F	110092
Asty	1	121100	118739	R	27626
Sly	1	146365	172614	F	63456
Ssty1	1	236070	233668	R	37293
Ssty1 (partial)	2	270961	270524	R		Matches bases 1948-2385 of Ssty1 sequence
Ssty1 (partial)	2	287640	289073	F		182bp insertion with flanking duplication of bases 379-393 of the Ssty1 sequence. Truncated at end of contig
NT_161919	(216416 bp)
Locus	Copies	Start	End	Orientation	Spacer	Notes
Asty	1	34973	37333	F	81527
Ssty2	1	118860	116517	R
NT_161916	(412242 bp)
Locus	Copies	Start	End	Orientation	Spacer	Notes
Asty	2	203508	201149	R	30444
Asty (partial)	2	231593	229324	R	94092
Sly	1	323416	291253	R		~5.9k insertion at base ~5.7k of Sly sequence
NT_161913	(306608 bp)
Locus	Copies	Start	End	Orientation	Spacer	Notes
Asty (partial)	1	135181	137420	F	123865	Matches from base 110 of Asty sequence. 10bp deletion removing bases 241-251 of Asty sequence.
Sly	1	261285	293319	F		~5.9k insertion at base ~5.7k of Sly sequence
NT_161911	(635215 bp)
Locus	Copies	Start	End	Orientation	Spacer	Notes
Sly	1	85141	59033	R	79283
Asty	5	138316	135958	R	66565
Asty	5	202523	200159	R	64825
Asty (partial)	1	264984	262729	R	71683	Matches from base 110 of Asty sequence
Ssty2 (partial)	1	334412	335106	F	74193	Matches from base 1634 of Ssty2 sequence
Asty	5	409299	406936	R	41784
Ssty1	3	448720	451104	F	53660
Asty	5	504764	502404	R	30703
Asty	5	533107	530748	R	42460
Ssty1	3	573208	575590	F	34639
Ssty1	3	610229	612625	F
NT_161906	(549028 bp)
Locus	Copies	Start	End	Orientation	Spacer	Notes
Ssty1	4	17976	20358	F	34586
Ssty1	4	54944	57527	F	34515	182bp insertion with flanking duplication of bases 379-393 of the Ssty1 sequence.
Orly (partial)	1	92042	106171	F	199844	Internal deletion removing bases 2513-3294 of Orly sequence
Sly	1	306015	337895	F	61683	~5.9k insertion at base ~5.7k of Sly sequence
Ssty1	4	399578	397184	R	39343
Ssty1	4	436527	434155	R	42476
Asty	2	476631	478993	F	25971
Asty	2	504964	507324	F
NT_161904	(503568 bp)
Locus	Copies	Start	End	Orientation	Spacer	Notes
Ssty1	4	34361	31977	R	40663	REFERENCE LOCUS
Asty	6	72640	75000	F	25879
Asty	6	100879	103239	F	55078
Ssty1	4	158317	155932	R	41887
Asty	6	197819	200179	F	48557
Ssty1	4	248736	246354	R	41773
Asty	6	288127	290485	F	26139
Asty	6	316624	318983	F	48603
Ssty1	4	367586	365202	R	37400
Asty	6	402602	404962	F
NT_161902	(1115847 bp)
Locus	Copies	Start	End	Orientation	Spacer	Notes
Ssty1	1	44127	41743	R	37393
Asty	2	79136	81496	F	123494
Ssty2	5	204990	202643	R	323180	Expansion of GTT repeat tract starting at position 1035 of Ssty2 sequence
Ssty2	5	525823	523481	R	48587
Asty	2	572068	574420	F	96539
Ssty2	5	670959	668610	R	37824
Ssty2 (partial)	1	706434	704417	R	52311	Internal deletion removing bases 645-1029 of Ssty2 sequence. 76bp of unmatched sequence in place of deleted section
Ssty (unknown partial)	1	756728	758005	F	56484	(less than 85% match to either Ssty1 or Ssty2)
Sly (partial)	1	814489	781725	R	128925	Internal deletion removing bases 5713-11034 of Sly sequence. ~5k insertion with flanking duplication of bases 12420-13298 of Sly sequence
Ssty2	5	910650	912999	F	154035	Expansion of GTT repeat tract starting at position 1035 of Ssty2 sequence
Ssty2	5	1067034	1069368	F
NT_161898	(407439 bp)
Locus	Copies	Start	End	Orientation	Spacer	Notes
Ssty2	2	71187	68884	R	39926
Asty (partial)	2	108810	111115	F	146754	Matches from base 63 of Asty sequence
Ssty2	2	257869	255524	R	108396	Expansion of GTT repeat tract starting at position 1035 of Ssty2 sequence
Asty (partial)	2	363920	362042	R		Matches from base 481 of Asty sequence. 82% match only.
NT_161897	(883536 bp)
Locus	Copies	Start	End	Orientation	Spacer	Notes
Ssty2 (partial)	2	54242	56210	F	43383	Internal deletion removing bases 645-1005 of Ssty2 sequence. 4bp of unmatched sequence in place of deleted section
Ssty2 (partial)	2	99593	101392	F	78699	Matches from base 551 of Ssty2 sequence. Expansion of GTT repeat tract starting at position 1035 of Ssty2 sequence
Asty (partial)	1	180091	178893	R	221790	Internal deletion removing bases 1197-1819 of Asty sequence
Asty	3	400683	398327	R	30947
Asty	3	429274	426921	R	89017
Sly (partial)	1	515938	483711	R	226368	Matches to base 26157 of Sly sequence
Ssty2	2	710079	712429	F	94481	Expansion of GTT repeat tract starting at position 1035 of Ssty2 sequence
Asty	3	806910	804550	R	62689
Ssty2	2	867239	869609	F
NT_161895	(778608 bp)
Locus	Copies	Start	End	Orientation	Spacer	Notes
Ssty1	2	51430	53805	F	34223
Ssty1	2	88028	90404	F	83531
Sly (partial)	3	173935	145876	R	243972	Matches to base 155554 of Sly sequence (many interruptions
Ssty2	2	389848	387531	R	38532
Sly (partial)	3	426063	446233	F	54239	Matches to base 14772 of Sly sequence (many interruptions)
Sly (partial)	3	500472	508644	F	40136	Matches bases 7438-15630 of Sly sequence (many interruptions)
Asty (partial)	1	548780	550658	F	104172	Matches from base 481 of Asty sequence. 82% match only.
Ssty2	2	654830	657175	F		Expansion of GTT repeat tract starting at position 1035 of Ssty2 sequence
NT_161892	(234992 bp)
Locus	Copies	Start	End	Orientation	Spacer	Notes
Ssty2	1	26446	24118	R	32117
Orly	1	56235	41276	R	52017
Ssty1	1	93293	90710	R	42162	185bp insertion with flanking duplication of bases 379-390 of the Ssty1 sequence.
Asty	1	132872	135235	F	59341
Sly	1	194576	220999	F
NT_161885	(241935 bp)
Locus	Copies	Start	End	Orientation	Spacer	Notes
Sly	1	18080	44195	F	63792
Ssty1	1	107987	105579	R	37435
Ssty1 (partial)	1	143014	142574	R	37664	Matches bases 1948-2385 of Ssty1 sequence
Asty	1	180238	182599	F
NT_161879	(228530 bp)
Locus	Copies	Start	End	Orientation	Spacer	Notes
Ssty2	1	46914	44586	R	34856
Orly	1	79442	64521	R	51979
Ssty1	1	116500	113918	R	42667	182bp insertion with flanking duplication of bases 379-393 of the Ssty1 sequence.
Asty	1	156585	158948	F
NT_161877	(374137 bp)
Locus	Copies	Start	End	Orientation	Spacer	Notes
Asty	1	71496	69135	R	39580
Ssty1 (partial)	1	108715	109152	F	34665	Matches bases 1948-2385 of Ssty1 sequence
Ssty1	2	143817	146223	F	87610
Sly	1	233833	207705	R	94272
Asty (partial)	1	301977	300358	R	50277	Internal deletion removing bases 779-1517 of Asty sequence.
Ssty1	2	350635	353211	F		183bp insertion with flanking duplication of bases 379-393 of the Ssty1 sequence.
NT_161875	(285840 bp)
Locus	Copies	Start	End	Orientation	Spacer	Notes
Ssty2	2	4486	2164	R	51417
Ssty2	2	53581	51251	R	31955
Orly	1	83206	68322	R	51435
Ssty1	2	119757	117171	R	42624	182bp insertion with flanking duplication of bases 373-393 of the Ssty1 sequence.
Asty	1	159795	162158	F	59336
Sly	1	221494	247639	F
NT_161872	(418078 bp)
Locus	Copies	Start	End	Orientation	Spacer	Notes
Asty (partial)	1	65204	67457	F	123846	Matches from base 110 of the Asty sequence.
Sly	1	191303	223311	F	62274	~5.9k insertion at base ~5.7k of Sly sequence
Asty	2	285585	287939	F	26570
Asty	2	314509	316866	F	101212
Sly (partial)	1	418078	406846	R		Truncated at end of contig
NT_161868	(336966 bp)
Locus	Copies	Start	End	Orientation	Spacer	Notes
Ssty2	2	32476	30145	R	77067
Ssty2	2	107212	104881	R	32022
Orly	1	136903	121993	R	51988
Ssty1	1	173981	171404	R	42409	183bp insertion with flanking duplication of bases 379-393 of the Ssty1 sequence.
Asty	1	213813	216175	F	59307
Sly	1	275482	301680	F		REFERENCE LOCUS
NT_161866	(282222 bp)		l*, , a*
Locus	Copies	Start	End	Orientation	Spacer	Notes
Sly (partial)	1	81593	59273	R	39762	Matches from base 3800 of Sly sequence
Asty	1	99035	96672	R	64888	REFERENCE LOCUS
Asty (partial)	1	161560	159305	R		Matches from base 110 of the Asty sequence.
