# Supplementary material for: Bidirectional transcription of a novel chimeric gene mapping to mouse chromosome Yq
Source: BMC Evol Biol. 2007 Sep 24;7:171. doi: 10.1186/1471-2148-7-171 (PMC2212661; doi:10.1186/1471-2148-7-171)
Supplement: Additional File 8 — Clustal alignments used for tree analysis. ZIP archive file containing the ClustalW alignments used to generate the phylogenetic trees for this project (plain text format). [file 1471-2148-7-171-S8.zip]

Archive with 3 entries (3 files):
- Asty+Astx+Orly.aln
- Sly+Xmr+Orly.aln
- Ssty1+Ssty2+Orly.aln
