# Supplementary material for: Bidirectional transcription of a novel chimeric gene mapping to mouse chromosome Yq
Source: BMC Evol Biol. 2007 Sep 24;7:171. doi: 10.1186/1471-2148-7-171 (PMC2212661; doi:10.1186/1471-2148-7-171)
Supplement: Additional File 8 — Clustal alignments used for tree analysis. ZIP archive file containing the ClustalW alignments used to generate the phylogenetic trees for this project (plain text format). [file 1471-2148-7-171-S8.zip › Asty+Astx+Orly.aln]

CLUSTAL W (1.83) multiple sequence alignment


Asty|NT_161911.2|B|               AATTTCACATTTGCAAAGTGTCACAGAAATGCTGCTTATGACCA 316
Asty|NT_161911.2|A|               AATTTCACATTTGCAAAGTGTCACAGAAATGCTGCTTATGACCA 315
Asty|NT_161925.2|C|               AATTTCACATTTGCAAAGTGTCACAGAAATGCTGCTTATGATCA 316
Asty|NT_161925.2|B|               AATTTCACATTTGCAAAGTGTCACAGAAATGCTGCTTATGATCA 316
Asty|NT_161925.2|A|               AATTTCACATTTGCAAAGTGTCACAGAAATGCTGCTTATGATCA 316
Asty|NT_161866.2|A|REFERENCE      AATTTCACATTTGCAAAGTGTCACAGAAATGCTGCTTATGATCA 316
Asty|NT_165796.1|B|               AATTTCACACTTGCAAAGTGTCACAGAAATGCTGCTTATGACCA 316
Asty|NT_165794.1|B|               AATTTCACACTTGCAAAGTGTCACAGAAATGCTGCTTATGACCA 316
Asty|NT_165792.1|B|               AATTTCACACTTGCAAAGTGTCACAGAAATGCTGCTTATGACCA 316
Asty|NT_161937.2|A|               AATTTCACACTTGCAAAGTGTCACAGAAATGCTGCTTATGACCA 316
Asty|NT_165793.1|B|               AATTTCACACTTGCAAAGTGTCACAGAAATGCTGCTTATGACCA 316
Asty|NT_161885.2|A|               AATTTCACACTTGCAAAGTGTCACAGAAATGCTGCTTATGACCA 317
Asty|NT_161877.2|A|               AATTTCACACTTGCAAAGTGTCACAGAAATGCTGCTTATGACCA 317
Asty|NT_161924.2|A|               AATTTCACACTTGCAAAGTGTCACAGAAATGCTGCTTATGACCA 316
Asty|NT_161923.2|A|               AATTTCACACTTGCAAAGTGTCACAGAAATGCTGCTTATGACCA 317
Asty|NT_161928.2|A|               AATTTCACACTTGCAAAGTGTCACAGAAATGCTGCTTATGACCA 317
Asty|NT_161875.2|A|               AATTTCACACTTGCAAAGTGTCACAGAAATGCTGCTTATGACCA 317
Asty|NT_161879.2|A|               AATTTCACACTTGCAAAGTGTCACAGAAATGCTGCTTATGACGA 317
Asty|NT_161892.2|A|               AATTTCACACTTGCAAAGTGTCAAAGAAATGCTGCTTATGACCA 317
Asty|NT_165792.1|A|               AATTTCACACTTGCAAAGTGTCACAGAAATGCTGCTTATGACCA 317
Asty|NT_161868.2|A|               AATTTCACACTTGCAAAGTGTCACAGAAATGCTGCTTATGACCA 317
Asty|NT_165794.1|A|               AATTTCACACTTGCAAAGTGTCACAGAAATGCTGCTTATGACCA 317
Asty|NT_161924.2|B|               AATTTCACACTTGCAAAGTGTCACAGAAATGCTGCTTATGACGA 317
Asty|NT_165796.1|A|               AATTTCACACTTGCAAAGTGTCACAGAAATGCTGCTTATGACCA 317
Asty|NT_165793.1|A|               AATTTCACACTTGCAAAGTGTCACAGAAATGCTGCTTATGACCA 317
Asty|NT_161904.2|F|               AATTTCACATTTGCAAAGTGTCACAGAAATGCTGATTATGACCA 316
Asty|NT_161902.2|A|               AATTTCACATTTGCAAAGTGTCACAGAAATGCTGATTATGACCA 316
Asty|NT_161902.2|B|               AATTTCACATTTGCAAAGTGTCACAGAAATGCTGCTTATGACCA 316
Asty|NT_161897.2|B|               AATTTCACACTTGCAAAGTGTCACAGAAATGCTGCTTATGACT- 315
Asty|NT_161872.2|A|               AATTTCACACTTGCAAAGTGTCACAGAAATGCTGCTTATGACT- 315
Asty|NT_165795.1|B|               AATTGTACATTTGCAAAGTGTCATAGAAATGCTGCTTATGACCA 317
Asty|NT_161911.2|E|               AATTGCACATTTGCAAAGTGTCACAGAAATGCTGCTTATGACCA 315
Asty|NT_161904.2|A|               AATTGCACATTTGCAAAGTGTCACAGAAATGCTGCTTATGACCA 317
Asty|NT_161911.2|C|               AATTGCACATTTGCAAAGTGTCACAGAAATGCTGCTTATGACCA 317
Asty|NT_161906.2|A|               AATTGCACATTTGCAAAGTGTCACAGAAATGCTGCTTATGACCA 317
Asty|NT_161904.2|D|               AATTGCACATTTGCAAAGTGTCACAGAAATGCTGCTTATGACCA 317
Astx|NT_039713|REFERENCE          AATTTCACTTTTGCAAAGTGTCCCAGAAAAGCTGCTTATGACTA 316
Asty|NT_165795.1|A|               AATTTCACATTTGCAAAGTGTCACAGAAATGCTGCTTATGACCA 316
Asty|NT_161919.2|A|               AATTTCACATTTGCAAAGTGTCACAGAAATGCTGCTTATGACCA 316
Asty|NT_161897.2|C|               AATTTCACATTTGCAAAGTGTCACAGAAATGCTGCTTATGACCA 316
Asty|NT_161911.2|D|               AATTTCACATTTGCAAAGTGTCACAGAAATGCTGCTTATGACCA 316
Asty|NT_161906.2|B|               AATTTCACATTTGCAAAGTGTCACAGAAATGCTGCTTATGACCA 316
Asty|NT_161904.2|C|               AATTTCACATTTGCAAAGTGTCACAGAAATGCTGCTTATGACCA 316
Asty|NT_161904.2|B|               AATTTCACATTTGCAAAGTGTCACAGAAATGCTGCTTATGACCA 316
Asty|NT_161904.2|E|               AATTTCACATTTGCAAAGTGTCACAGAAATGCTGCTTATGACCA 316
Asty|NT_161916.2|A|               AATTTCACATTTGCAAAGTGTCACAGAAATGCTGCTTATGACCA 316
Asty|NT_161897.2|A|               AATTTCACATTTGCAAAGTGTCACAGAAATGCTGCTTATGACCA 316
Asty|NT_161872.2|B|               AATTTCACATTTGCAAAGTGTCACAGAAATGCTGCTTATGACCA 316
Orly|NT_165792.1|                 AATTTCACATTTGCAAAGTGTCACAGAAATGCTGCTTATGACCA 2272
Orly|NT_165790.1|                 AATTTCACATTTGCAAAGTGTCACAGAAATGCTGCTTATGACCA 2276
Orly|NT_165791.1|                 AATTCCACATTTTCAAAGTGTCACAGAAATGCTGCTTATGACCA 2255
Orly|NT_161879.2|                 AATTTCACATTTGCAAAGTGTCACAGAAATGCTGCTTATGACCA 2271
Orly|NT_161924.2|                 AATTTCACATTTGCAAAGTGTCACAGAAATGCTGCTTATGACCA 2281
Orly|NT_161892.2|                 AATTTCACATTTGCAAAGTGTCACAGAAATGCTGCTTATGACCA 2280
Orly|NT_161926.2|REFERENCE        AATTTCACATTTGCAAAGTGTCACAGAAATGCTGCTTATGACCA 1890
Orly|NT_161868.2|                 AATTTCACATTTGCAAAGTTTCACAGAAATGCTCCTTATGACCA 2261
Orly|NT_161875.2|                 AATTTCACATTTGCAAAGTGTCACAGAAATGCTGCTTATGACCA 2266
                                  ****  **  ** ****** **  ***** ***  ******   

Asty|NT_161911.2|B|               GAGTGCTTAAACTTCCTTATTCTCATGAAGTTTGCCACATTACCTCTTTG 366
Asty|NT_161911.2|A|               GAGTGCTTAAACTTCTTTATTCTCATGAAGTTTGCCACATTACCTCTTTG 365
Asty|NT_161925.2|C|               GAGTGCTTAAACTTCCTTATTCTCATGAAGTTTGCCACATTACCTGTTTG 366
Asty|NT_161925.2|B|               GAGTGCTTAAACTTCCTTATTCTCATGAAGTTTGCCACATTACCTGTTTG 366
Asty|NT_161925.2|A|               GAGTGCTTAAACTTCCTTATTCTCATGAAGTTTGCCACATTACCTCTTTG 366
Asty|NT_161866.2|A|REFERENCE      GAGTGCTTAAACTTCCTTATTCTCATGAAGTTTGCCACATTACCTCTTTG 366
Asty|NT_165796.1|B|               GAATGCTTCAACTTCCTTATTCTCATGAAGTTTGCCACATTACCTCTTTG 366
Asty|NT_165794.1|B|               GAATGCTTCAACTTCCTTATTCTCATGAAGTTTGCCACATTACCTCTTTG 366
Asty|NT_165792.1|B|               GAATGCTTCAACTTCCTTATTCTCATGAAGTTTGCCACATTACCTCTTTG 366
Asty|NT_161937.2|A|               GAATGCTTCAACTTCCTTATTCTCATGAAGTTTGCCACATTACCTCTTTG 366
Asty|NT_165793.1|B|               GAATGCTTCAACTTCCTTATTCTCATGAAGTTTGCCACATTACCTCTTTG 366
Asty|NT_161885.2|A|               GAATGCTTCAACTTCCTTATTCTCATGAAGTTTGCCACATTACCTCTTTG 367
Asty|NT_161877.2|A|               GAATGCTTCAACTTCCTTATTCTCATGAAGTTTGCCACATTACCTCTTTG 367
Asty|NT_161924.2|A|               GAATGCTTCAACTTCCTTATTCTCATGAAGTTTGCCACATTACCTCTTTG 366
Asty|NT_161923.2|A|               GAATGCTTCAACTTCCTTATTCTCATGAAGTTTGCCACATTACCTCTTTG 367
Asty|NT_161928.2|A|               GAATGCTTCAACTTCCTTATTCTCATGAAGTTTGCCACATTACCTCTTTG 367
Asty|NT_161875.2|A|               GAATGCTTCAACTTCCTTATTCTCATGAAGTTTGCCACATTACCTCTTTG 367
Asty|NT_161879.2|A|               GAATGCTTCAACTTCCTTATTCTCATGAAGTTTGCCACATTACCTCTTTG 367
Asty|NT_161892.2|A|               GAATGCTTCAACTTCCTTATTCTCATGAAGTTTGCCACATTACCTCTTTG 367
Asty|NT_165792.1|A|               GAATGCTTCAACTTCCTTATTCTCATGAAGTTTGCCACATTACCTCTTTG 367
Asty|NT_161868.2|A|               GAATGCTTCATCTTCCTTATTCTCATGAAGTTTGCCACATTACCTCTTTG 367
Asty|NT_165794.1|A|               GAATGCTTCAACTTCCTTATTCTCATGAAGTTTGCCACATTACCTCTTTG 367
Asty|NT_161924.2|B|               GAATGCTTCAACTTCCTTATTCTCATGAAGTTTGCCACATTACCTCTTTG 367
Asty|NT_165796.1|A|               GAATGCTTCAACTTCCTTATTCTCATGAAGTTTGCCACATTACCTCTTTG 367
Asty|NT_165793.1|A|               GAATGCTTCAACTTCCTTATTCTCATGAAGTTTGCCACATTACCTCTTTG 367
Asty|NT_161904.2|F|               GAATGCTTCAACTTCCTTATTCTCATGAAGTTTGCCACATTACCTCTTTG 366
Asty|NT_161902.2|A|               GAATGCTTCAACTTCCTTATTCTCATGAAGTTTGCCACATTACCTCTTTG 366
Asty|NT_161902.2|B|               GAGTGCTTAAACTTCCTTATTCTCATGAAGTTTGCCACATTACCTCTTTG 366
Asty|NT_161897.2|B|               GAATGCTTCAACTTCCTTATTCTCATGAAGTTTGCCACATTACCTCTTTG 365
Asty|NT_161872.2|A|               GAATGCTTCAACTTCCTTATTCTCATGAAGTTTGCCACATTACCGCTTTG 365
Asty|NT_165795.1|B|               GAATGCTTAAACTTCCTTATTCTCATGAAGTTTGCCACATTACCTCTTTT 367
Asty|NT_161911.2|E|               GAATGCTTAAACTTTCTTATTCTCATGAAGTTTGCCACATTACCTCTTTG 365
Asty|NT_161904.2|A|               GAATGCTTAAACTTTCTTATTCTCATGAAGTTTGCCACATTACCTCTT-G 366
Asty|NT_161911.2|C|               GAATGCTTAAACTTTCTTATTCTCATGAAGTTTGCCACATTACCTCTTTG 367
Asty|NT_161906.2|A|               GAATGCTTAAACTTTCTTATTCTCATGAAGTTTGCCACATTACCTCTTTG 367
Asty|NT_161904.2|D|               GAATGCTTAAACTTTCTTATTCTCATGAAGTTTGCCACATTACCTCTTTG 367
Astx|NT_039713|REFERENCE          GAGTGCTTCAACTTCCTTATTCTCATGAAGTTTGCCACATTACCTCTATG 366
Asty|NT_165795.1|A|               GAGTGCTTCAACTTCCTTATTCTCATGAAGTTTGCAACATTACCTCTTTG 366
Asty|NT_161919.2|A|               GAGTGCTTAAACTTCCTTATTCTCATGAAGTTTGCCACATTACCTCTTTG 366
Asty|NT_161897.2|C|               GAGTGCTTAAACTTCCTTATTCTCATGAAGTTTGCCACATTACCTCTTTG 366
Asty|NT_161911.2|D|               GAGTGCATAAACTTCCTTATTCTCATGAAGTTTGCCACATTACCTCTTTG 366
Asty|NT_161906.2|B|               GAGTGCATAAACTTCCTTATTCTCATGAAGTTTGCCACATTACCTCTTTG 366
Asty|NT_161904.2|C|               GAGTGCATAAACTTCCTTATTCTCATGAAGTTTGCCACATTACCTCTTTG 366
Asty|NT_161904.2|B|               GAGTGCATAAACTTCCTTATTCTCATGAAGTTTGCCACATTACCTCTTTG 366
Asty|NT_161904.2|E|               GAGTGCATAAACTTCCTTATTCTCATGAAGTTT-CCACATTACCTCTTTG 365
Asty|NT_161916.2|A|               GAGTGCTTCAACTTCCTTATTCTCATGAAGTTTGCCACATTACCTCTTTG 366
Asty|NT_161897.2|A|               GAGTGCTTCAACTTCCTTATTCTCATGAAGTTTGCCACATTACCTCTTTG 366
Asty|NT_161872.2|B|               GAGTGCTTCAACTTCCTTATTCTCATGAAGTTTGCCACATTACCTCTTTG 366
Orly|NT_165792.1|                 GAGTGCTTAAACTTCCTTATTCTCATGAAGTTTGTCACATTACCTCCTTG 2322
Orly|NT_165790.1|                 GAGTGCTTAAACTTCCTTATTCTCATGAAGTTTGTCACATTACCTCCTTG 2326
Orly|NT_165791.1|                 GAGTGCTTAAACTTCCTTATTCTCATGAAGTTTGTCACATTACCTCCTTG 2305
Orly|NT_161879.2|                 GAGTGCTTAAACTTCCTTATTCTCATGAAGTTTGTCACATTACCTCCTTG 2321
Orly|NT_161924.2|                 GAGTGCTTAAACTTCCTTATTCTCATGAAGTTTGTCACATTACCTCCTTG 2331
Orly|NT_161892.2|                 GAGTGCTTAAACTTCCTTATTCTCATGAAGTTTGTCACATTACCTCCTTG 2330
Orly|NT_161926.2|REFERENCE        GAGTGCTTAAACTTCCTTATTCTCATGAAGTTTGTCACATTACCTCCTTG 1940
Orly|NT_161868.2|                 GAGTGCTTAAACTTCCTTATTCTCATGAAGTTTGTCACATTACCTCCTTG 2311
Orly|NT_161875.2|                 GAGTGCTTAAACTTCCTTATTCTCATGAAGTTTGTCACATTACCTCCTTG 2316
                                  ** *** * * ***  *****************   ********      

Asty|NT_161911.2|B|               ATGAAGGGCACAATCATCCTACTTCTGTGCAAAACTGCCCAAGCTCCTCC 416
Asty|NT_161911.2|A|               ATGAAGGGCACAATCATCCTACTTCTGTGCAAAATTGCTCAAGCTCCTCC 415
Asty|NT_161925.2|C|               ATGAAGGGCACAATCATCCTACTTCTGTGCAAAACTGCCCAAGCTCCTCC 416
Asty|NT_161925.2|B|               ATGAAGGGCACAATCATCCTACTTCTGTGCAAAACTGCCCAAGCTCCTCC 416
Asty|NT_161925.2|A|               ATGAAGGGCACAATCATCCTACTTCTGTGCAAAACTGCCCAAGCTCCTCC 416
Asty|NT_161866.2|A|REFERENCE      ATGAAGGGCACAATCATCCTACTTCTGTGCAAAACTGCCCAAGCTCCTCC 416
Asty|NT_165796.1|B|               ATGAAGGGCACAACCATCCTACTTCTGTGCAAAACTGCCCAAGCTCCTCC 416
Asty|NT_165794.1|B|               ATGAAGGGCACAACCATCCTACTTCTGTGCAAAACTGCCCAAGCTCCTCC 416
Asty|NT_165792.1|B|               ATGAAGGGCACAACCATCCTACTTCTGTGCAAAACTGCCCAAGCTCCTCC 416
Asty|NT_161937.2|A|               ATGAAGGGCACAACCATCCTACTTCTGTGCAAAACTGCCCAAGCTCCTCC 416
Asty|NT_165793.1|B|               ATGAAGGGCACAACCATCCTACTTCTGTGCAAAACTGCCCAAGCTCCTCC 416
Asty|NT_161885.2|A|               ATGAAGGGCACAACCATTCTACTTCTGTGCAAAACTGCCCAAGCTCCTCC 417
Asty|NT_161877.2|A|               ATGAAGGGCACAACCATCCTACTTCTGTGCAAAACTGCCCAAGCTCCTCC 417
Asty|NT_161924.2|A|               ATGAAGGGCACAACCATTCTACTTCTGTGCAAAACTGCCCAAGCTCCTCC 416
Asty|NT_161923.2|A|               ATGAAGGGCACAACCATCCTACTTCTGTGCAAAACTGCCCAAGCTCCTCC 417
Asty|NT_161928.2|A|               ATGAAGGGCACAACCATTCTACTTCTCTGCAAAACTGCCCAAGCTCCTCC 417
Asty|NT_161875.2|A|               ATGAAGGGCACAACCATTCTACTTCTGTGCAAAACTGCCCAAGCTCCTCC 417
Asty|NT_161879.2|A|               ATGAAGGGCACAACCATTCTACTTCTGTGCAAAACTGCCCAAGCTCCTCC 417
Asty|NT_161892.2|A|               ATGAAGGGCACAACCATTCTACTTCTGTGCAAAACTGCCCAAGCTCCTCC 417
Asty|NT_165792.1|A|               ATGAAGGGCACAACCATTCTACTTCTGTGCAAAACTGCCCAAGCTCCTCC 417
Asty|NT_161868.2|A|               ATGAAGGGCACAACCATTCTACTTCTGTGCAAAACTGCCCAAGCTCCTCC 417
Asty|NT_165794.1|A|               ATGAAGGGCACAACCATTCTACTTCTGTGCAAAACTGCCCAAGCTCCTCC 417
Asty|NT_161924.2|B|               ATGAAGGGCACAACCATTCTACTTCTGTGCAAAACTGCCCAAGCTCCTCC 417
Asty|NT_165796.1|A|               ATGAAGGGCACAACCATTCTACTTCTGTGCAAAACTGCCCAGGCTCCTCC 417
Asty|NT_165793.1|A|               ATGAAGGGCACAACCATTCTATTTCTGTGCAAAACTGCCCAAGCTCCTCC 417
Asty|NT_161904.2|F|               ATGAAGGGCACAACCATCCTACTTCTGTGCAAAACTGCCCAAGCTCCTCC 416
Asty|NT_161902.2|A|               ATGAAGGGCACAACCATCCTACTTCTGTGCAAAACTGCCCAAGCTCCTCC 416
Asty|NT_161902.2|B|               ATGAAGGGCACAACCATCCTACTTCTGTGCAAAACTGCCCAAGCTCCTCC 416
Asty|NT_161897.2|B|               ATGAAGGGCACAACCATCCTACTTCTGTGCAAAACTGCCCAAGCTCCTCC 415
Asty|NT_161872.2|A|               ATGAAGGGCACAACCATCCTACTTCTGTGCAAAACTGCCCAAGCTCCTCC 415
Asty|NT_165795.1|B|               ATGAAGGGCACAACCATCCTACTTCTGTGCAAAACTGCCCAAGCTCCTCC 417
Asty|NT_161911.2|E|               ATGAAGGGCACAACCATCCTACTTCTGTGCAAAACTGCCCAAGCTCCTCA 415
Asty|NT_161904.2|A|               ATGAAGGGCACAACCATCCTACTTCTGTGCAAAACTGCCCAAGCTCCTCA 416
Asty|NT_161911.2|C|               ATGAAGGGCACAACCATCCTACTTCTGTGCAAAACTGCCCAAGCTCCTCA 417
Asty|NT_161906.2|A|               ATGAAGGGCACAACCATCCTACTTCTGTGCAAAACTGCCCAAGCTCCTCA 417
Asty|NT_161904.2|D|               ATGAAGGGCACAACCATCCTACTTCTGTGCAAAACTGCCCAAGCTCCTCA 417
Astx|NT_039713|REFERENCE          ATGAACGGCACAACCATCCTACTTCTGTGCAAAACTGCACAAGCTCCTCC 416
Asty|NT_165795.1|A|               ATGAAGGGCACAACCATCCTACTTCTGTGCAAAACTGCCCAAGCTCCTCC 416
Asty|NT_161919.2|A|               ATGAACGGCACAACCATCCTACTTCTATGCAAAACTGCCCAAGCTCCTCC 416
Asty|NT_161897.2|C|               ATGAACGGCACAACCATCCTAATTCTATGCAAAACTGCCCAAGCTCCTCC 416
Asty|NT_161911.2|D|               ATGAAGGTCACAACTATCCTACTTCTGTGCAAAACTGCCCAAGCTCCTCC 416
Asty|NT_161906.2|B|               ATGAAGGTCACAACTATCCTACTTCTGTGCAAAACTGCCCAAGCTCCTCC 416
Asty|NT_161904.2|C|               ATGAAGGTCACAACTATCCTACTTCTGTGCAAAACTGCCCAAGCTCCTCC 416
Asty|NT_161904.2|B|               ATGAAGGTCACAACTATCCTACTTCTGTGCAAAACTGCCCAAGCTCCTCC 416
Asty|NT_161904.2|E|               ATGAAGGTCACAACTATCCTACTTCTGTGCAAAACTGCCCAAGCTCCTCC 415
Asty|NT_161916.2|A|               ATGAAGGGCACAACCATCCTACTTCTGTGCAAAACTGCCCAAGCTCCTCC 416
Asty|NT_161897.2|A|               ATGAAGGGCACAACCATCCTACTTCTGTGCAAAACTGCCCAAGCTCCTCC 416
Asty|NT_161872.2|B|               ATGAAGGGCACAACCATCCTACTTCTGTGCAAAACTTCCCAAGCTCCTCC 416
Orly|NT_165792.1|                 ATGAAGGGCACAACCATCCTACTTCTGTGCAAAATTGCCCAAGCTCCTCC 2372
Orly|NT_165790.1|                 ATGAAGGGTACAACCATCCTACTTCTGTGCAAAATTGCCCAAGCTCCTCC 2376
Orly|NT_165791.1|                 ATGAAGGGCACAACCATCCTACTTCTGTGCAAAATTGCCCAAGCTCCTCC 2355
Orly|NT_161879.2|                 ATGAAGGGCACAACCATCCTACTTCTGTGCAAAATTGCCCAAGCTCCTCC 2371
Orly|NT_161924.2|                 ATGAAGGGCACAACCATCCTACTTCTGTGCAAAATTGCCCAAGCTCCTCC 2381
Orly|NT_161892.2|                 ATGAAGGGCACAACCATCCTACTTCTGTGCAAAATTGCCCAAGCTCCTCC 2380
Orly|NT_161926.2|REFERENCE        ATGAAGGGCACAACCATCCTACTTCTGTGCAAAATTGCCCAAGCTCCTCC 1990
Orly|NT_161868.2|                 ATGAAGGGCACAACCATCCTACTTCTGTGCAAAATTGCCCAAGCTCCTCC 2361
Orly|NT_161875.2|                 ATGAAGGGCACAACCATCCTACTTCTGTGCAAAATTGCCCAAGCTCCTCC 2366
                                  ***** *  ****  ** *** **** ******* * * ** ******* 

Asty|NT_161911.2|B|               CCTATCTTACTT--AGAAGATTTAGACATTCACAACAGAGAGTGCTCCAA 464
Asty|NT_161911.2|A|               CCTATCTTACTT--AGAAGATTTAGACATTCACAACAGAGAGTGCTCCAA 463
Asty|NT_161925.2|C|               CCTATCTTACTT--AGAAGATTTAGACATTCACAACAGAGAGTGCTCCAA 464
Asty|NT_161925.2|B|               CCTATCTTACTT--AGAAGATTTAGACATTCACAACAGAGAGTGCTCCAA 464
Asty|NT_161925.2|A|               CCTATCTTACTT--AGAAGATTTAGACATTCACAACAGAGAGTGCTCCAA 464
Asty|NT_161866.2|A|REFERENCE      CCTATCTTACTT--AGAAGATTTAGACATTCACAACAGAGAGTGCTCCAA 464
Asty|NT_165796.1|B|               CCTATCTTACTTTAGGAATATTTAGACATTCACAACAGAGAGTGCTCCAA 466
Asty|NT_165794.1|B|               CCTATCTTACTTTAGGAATATTTAGACATTCACAACAGAGAGTGCTCCAA 466
Asty|NT_165792.1|B|               CCTATCTTACTTTAGGAATATTTAGACATTCACAACAGAGAGTGCTCCAA 466
Asty|NT_161937.2|A|               CCTATCTTACTTTAGGAATATTTAGACATTCACAACAGAGAGTGCTCCAA 466
Asty|NT_165793.1|B|               CCTATCTTACTTTAGGAATATTTAGACATTCACAACAGAGAGTGCTCCAA 466
Asty|NT_161885.2|A|               CCTATCTTACTTTAGGAATATTTAGACATTCACAACAGAGAGTGCTCCAA 467
Asty|NT_161877.2|A|               CCTATCTTACTTTAGGAATATTTAGACATTCACAACAGAGAGTGCTCCAA 467
Asty|NT_161924.2|A|               CCTATCTTCCTTTAGGAATATTTAGACATTCACAACAGAGAGTGCTCCAA 466
Asty|NT_161923.2|A|               CCTATCTTCCTTTAGGAAGATTTAGACATTCACAACAGAGAGTGCTCCAA 467
Asty|NT_161928.2|A|               CCTATCTTCCTTTAGGAAGATTTAGACATTCACAACAGAGAGTGCTCCAA 467
Asty|NT_161875.2|A|               CCTATCTTCCTTTAGGAAGATTTAGACATTCACAACAGAGAGTGCTCCAA 467
Asty|NT_161879.2|A|               CCTATCTTCCTTTAGGAATATTTAGACATTCACAACAGAGAGTGCTCCAA 467
Asty|NT_161892.2|A|               CCTATCTTCCTTTAGGAAGATTTAGACATTCACAACAGAGAGTGCTCCAA 467
Asty|NT_165792.1|A|               CCTATCTTCCTTTAGGAAGATTTAGACATTCACAACAGAGAGTGCTCCAA 467
Asty|NT_161868.2|A|               CCTATCTTCCTTTAGGAAGATTTAGACATTCACAACAGAGAGTGCTCCAA 467
Asty|NT_165794.1|A|               CCTATCTTCCTTTAGGAAGATTTAGACATTCACAACAGAGAGTGCTCCAA 467
Asty|NT_161924.2|B|               CCTATCTTCCTTTAGGAAGATTTAGACATTCACAACAGAGAGTGCTCCAA 467
Asty|NT_165796.1|A|               CCTATCTTCCTTTAGGAAGATTTAGACATTCACAACAGAGAGTGCTCCAA 467
Asty|NT_165793.1|A|               CCTATCTTCCTTTAGGAAGATTTAGACATTCACAACAGAGAGTGCTCCAA 467
Asty|NT_161904.2|F|               CCTATCTTACTTTAGGAAGATTTAGACATTCACAACAGAGAATGTTCCAA 466
Asty|NT_161902.2|A|               CCTATCTTACTTTAGGAAGATTTAGACATTCACAACAGAGAATGTTCCAA 466
Asty|NT_161902.2|B|               CCTATCTTACTTTAGGAAGATTTAGACATTCTCAACAGAGAGTGCTCCAA 466
Asty|NT_161897.2|B|               CC-ATCTTACTTTAGGAAGATTTAGACATTCACAACAGAGAGTGCTCCAA 464
Asty|NT_161872.2|A|               CCTATCTTACTTCAGGAAGATTTAGACATTCACAACAGAGAGTGCTCCAA 465
Asty|NT_165795.1|B|               CCTATCTTCCTTTAGGAAGATTTACACATTCACAACAGAGAGTGCTCCAA 467
Asty|NT_161911.2|E|               CCTATCTTACTTTAGGAAGATTTATACATTCACAACAGAGAGTGCTCCAA 465
Asty|NT_161904.2|A|               CCTATCTTACTTTAGGAAGATTTATACATTCACAACAGAGAGTGCTCCAA 466
Asty|NT_161911.2|C|               CCTATCTTACTTTAGGAAGATTTATACATTCACAACAGAGAGTGCTCCAA 467
Asty|NT_161906.2|A|               CCTATCTTACTTTAGGAAGATTTGTACATTCACAACAGAGAGTGCTCCAA 467
Asty|NT_161904.2|D|               CCTATCTTACTTTAGGAAGATTTATACATTCACAACAGAGAGTGCTCCAA 467
Astx|NT_039713|REFERENCE          CCTATCTTACTT-AGGAAGATTTAGACATTCACAACAGAGAGTGCTCCAA 465
Asty|NT_165795.1|A|               CCTATCTTACTTTAGGAAGATTTAGACATTCACAACAGAGAGTGCTCCAA 466
Asty|NT_161919.2|A|               CCTATCTTACTT--AGAAGATTTAGACATTCACAACAGAGAGTGCTTCAA 464
Asty|NT_161897.2|C|               CCTATCTTACTT--AGAAGATTTAGACATTCACAACAGAGAGTGCTTCAA 464
Asty|NT_161911.2|D|               CCTATCTTACTT--AGAAGATTTAGACATTCACAACTGAGAGTGCTCCTA 464
Asty|NT_161906.2|B|               CCTATCTTACTT--AGAAGATTTAGACATTCACAATTGAGAGTGCTCCTA 464
Asty|NT_161904.2|C|               CCTATCTTACTT--AGAAGATTTAGACATTCACAACTGAGAGTGCTCCAA 464
Asty|NT_161904.2|B|               CCTATCTTACTT--AGAAGATTTAGACATTCACAACTGAGAGTGCTCCAA 464
Asty|NT_161904.2|E|               CCTATCTTACTT--AGAAGATTTAGACATTCACAACTGAGAGTGCTCCAA 463
Asty|NT_161916.2|A|               CCTATCTTACTT--AGAAGATTTAAACATTCACAACAGAGAGTGCTCCAT 464
Asty|NT_161897.2|A|               CCTATCTTACTT--AGAAGATTTAGACATTCACAACAGAGAGTGCTCCAA 464
Asty|NT_161872.2|B|               CCTATCTTACTT--AGAAGATTTAGACATTCACAACAAAGAGTGCTCCAA 464
Orly|NT_165792.1|                 CCTATCTTACTTTAGGAAGATTTAGACATTCACAACAGAGAGTACTCCAA 2422
Orly|NT_165790.1|                 CCTATCTTACTTTAGGAAGATTTAGACATTCACAACAGAGAGTACTCCAA 2426
Orly|NT_165791.1|                 CCTATCTTACTTTAGGAAGATTTAGACATTCACAACAGAGAGTACTCCAA 2405
Orly|NT_161879.2|                 CCTATCTTACTTTAGGAAGATTTAGACATTCACAACAGAGAGTACTCCAA 2421
Orly|NT_161924.2|                 CCTATCTTACTTTAGGAAGATTTAGACATTCACAACAGAGAGTACTCCAA 2431
Orly|NT_161892.2|                 CCTATCTTACTTTAGGAAGATTTAGACATTCACAACAGAGAGTACTCCAA 2430
Orly|NT_161926.2|REFERENCE        CCTATCTTACTTTAGGAAGATTTAGACATTCACAACAGAGAGTACTCCAA 2040
Orly|NT_161868.2|                 CCTATCTTACTTTAGGAAGATTTAGACATTCACAACAGAGAGTACTCCAA 2411
Orly|NT_161875.2|                 CCTATCTTACTTTAGGAAGATTTAGACATTCACAACAGAGAGTACTCCAA 2416
                                  ** ***** ***   *** ****  ****** ***   *** *  * *  

Asty|NT_161911.2|B|               CCTGTGTGGAGCACAGTGTGTTTGAGGAAATCCCCCAGATTCATCATCTT 514
Asty|NT_161911.2|A|               CCTGTGTGGAGCACAGTGTGTTTGAGGAAATCCCCCAGATTCACCATCTT 513
Asty|NT_161925.2|C|               CCTGTGTGGAGCACAGTGTGTTTGAGGAAATCCCCCAGATTCATCATCTT 514
Asty|NT_161925.2|B|               CCTGTGTGGAGCACAGTGTGTTTGAGGAAATCCCCCAGATTCATCATCTT 514
Asty|NT_161925.2|A|               CCTGTGTGGAGCACAGTGTGTTTGAGGAAATCCCCCAGATTCATCATCTT 514
Asty|NT_161866.2|A|REFERENCE      CCTGTGTGGAGCACAGTGTGTTTGAGGAAATCCCCCAGATTCATCATCTT 514
Asty|NT_165796.1|B|               CCTCTGTGGAGCACAGTGTGTTTGAGGAAATCCCCCAGATTCTCCATCTT 516
Asty|NT_165794.1|B|               CCTCTGTGGAGCACAGTGTGTTTGAGGAAATCCCCCAGATTCTCCATCTT 516
Asty|NT_165792.1|B|               CCTCTGTGGAGCACAGTGTGTTTGAGGAAATCCCCCAGATTCTCCATCTT 516
Asty|NT_161937.2|A|               CCTCTGTGGAGCACAGTGTGTTTGAGGAAATCCCCCAGATTCTCCATCTT 516
Asty|NT_165793.1|B|               CCTCTGTGGAGCACAGTGTGTTTGAGGAAATCCCCCAGATTCTCCATCTT 516
Asty|NT_161885.2|A|               CCTCTGTGGAGCACAGTGTGTTTGAGGAAATCCCCCAGATTCTCCATCTT 517
Asty|NT_161877.2|A|               CCTCTGTGGAGCACAGTGTGTTTGAGGAAATCCCCCAGATTCTCCATCTT 517
Asty|NT_161924.2|A|               CCTCTGTGGAGCACAGTGTGTTTGAGGAAATCCCCCAGATTCTCCATCTT 516
Asty|NT_161923.2|A|               CCTCTGTGGAGCACAGTGTGTTTGAGGAAATCCCCCAGATTCTCCATCTT 517
Asty|NT_161928.2|A|               CCTGTGTGGAGCACAGTGTGTTTGAGGAAATCCCCCAGATTCTCCATCTT 517
Asty|NT_161875.2|A|               CCTGTGTGGAGCACAGTGTGTTTGAGGAAATCCCCCAGATTCTCCATCTT 517
Asty|NT_161879.2|A|               CCTGTGTGGAGCACAGTGTGTTTGAGGAAATCCCCCAGATTCTCCATCTT 517
Asty|NT_161892.2|A|               CCTGTGTGGAGCACAGTGTGTTTGAGGAAATCCCCCAGATTCTCCATCTT 517
Asty|NT_165792.1|A|               CCTGTGTGGAGCACAGTGTGTTTGAGGAAATCCCCCAGATTCTCCATCTT 517
Asty|NT_161868.2|A|               CCTGTGTGGAGCACAGTGTGTTTGAGGAAATCCCCCAGATTCTCCATCTT 517
Asty|NT_165794.1|A|               CCTGTGTGGAGCACAGTGTGTTTGAGGAAATCCCCCAGATTCTCCATCTT 517
Asty|NT_161924.2|B|               CCTATGTGGAGCACAGTGTGTTTGAGGAAATCCCCCAGATTCTCCATCTT 517
Asty|NT_165796.1|A|               CCTGTGTGGAGCACAGTGTGTTTGAGGAAATCCCCCAGATTCTCCATCTT 517
Asty|NT_165793.1|A|               CCTGTGTGGAGCACAGTGTGTTTGAGGAAATCCCCCATATTCTCCATCTT 517
Asty|NT_161904.2|F|               CCTGTGTGTAGCACAGTGTTTTTGAGGAAATCCCCCAGATTCTCCATCTT 516
Asty|NT_161902.2|A|               CCTGTGTGTAGCACAGTGTTTTTGAGGAAATCCCCCAGATTCTCCATCTT 516
Asty|NT_161902.2|B|               CCTGTGTGGAGCACAGTGTGTTTGAGGAAATCCCCCAGATTCACCATCTT 516
Asty|NT_161897.2|B|               CCAGTGTGGAGCACAGTGTGTTTGAGGAAATCCCCCAGATTCTCCATCTT 514
Asty|NT_161872.2|A|               CCAGTGTGGAGCACAGTGTGTTTGAGGAAATCCCCCAGATTCTATATCTT 515
Asty|NT_165795.1|B|               CCTGTGTGGAGCACAGTGCGTTTGAGGAAATCCCCCAGATTCTCCATCTT 517
Asty|NT_161911.2|E|               CCTGTGTGGAGCACAGTGTGTTTCAGGAAATCCCCCAGATTCTCCATCTT 515
Asty|NT_161904.2|A|               CCTGTGTGGAGCACAGTGTGTTTCAGGAAATCTCCCAGATTCTCCATCTT 516
Asty|NT_161911.2|C|               CCTGTGTGGAGCACAGTGTGTTTCAGGAAATCCCCCAGATTCTCCATCTT 517
Asty|NT_161906.2|A|               CCTGTGTGGAGCACAGTGTGTTTCAGGAAATCCCCCAGATTCTCCATCTT 517
Asty|NT_161904.2|D|               CCTGTGTGGAGCACAG-GTGTTTCAGGAAATCCCCCAGATTCTCCATCTT 516
Astx|NT_039713|REFERENCE          CCTGTGTGGAGCGCAGTGTGTTTGAGGAAATCACCCAGATTCACAATCTT 515
Asty|NT_165795.1|A|               CCTGTGTGGAGCACAGTGCGTTTGAGGAAATCCCCCAGATTCTCCATCTT 516
Asty|NT_161919.2|A|               CCTGTGTGGAGCACAGTGTGTTTGAGGAAATCCCCCAGATTCACCATCTT 514
Asty|NT_161897.2|C|               CCTGTGTGGAGCACAGTGTGTTTGAGGAAATCCCCCAGATTCACCATCTT 514
Asty|NT_161911.2|D|               CCTGTGTGGAGCACAGTGTGTTTGAGGAAATCCCCCAGATTCACCATCAT 514
Asty|NT_161906.2|B|               CCTGTGTGGAGCACAGTGTGTTTGAGGAAATCCCCCAGATTCACCATCAT 514
Asty|NT_161904.2|C|               CCTGTGTGGAGCACAGTGTGTTTGAGGAAATCCCCCAGATTCACCATCAT 514
Asty|NT_161904.2|B|               CCTGTGTGGAGCACAGTGTGTTTGAGGAAATCCCCCAGATTCACCATCAT 514
Asty|NT_161904.2|E|               CCTGTGTGGAGCACAGTGTGTTTGAGGAAATCCCCCAGATTCACCATCAT 513
Asty|NT_161916.2|A|               CCTGTGTGGAGCACAGTGTGTTTGAGGAAATCCCCCAGATTCTCCATCTT 514
Asty|NT_161897.2|A|               CCTGTGTGGAGCACAGTGTGTTTGAGGAAATCCCCCAGATTCACCATCTT 514
Asty|NT_161872.2|B|               CCTGTGTGGAGCACAGTGTGTTTGAGGAAATCCCCCAGATTCACCATCTT 514
Orly|NT_165792.1|                 CCTGTGTTGAGCACAGTGTGTTTGAGGAAATCCCCCAGATTCACCATCTT 2472
Orly|NT_165790.1|                 CCTGTGTTGAGCACAGTGTGTTTGAGGAAATCCCCCAGATTCACCATCTT 2476
Orly|NT_165791.1|                 CCTGTGTTGAGCACAGTGTGTTTGAGGAAATCCCCCAGATTCACCATCTT 2455
Orly|NT_161879.2|                 CCTGTGTTGAGCACAGTGTGTTTGAGGAAATCCCCCAGATTCACCATCTT 2471
Orly|NT_161924.2|                 CCTGTGTTGAGCACAGTGTGTTTGAGGAAATCCCCCAGATTCACCATCTT 2481
Orly|NT_161892.2|                 CCTGTGTTGAGCACAGTGTGTTTGAGGAAATCCCCCAGATTCACCATCTT 2480
Orly|NT_161926.2|REFERENCE        CCTGTGTTGAGCACAGTGTGTTTGAGGAAATCCCCCAGATTCACCATCTT 2090
Orly|NT_161868.2|                 CCTGTGTTGAGCACAGTGTGTTTGAGGAAATCCCCCAGATTCACCATCTT 2461
Orly|NT_161875.2|                 CCTGTGTTGAGCACAGTGTGTTTGAGGAAATCCCCCAGATTCACCATCTT 2466
                                  **  ***  *** *** *  *** ******** **** ****   *** *

Asty|NT_161911.2|B|               CCCAGTGTATGTCCTACCTATAACTTCTAATTTCCATGGACTGGGAAGCA 564
Asty|NT_161911.2|A|               CCCAGTGTATTTCCTACCTATAACTTCTAATTTCCATGGTCTGGGAAGCA 563
Asty|NT_161925.2|C|               CCCAGTGTATGTCCTACCTATAACTTCTAATTTCCATGGTCTGGGAAGCA 564
Asty|NT_161925.2|B|               CCCAGTGTATGTCCTACCTATAACTTCTAATTTCCATGGTCTGGGAAGCA 564
Asty|NT_161925.2|A|               CCCAGTGTATGTCCTACCTATAACTTCTAATTTCCATGGTCTGGGAAGCA 564
Asty|NT_161866.2|A|REFERENCE      CCCAGTGTATGTCCTACCTATAACTTCTAATTTCCATGGTCTGGGAAGCA 564
Asty|NT_165796.1|B|               CCCAGTGTATGTCCTACGTATAACTTCTAATTTCCGTGGTCTGGGAAGCA 566
Asty|NT_165794.1|B|               CCCAGTGTATGTCCTACGTATAACTTCTAATTTCCGTGGTCTGGGAAGCA 566
Asty|NT_165792.1|B|               CCCAGTGTATGTCCTACGTATAACTTCTAATTTCTGTGGTCTGGGAAGCA 566
Asty|NT_161937.2|A|               CCCAGTGTATGTCCTACGTATAACTTCTAATTTCTGTGGTCTGGGAAGCA 566
Asty|NT_165793.1|B|               CCCAGTGTATGTCCTACGTATAACTTCTAATTTCCGTGGTCTGGGAAGCA 566
Asty|NT_161885.2|A|               CCCAGTGTATGTCCTACGTATAACTTCTAATTTCCGTGGTGTGGGAAGCA 567
Asty|NT_161877.2|A|               CCCAGTGTATGTCCTACGTATAACTTCTAATTTCCGTGGTGTGGGAAGCA 567
Asty|NT_161924.2|A|               CCCAGTGTATGTCCTACGTATAACTTCTAATTTCCGTGGTCTGGGAAGCA 566
Asty|NT_161923.2|A|               CCCAGTGTATGTCCTACGTATAACTTCTAATTTCCGTGGTCTGGGAAGCA 567
Asty|NT_161928.2|A|               CCCAGTGTATGTCCTACCTATAACTTCTAATTTCCGTGGTCTGGGAAGCA 567
Asty|NT_161875.2|A|               CCCAGTGTATGTCCTACCTATAACTTCTAATTTCCGTGGTCTGGGAAGCA 567
Asty|NT_161879.2|A|               CCCAGTGTATGTCCTACCTATAACTTCTAATTTCCGTGGTCTGGGAAGCA 567
Asty|NT_161892.2|A|               CCCAGTGTATGTCCTACCTATAACTTCTAATTTCCGTGGTCTGGGAAGCA 567
Asty|NT_165792.1|A|               CCCAGTGTATGTCCTACCTATAACTTCTAATTTCCGTGGTCTGGGAAGCA 567
Asty|NT_161868.2|A|               CCCAGTGTATGTCCTACCTATAACTTCTAATTTCCGTGGTCTGGGAAGCA 567
Asty|NT_165794.1|A|               CCCAGTGTATGTCCTACCTATAACTTCTAATTTCCGTGGTCTGGGAAGCA 567
Asty|NT_161924.2|B|               CCCAGTGTATGTCCTACCTATAAATTCTAATTTCCGTGGTCTGGGAAGCA 567
Asty|NT_165796.1|A|               CCCAGTGTATGTCCTACCTATAACTTCTAATTTCCGTGGTCTGGGAAGCA 567
Asty|NT_165793.1|A|               CCCAGTGTATGTCCTACCTATAACTTCTAATTTCCGTGGTCTGGGAAGCA 567
Asty|NT_161904.2|F|               CCCAGTGTATGTCCTACTTATAACTTCTAATTTTCGTGGTCTGGGAAGCA 566
Asty|NT_161902.2|A|               CCCAGTGTATGTCCTACTTATAACTTCTAATTTTCGTGGTCTGGGAAGCA 566
Asty|NT_161902.2|B|               CCCAGTGTATGTCCTACCTATAACTTCTAATTTCCATGGTCTGGGAAGCA 566
Asty|NT_161897.2|B|               CCCAGTGTATGTCCTACCTATAACTTCTAATTTCCATGGTGTGGGAAGCA 564
Asty|NT_161872.2|A|               CCCAGTGTATGTCCTACGTATAACTTCTAATTTCCATGGTCTGGGAAGCA 565
Asty|NT_165795.1|B|               CCCAGTGTATGTCATACTTATAACTTCTAATTTCCGTGGTCTGGAAAGCA 567
Asty|NT_161911.2|E|               CCCAGTGTATGTCCTACTTATAACTTCTAATTTCCGTGGTCTGGAAAGCA 565
Asty|NT_161904.2|A|               CCCAGTGTATGTCCTACTTATAACTTCTAATTTCCGTGGTCTGGAAAGCA 566
Asty|NT_161911.2|C|               CCCAGTGTATGTCCTACTTATAACTTCTAATTTCCGTGGTCTGGAAAGCA 567
Asty|NT_161906.2|A|               CCCAGTGTATGTCCTACTTATAACTTCTAATTTCCGTGGTCTGGAAAGCA 567
Asty|NT_161904.2|D|               CCCAGTGTATGTCCTACTTATAACTTCTAATTTCCGTGGTCGGGAAAGCA 566
Astx|NT_039713|REFERENCE          CCCAGTGGATGTCCTACCTATAACTTCTAATTTCCGTGGTCTTGGAAGCA 565
Asty|NT_165795.1|A|               CCCAGTGTATGTCCTACCTATAACTTCTAATTTCCGTGGTCTGGGAAGCA 566
Asty|NT_161919.2|A|               CCCAGTGTATGTCCTACCTATAACTTCTAATTTCCATGGTCTGGGAAGCA 564
Asty|NT_161897.2|C|               CCCAGTGTATGTCCTACCTATAACTTCTAATTTCCATGGTGTGGGAAGCA 564
Asty|NT_161911.2|D|               CCCAGTGTATGTCCTACCTATAACTTCTAATTTCCATGGTCTGGGAAGCA 564
Asty|NT_161906.2|B|               CCCAGTGTATGTCCTACCTATAACTTCTAATTTCCATGGTCTGGGAAGCA 564
Asty|NT_161904.2|C|               CCCAGTGTATGTCCTACCTATAACTTCTAATTTCCATGGTCTGGGAAGCA 564
Asty|NT_161904.2|B|               CCCAGTGTATGTCCTACCTATAACTTCTAATTTCCATGGTCTGGGAAGCA 564
Asty|NT_161904.2|E|               CCCAGTGTATGTCCTACCTATAACTTCTAATTTCCATGGTCTGGGAAGCA 563
Asty|NT_161916.2|A|               CCCAGTGTATGTCCTACCTATAACTTCTAATTTCCATGGTGTGGGAAGCA 564
Asty|NT_161897.2|A|               CCCAGTGTATGTCCTACCTATAACTTCTAATTTCCATGGTGTGGGAAGCA 564
Asty|NT_161872.2|B|               CCCAGTGTATGTCCTACCTATAACTTCTAATTTCCATGGTGTGGGAAGCA 564
Orly|NT_165792.1|                 CCCAGTGTATGTCCTACCTATAACTTCTAATTTCCATGGTCTGGGAAGCA 2522
Orly|NT_165790.1|                 CCCAGTGTATGTCCTACCTATAACTTCTAATTTCCATGGTCTGGGAAGCA 2526
Orly|NT_165791.1|                 CCCAGTGTATGTCCTACCTATAACTTCTAATTTCCATGGTCTGGGAAGCA 2505
Orly|NT_161879.2|                 CCCAGTGTATGTCCTACCTATAACTTCTAATTTCCATGGTCTGGGAAGCA 2521
Orly|NT_161924.2|                 CCCAGTGTATGTCCTACCTATAACTTCTAATTTCCATGGTCTGGGAAGCA 2531
Orly|NT_161892.2|                 CCCATTGTATGTCCTACCTATAACTTCTAATTTCCATGGTCTGGGAAGCA 2530
Orly|NT_161926.2|REFERENCE        CCCAGTGTATGTCCTACCTATAACTTCTAATTTCCATGGTCTGGGAAGCA 2140
Orly|NT_161868.2|                 CCCAGTGTATGTCCTACCTATAACTTCTAATTTCCATGGTCTGGGAAGCA 2511
Orly|NT_161875.2|                 CCCAGTGTATGTCCTACCTATAACTTCTAATTTCCATGGTCTGGGAAGCA 2516
                                  **** ** ** ** *** ***** *********   ***    * *****

Asty|NT_161911.2|B|               CTGTTCTGACCTAAGAGATTTCAGAACACTATGTACTGAAATCTTAAACA 614
Asty|NT_161911.2|A|               CTGTTCTGACCTAAGAGATTTCAGAACACTGTGTACTGAAATCTCAAACA 613
Asty|NT_161925.2|C|               CTGTTCTGACTTAAGAGATTTCAGAACACTCTGTACTGAAATCTCAAACA 614
Asty|NT_161925.2|B|               CTGTTCTGACCTAAGAGATTTCAGAACACTCTGTACTGAAATCTCAAACA 614
Asty|NT_161925.2|A|               CTGTTCTGACCTAAGAGATTTCAGAACACTCTGTACTGAAATCTCAAACA 614
Asty|NT_161866.2|A|REFERENCE      CTGTTCTGACCTAAGAGATTTCAGAACACTCTGTACTGAAATCTCAAACA 614
Asty|NT_165796.1|B|               CTATTCTGACCTAAGAGATTTCTGAACACTCTGGACTGAAATCCCAAACA 616
Asty|NT_165794.1|B|               CTGTTCTGACCTAAGAGATTTCTGAACACTCTGGACTGAAATCCCAAACA 616
Asty|NT_165792.1|B|               CTGTTCTGACCTAAGAGATTTCTGAACACTCTGGACTGAAATCCCAAAAA 616
Asty|NT_161937.2|A|               CTGTTCTGACCTAAGAGATTTCTGAACACTCTGGACTGAAATCCCAAACA 616
Asty|NT_165793.1|B|               CTATTCTGACCTAAGAGATTTCTGAACACTCTGGACTGAAATCCCAAACA 616
Asty|NT_161885.2|A|               CTGTTCTGACCTAAGAGATTTCTGAACACTCTGGACTGAAATCCCAAACA 617
Asty|NT_161877.2|A|               CTGTTCTGACCTAAGAGATTTCTGAACACTCTGGACTGAAATCCCAAACA 617
Asty|NT_161924.2|A|               CTGTTCTGACCTAAGAGATTTCTGAACACTCTGGACTGAAATCCCAAACA 616
Asty|NT_161923.2|A|               CTGTTCTGACCTAAGAGATTTCTGAACACTCTGGACTGAAATCCCAAACA 617
Asty|NT_161928.2|A|               CTGTTCTGACCTAAGAGATTTCTGAACACTCTGGACTGAAATCCCAAACA 617
Asty|NT_161875.2|A|               CTGTTCTGACCTAAGAGATTTCTGAACACTCTGGACTGAAATCCCAAACA 617
Asty|NT_161879.2|A|               CTGTTCTGACCTAAGAGATTTCTGAACACTCTGGACTGAAATCCCAAACA 617
Asty|NT_161892.2|A|               CTGTTCTGACCTAAGAGATTTCTGAACACTCTGGACTGAAATCCCAAACA 617
Asty|NT_165792.1|A|               CTGTTCTGACCTAAGAGATTTCTGAACACTCTGGACTGAAATCCCAAACA 617
Asty|NT_161868.2|A|               CTGTTCTGACCTAAGAGATTTCTGAACACTCTGGACTGAAATCCCAAACA 617
Asty|NT_165794.1|A|               CTGTTCTGACCTAAGAGATTTCTGAACACTCTGGACTGAAATCCCAAACA 617
Asty|NT_161924.2|B|               CTGTTCTGACCTAAGAGATTTCTGAACACTCTGGACTGATATCCCAAACA 617
Asty|NT_165796.1|A|               CTGTTCTGACCTAAGAGATTTCTGAACACTCTGGACTGAAATCCCAAACA 617
Asty|NT_165793.1|A|               CTGTTCTGACCTAAGAGATTTCTGAACACTCTGGACTGAAATCCCAAACA 617
Asty|NT_161904.2|F|               CTGTTCTGACCTAAGAGATTTCTGAACACTCTGGACTGAAATCCCAAACA 616
Asty|NT_161902.2|A|               CTGTTCTGACCTAAGAGATTTCTGAACACTCTGGACTGAAATCCCAAACA 616
Asty|NT_161902.2|B|               CTGTTCTGACCTAAGAGATTTCTGAACACTCTGGACTGAAATCCCAAACA 616
Asty|NT_161897.2|B|               CTGTTCTGACCTAGGAGATTTCTGAGCACTCTGGACTGAAATCCCAAACA 614
Asty|NT_161872.2|A|               CTGTTCTGACCTAAGAGATTTCTGAGCACTCTGGACTGAAATCCCAAACA 615
Asty|NT_165795.1|B|               CTGTTCTGACCTAAGAGATTTCTGAACACTCTGGACTGAAATCCCAAACA 617
Asty|NT_161911.2|E|               CTGTTCTGACCTAAGAGATTTCTGAACACTCTGGACTGAAATCCCAAACA 615
Asty|NT_161904.2|A|               CTGTTCTGACCTAAGAGATTTCTGAACACTCTGGACTGAAATCCCAAACA 616
Asty|NT_161911.2|C|               CTGTTCTGACCTAAGAGATTTCTGAACACTCTGGACTGAAATCCCAAACA 617
Asty|NT_161906.2|A|               CTGTTCTGACCTAAGAGATTTCTGAACACTCTGGACTGAAATCCCAAACA 617
Asty|NT_161904.2|D|               CTGTTCTGAACTAAGAGATTTCTGAACACTCTGGACTGAAATCCCAAACA 616
Astx|NT_039713|REFERENCE          CTGTTCTGACCTAAGAGATTTCAGAACACTTTGGACTGAGATCCCAAACA 615
Asty|NT_165795.1|A|               CTGTTCTGACCTAAGAGATTTCTGAACACTCTGGACTGAAATCCCAAACA 616
Asty|NT_161919.2|A|               CTGTTCTGACCTAAGAGATTTCAGAACACTCTGGACTGAAATCTCAAACA 614
Asty|NT_161897.2|C|               CTGTTCTGACCTAAGAGATTTCAGAACACTCTGGACTGAAATCTCAAACA 614
Asty|NT_161911.2|D|               CTGTTCTGACCTAAGAGATTTCAGAAAACTCTGGACTGAAATCTCAAACA 614
Asty|NT_161906.2|B|               CTGTTCTGACCTAAGAGATTTCAGAAAACTCTGGACTGAAATCTCAAACA 614
Asty|NT_161904.2|C|               CTGTTCTGACCTAAGAGATTTCAGAAAACTCTGGACTGAAATCTCAAACA 614
Asty|NT_161904.2|B|               CTGTTCTGACCTAAGAGATTTCAGAAAACTCTGGACTGAAATCTCAAACA 614
Asty|NT_161904.2|E|               CTGTTCTGACCTAAGAGATTTCAGAAAACTCTGGACTGAAATCTCAAACA 613
Asty|NT_161916.2|A|               CTGTTCTGACCTAAGAGATTTCAGAACACTCTGGACTGAAATCTCAAACA 614
Asty|NT_161897.2|A|               CTGTTCTGACCTAAGAGATTTCAGAACACTCTGGACTGAAATCTCAAACA 614
Asty|NT_161872.2|B|               CTGTTCTGACCTAAGAGATTTCAGAACACTCTGGACTGAAATCTCAAACA 614
Orly|NT_165792.1|                 CTGTTCTGACCTAAGAGATTTCTGAACACTCTGGACTGAAATCCCAAACA 2572
Orly|NT_165790.1|                 CTGTTCTGACCTAAGAGATTTCTGAACACTCTGGACTGAAATCCCAAACA 2576
Orly|NT_165791.1|                 CTGTTCTGACCTAAGAGATTTCTGAACACTCTGGACTGAAATCCCAAACA 2555
Orly|NT_161879.2|                 CTGTTCTGACCTAAGAGATTTCTGAACACTCTGGACTGAAATCCCAAACA 2571
Orly|NT_161924.2|                 CTGTTCTGACCTAAGAGATTTCTGAACACTCTGGACTGAAATCCCAAACA 2581
Orly|NT_161892.2|                 CTGTTCTGACCTAAGAGATTTCTGAACACTCTGGACTGAAATCCCAAACT 2580
Orly|NT_161926.2|REFERENCE        CTGTTCTGACCTAAGAGATTTCTGAACACTCTGGACTGAAATCCCAAACA 2190
Orly|NT_161868.2|                 CTGTTCTGACCTAAGAGATTTCTGAACACTCTGGACTGAAATCCCAAACA 2561
Orly|NT_161875.2|                 CTGTTCTGACCTAAGAGATTTCTGAACACTCTGGACTGAAATCCCAAACA 2566
                                  ** ******  ** ******** **  *** ** ***** ***  ***  

Asty|NT_161911.2|B|               GAAGAGTATCAAGGTAAGGGTAAATCAGATTACTATATTTGTTTTGTTTC 664
Asty|NT_161911.2|A|               GAAGAGTATCAAGGTA------AATCAGATTACTATTTTTGTTTTGTTTC 657
Asty|NT_161925.2|C|               GAAGAGTATCAAGGTAAGGGTAAATCAGATTACTATCTTTGTTTTGTTTC 664
Asty|NT_161925.2|B|               GAAGAGTATCAAGGTAAGGGTAAATCAGATTACTATCTTTGTTTTGTTTC 664
Asty|NT_161925.2|A|               GAAGAGTATCAAGGTAAGGGTAAATCAGATTACTATCTTTGTTTTGTTTC 664
Asty|NT_161866.2|A|REFERENCE      GAAGAGTATCAAGGTAAGGGTAAATCAGATTACTATCTTTGTTTTGTTTC 664
Asty|NT_165796.1|B|               GAAGAGTATCAAGGTAAGGGTAAATCAGTTTACTATCTTTGTTTTGTTAC 666
Asty|NT_165794.1|B|               GAAGAGTATCAAGGTAAGGGTAAATCAGTTTACTATCTTTGTTTTGTTAC 666
Asty|NT_165792.1|B|               GAAGAGTATCAAGGTAAGGGTAAATCAGTTTACTATCTTTGTTTTGTTAC 666
Asty|NT_161937.2|A|               GAAGAGTATCAAGGTAAGGGTAAATCAGTTTACTATCTTTGTTTTGTTAC 666
Asty|NT_165793.1|B|               GAAGAGTATCAAGGTAAGGGTAAATCAGTTTACTATCTTTGTTTTGTTAC 666
Asty|NT_161885.2|A|               GAAGAGTATCAAGGTAAGGGTAAATCAGTTTACTATCTTTGTTTTGTTAC 667
Asty|NT_161877.2|A|               GAAGAGTATCAAGGTAAGGGTAAATCAGTTTACTATCTTTGTTTTGTTAC 667
Asty|NT_161924.2|A|               GAAGAGTATCAAGGTAAGGGTAAATCAGTTTACTATCTTTGTTTTGTTAC 666
Asty|NT_161923.2|A|               GAAGAGTATCAAGGTAAGGGTAAATCAGTTTACTATCTTTGTTTTGTTAC 667
Asty|NT_161928.2|A|               GAAGAGTATCAAGGTAAGGGTAAATCAGTTTACTATCTTTGTTTTGTTAC 667
Asty|NT_161875.2|A|               GAAGAGTATCAAGGTAAGGGTAAATCAGTTTACTATCTTTGTTTTGTTAC 667
Asty|NT_161879.2|A|               GAAGAGTATCAAGGTAAGGGTAAATCAGTTTACTATCTTTGTTTTGTTAC 667
Asty|NT_161892.2|A|               GAAGAGTATCAATGTAAGGGTAAATCAGTTTACTATCTTTGTTTTGTTAC 667
Asty|NT_165792.1|A|               GAAGAGTATCAAGGTAAGGGTAAATCAGTTTACTATCTTTGTTTTGTTAC 667
Asty|NT_161868.2|A|               GAAGAGTATCAAGGTAAGGGTAAATCAGTTTACTATCTTTGTTTTGTTAC 667
Asty|NT_165794.1|A|               GAAGAGTATCAAGGTAAGGGTAAATCAGTTTACTATCTTTGTTTTGTTAC 667
Asty|NT_161924.2|B|               GAAGAGTATCAAGGTAAGGGTAAATCAGTTTACTATCTTTGTTTTGTTAC 667
Asty|NT_165796.1|A|               GAAGAGTATCAAGGTAAGGGTAAATCAGTTTACTATCTTTGTTTTGTTAC 667
Asty|NT_165793.1|A|               GAAGAGTATCAAGGTAAGGGTAAATCAGTTTACTATCTTTGTTTTGTTAT 667
Asty|NT_161904.2|F|               GAAGAGTATCAAGGTAAGGGTAAATCAGTTTACTATCTTTGTTTTGTTAC 666
Asty|NT_161902.2|A|               GAAGAGTATCAAGGTAAGGGTAAATCAGTTTACTATCTTTGTTTTGTTAC 666
Asty|NT_161902.2|B|               GAAGAGTATCAAGGTAAGGGTAAATCAGATTACTATCTTTGTTTTGTTAC 666
Asty|NT_161897.2|B|               GAAGAGTATCAAGGTAAGGGTAAATCAGTTTACTATCTTTGTTTTGTTAC 664
Asty|NT_161872.2|A|               GAAGAGTATCAAGGTAAGGGTAAATCAGTTTACTATCTTTGTTTTGTTTC 665
Asty|NT_165795.1|B|               GAAGAGTATCAAGATAAGGGTAAATCAGTTTACTATCTTTGTTTTGTTAC 667
Asty|NT_161911.2|E|               GAAGAGTATCAAGGTAAGGGTAAATCAGTTTACTATCTTTGTTTTGTTAC 665
Asty|NT_161904.2|A|               GAAGAGTATCAAGGTAAGGGTAAATCAGTTTACTATCTTTGTTTTGTTAC 666
Asty|NT_161911.2|C|               GAAGAGTATCAAGGTAAGGGTAAATCAGTTTACTATCTTTGTTTTGCTAC 667
Asty|NT_161906.2|A|               GAAGAGTATCAAGGTAAGGGTAAATCAGTTTACTATCTTTGTTTTGTTAC 667
Asty|NT_161904.2|D|               GAAGAGTATCAAGGTAAGGGTAAATCAGTTTACTATCTTTGTTTTGTTAC 666
Astx|NT_039713|REFERENCE          GAAGAGTATCAAGGTAAGGGTAAATCAGATTAATGTCTTTGTTGTGTTCC 665
Asty|NT_165795.1|A|               GAAGAGTATCAAGGTAAGGGTAAATCAGATTACTATCTTTATTTTGTTAC 666
Asty|NT_161919.2|A|               GAAGTGTATCAAGGTAAAGGTAAATCAGATTACTATCTTTGTTTTGTTCC 664
Asty|NT_161897.2|C|               GAAGTGTATCAAGGTAAAGGTAAATCAGATTACTATCTTTGTTTTGTTCC 664
Asty|NT_161911.2|D|               GAAGAGTATCAAGGTAAGGGTAAATCCGATTACTATCTTTGTTTTGTTCC 664
Asty|NT_161906.2|B|               GAAGAGTATCAAGGTAAGGGTAAATCCGATTACTATCTTTGTTTTGTTCC 664
Asty|NT_161904.2|C|               GAAGAGTATCAAGGTAAGGGTAAATCCGATTACTATCTTTGTTTTGTTCC 664
Asty|NT_161904.2|B|               GAAGAGTATCAAGGTAAGGGTAAATCCGATTACTATCTTTGTTTTGTTCC 664
Asty|NT_161904.2|E|               GAAGAGTATCAAGGTAAGGGTAAATCTGATTACTATCTTTGTTTTGTTCC 663
Asty|NT_161916.2|A|               GAAGAGTATCAAGGTAAGGGTAAATCAGATAACTATCTTTGTTTTGTTTC 664
Asty|NT_161897.2|A|               GAAGAGTGTCAAGGTAAGGGTAAATCAGATTACTATCTTTGTTTTGTTTC 664
Asty|NT_161872.2|B|               GAAGAGTGTCAAGGTAAGGGTAAATCAGATTACTATCTTTGTTTTGTTTC 664
Orly|NT_165792.1|                 GAAGAGTATCAAGGTAAGGGTAAATCAGATTACTATCTTTGTTTTGTTAC 2622
Orly|NT_165790.1|                 GAAGAGTATCAAGGTAAGGGTAAATCAGATTACTATCTTTGTTTTGTTAC 2626
Orly|NT_165791.1|                 GAAGAGTATCAAGGTAAGGGTAAATTAGATTACTATCTTTGTTTTGTTAC 2605
Orly|NT_161879.2|                 GAAGAGTATCAAGGTAAGGGTAAATCAGATTACTATCTTTGTTTTGTTAC 2621
Orly|NT_161924.2|                 GAAGAGTATCAAGGTAAGGGTAAATCAGATTACTATCTTTGTTTTGTTAC 2631
Orly|NT_161892.2|                 GAAGAGTATCAAGGTAAGGGTAAATCAGATTACTATCTTTGTTTTGTTAC 2630
Orly|NT_161926.2|REFERENCE        GAAGAGTATCAAGGTAAGGGTAAATCAGATTACTATCTTTGTTTTGTTAC 2240
Orly|NT_161868.2|                 GAAGAGTATCAAGGTAAGGGTAAATCAGATTACTATCTTTGTTTTGTTAC 2611
Orly|NT_161875.2|                 GAAGAGTATCAAGGTAAGGGTAAATCAGATTACTATCTTTGTTTTGTTAC 2616
                                  **** ** ****  **      ***  * * * * * *** ** ** *  

Asty|NT_161911.2|B|               CTTGGACAGAGACATCCTGGCCTCCATGCAGAGGAATGTGTGGATGGACA 714
Asty|NT_161911.2|A|               CTTGAACAGAGACATCCTGGCCTCCATGCAAAGAAATGTGTAGATGGACA 707
Asty|NT_161925.2|C|               CTTGGACAGAGACATCCTGGCCTCCATGCAGAGGAATGTGTGGATGGACA 714
Asty|NT_161925.2|B|               CTTGGACAGAGACATCCTGGCCTCCATGCAGAGGAATGTGTGGATGGACA 714
Asty|NT_161925.2|A|               CTTGGACAGAGACATCCTGGCCTCCATGCAGAGGAATGTGTGGATGGACA 714
Asty|NT_161866.2|A|REFERENCE      CTTGGACAGAGACATCCTGGCCTCCATGCAGAGGAATGTGTGGATGGACA 714
Asty|NT_165796.1|B|               CTTAGACAGAGACATCCTGGCCTCCATGCAGAGGAATGTGTGGATGGAAA 716
Asty|NT_165794.1|B|               CTTAGAGAGAGACATCCTGGCCTCCATGCAGAGGAATGTGTGGATGGACA 716
Asty|NT_165792.1|B|               CTTAGACAGAGACATCCTGGCCTCCATGCAGAGGAATGTGTGGATGGACA 716
Asty|NT_161937.2|A|               CTTAGACAGAGACATCCTGGCCTCCATGCAGAGGAATGTGTGGATGGACA 716
Asty|NT_165793.1|B|               CTTAGACAGAGACATCCTGGCCTCCATGCAGAGGAATGTGTGGATGGACA 716
Asty|NT_161885.2|A|               CTTAGACAGAGACATCCTGGCCTCCATGCAGAGGAATGTGTGGATGGACA 717
Asty|NT_161877.2|A|               CTTAGACAGAGACATCCTGGCCTCCATGCAGAGGAATGTGTGGATGGACA 717
Asty|NT_161924.2|A|               CTTAGACAGAGACATCCTGGCCTCCATGCAGAGGAATGTGTGGATGGACA 716
Asty|NT_161923.2|A|               CTTAGACAGAGACATCCTGGCCTCCATGCAGAAGAATGTGTGGATGGACA 717
Asty|NT_161928.2|A|               TTTAGACAGAGACATCCTGGCCTCCATGCAGAGGAATGTGTGGATAGACA 717
Asty|NT_161875.2|A|               TTTAGACAGAGACATCCTGGCCTCCATGCAGAGGAATGTGTGGATAGACA 717
Asty|NT_161879.2|A|               TTTAGACAGAGACATCCTGGCCTCCATGCAGAGGAATGTGTGGATAGACA 717
Asty|NT_161892.2|A|               TTTAGACAGAGACATCCTGGCCTCCATGCAGAGGAATGTGTGGATAGACA 717
Asty|NT_165792.1|A|               TTTAGACAGAGACATCCTGGCCTCCATGCAGAGGAATGTGTGGATAGACA 717
Asty|NT_161868.2|A|               TTTAGACAGAGACATCCTGGCCTCCATGCAGAGGAATGTGTGGATAGACA 717
Asty|NT_165794.1|A|               TTTAGACAGAGACATCCTGGCCTCCATGCAGAGGAATGTGTGGATAGACA 717
Asty|NT_161924.2|B|               TTTAGACAGAGACATCCTGGCCTCCATGCAGAGGAATGTGTGGATAGACA 717
Asty|NT_165796.1|A|               TTTAGACAGAGACATCCTGGCCTCCATGCAGAGGAATGTGTGGATAGACA 717
Asty|NT_165793.1|A|               TTTAGACAGAGACATCCTGGCCTCCATGCAGAGGAATGTGTGGATAGACA 717
Asty|NT_161904.2|F|               CTTAGACTATGACATCCTGGCCACCATGCAGAGGAATGTGTGGATGGACA 716
Asty|NT_161902.2|A|               CTTAGACTATGACATCCTGGCCACCATGCAGAGGAATGTGTGGATGGACA 716
Asty|NT_161902.2|B|               CTTAGACAGAGATATCCTGGCCACCATGCAGAGGAATGTGTGGATGGACA 716
Asty|NT_161897.2|B|               CTTAGACAGACACATCCTGGCCTCCATGCAGAGGAATGTGTGGATGGACA 714
Asty|NT_161872.2|A|               CTTAGACAGACACATCCTGGCCTCCATGCAGAGGAATGTGTGGATGGACA 715
Asty|NT_165795.1|B|               CTTAGACAGAGACATCCTGGCCTCCATGCAGAGGAATGTGTGGATGGACA 717
Asty|NT_161911.2|E|               CTTAAACAGAGACATCCTGGCCTCCATGCAGATGAATGTGTGGATGGACA 715
Asty|NT_161904.2|A|               CTTAAACAGAGACATCCTGGCCTCCATGCAGATGAATGTGTGGATGGACA 716
Asty|NT_161911.2|C|               CTTAAACAGAGACATCCTGGCCTCCATGCAGATGAATGTGTGGATGGACA 717
Asty|NT_161906.2|A|               CTTAAACAGAGACATCCTGGCCTCCATGCAGATGAATGTGTGGATGGACA 717
Asty|NT_161904.2|D|               CTTAAACAGAGACATCCTGGCCTCCATGCAGATGAATGTGTGGATGGACA 716
Astx|NT_039713|REFERENCE          CTTAGACAGAGATACCCTGGCTTCCATGCAGAGGAATGTGTGGATGGACA 715
Asty|NT_165795.1|A|               CTTAGACAGAGACATCCTGGCCTCCATGCAGAGGAATGTGTGGATGGACA 716
Asty|NT_161919.2|A|               CTTAGACAGAGACATCCTGGCCTCCATGCAGAGGAATGTGTGGATGGACA 714
Asty|NT_161897.2|C|               CTTAGACAGAGACATCCTGGCCTCCATGCAGAGGAATGTGTGGATGGACA 714
Asty|NT_161911.2|D|               CTTAGACAGAGACATCCTGGCCTCCATGCAGAGGAATGTGTGGATGGACA 714
Asty|NT_161906.2|B|               CTTAGACAGAGACATCCTGGCCTCCATGCAGAGGAATGTGTGGATGGACA 714
Asty|NT_161904.2|C|               CTTAGACATAGACATCCTGGCCTCCATGCAGAGGAATGTGTGGATGGACA 714
Asty|NT_161904.2|B|               CTTAGACATAGACATCCTGGCCTCCATGCAGAGGAATGTGTGGATGGACA 714
Asty|NT_161904.2|E|               CTTAGACAGAGACATCCTGGCCTCCATGCAGAGGAATGTGTGGATGGACA 713
Asty|NT_161916.2|A|               CTTAGACAGAGACATCCTGGCCTCCATGCAGAGGAATGTGTGGAGGGACA 714
Asty|NT_161897.2|A|               CTTAGACAGAGACATCCTGGCCTCCATGCAGAGGAATGTGTGGAGGGACA 714
Asty|NT_161872.2|B|               CTTAGACAGAGACATCCTGGCCTCCATGCAGAGGAATGTGTGGAGGGACA 714
Orly|NT_165792.1|                 CTTAGACAGAGACATCATGGCCTCCATGCAGAGGAATGTGTGGATGGACA 2672
Orly|NT_165790.1|                 CTTAGACAGAGACATCATGGCCTCCATGCAGAGGAATGTGTGGATGGACA 2676
Orly|NT_165791.1|                 CGTAGACAGAGACATCATGGCCTCCATGCAGAGGAATGTGTGGATGGACA 2655
Orly|NT_161879.2|                 CTTAGACAGAGACATCATGGCCTCCATGCAGAGGAATGTGTGGATGGACA 2671
Orly|NT_161924.2|                 CTTAGACAGACACATCATGGCCTCCATGCAGAGGAATGTGTGGATGGACA 2681
Orly|NT_161892.2|                 CTTAGACAGAGACATCATGGCCTCCATGCAGAGGAATGTGTGGATGGACA 2680
Orly|NT_161926.2|REFERENCE        CTTAGAGAGAGACATCATGGCCTCCATGCAGAGGAATGTGTGGATGGACA 2290
Orly|NT_161868.2|                 CTTAGACAGAGACATCATGGCCTCCATGCAGAGGAATGTGTGGATGGACA 2661
Orly|NT_161875.2|                 CTTAGACAGAGACATCATGGCCTCCATGCAGAGGAATGTGTGGATGGACA 2666
                                    *  *     * * * ****  ******* *  ******* **  ** *

Asty|NT_161911.2|B|               TATATTTAAGGAAGACACTAAACCAGAAACTACTACATTACACCCTCTTA 764
Asty|NT_161911.2|A|               TATATTTAAGGAAGACACTAAACCAGAAACTACTACATTACACCCTCTTA 757
Asty|NT_161925.2|C|               TATATTTAAGAAAGACACTAAACCAGAAACTACTACATTACACCCTCTTA 764
Asty|NT_161925.2|B|               TATATTTAAGGAAGACACTAAACCAGAAACTACTACATTACACCCTCTTA 764
Asty|NT_161925.2|A|               TATATTTAAGGAAGACACTAAACCAGAAACTACTACATTACACCCTCTTA 764
Asty|NT_161866.2|A|REFERENCE      TATATTTAAGGAAGACACTAAACCAGAAACTACTACATTACACCCTCTTA 764
Asty|NT_165796.1|B|               TATATTTAAGGAAGACACTAAACCAGAAAATACTACATTACACCCTCTTA 766
Asty|NT_165794.1|B|               TATATTTAAGGAAGACACTAAACCAGAAAATACTACATTACACCCTCTTA 766
Asty|NT_165792.1|B|               TATATTTAAGGAAGACACTAAACCAGAAAATACTACATTACACCCTCTTA 766
Asty|NT_161937.2|A|               TATATTTAAGGAAGACACTAAACCAGAAAATACTACATTACACCCTCTTA 766
Asty|NT_165793.1|B|               TATATTTAAGGAAGACACTAAACCAGAAAATACTACATTACACCCTCTTA 766
Asty|NT_161885.2|A|               TATATTTAAGGAAGACACTAAACCAGAAAATACTACATTACACCCTCTTA 767
Asty|NT_161877.2|A|               TATATTTAAGGAAGACACTAAACCAGAAAATACTACATTACACCCTCTTA 767
Asty|NT_161924.2|A|               TATATTTAAGGAAGACACTAAACCAGAAAATACTACATTACACCCTCTTA 766
Asty|NT_161923.2|A|               TATATTTAAGGAAGACACTAAACCAGAAAATACTACATTACACCCTCTTA 767
Asty|NT_161928.2|A|               TATATTTAAGGAAGACACTAAACCAGAAAATACTACATTACACCCTCTTA 767
Asty|NT_161875.2|A|               TATATTTAAGGAAGACACTAAACCAGAAAATACTACATTACACCCTCTTA 767
Asty|NT_161879.2|A|               TATATTTAAGGAAGACACTAAACCAGAAAATACTACATTACACCCTCTTA 767
Asty|NT_161892.2|A|               TATATTTAAGGAAGACACTAAACCAGAAAATACTTCATTACACCCTCTTA 767
Asty|NT_165792.1|A|               TATATTTAAGGAAGACACTAAACCAGAAAATACTACATTACACCCTCTTA 767
Asty|NT_161868.2|A|               TATATTTAAGGAAGACACTAAACCAGAAAATACTACATTACACCCTCTTA 767
Asty|NT_165794.1|A|               TATATTTAAGGAAGACACTAAACCAGAAAATACTACATTACACCCTCTTA 767
Asty|NT_161924.2|B|               TATATTTAAGGAAGACACTAAACCAGAAAATACTACATTACACCCTCTTA 767
Asty|NT_165796.1|A|               TATATTTAAGGAAGACACTAAACCAGAAAATACTACATTACACCCTCTTA 767
Asty|NT_165793.1|A|               TATATTTAAGGAAGACACTAAACCAGAAAATACTACATTACACCCTCTTA 767
Asty|NT_161904.2|F|               TATATTTAAGGAAGACACTAAACCAGAAAATGCTACATTACGCCCTCTTA 766
Asty|NT_161902.2|A|               TATATTTAAGGAAGACACTAAACCAGAAAATGCTACATTACGCCCTCTTA 766
Asty|NT_161902.2|B|               TATATATACGGAAGACACTAAACCAGAAAATACCACATTACACCCTCTTA 766
Asty|NT_161897.2|B|               TATATTTAAGGAAGACACTTAACCAGAAAATACTACAT---ACCCTCTTA 761
Asty|NT_161872.2|A|               TATATTTAAGGAAGACACTTAACCAGAAAATACTACAT---ACCCTCTTA 762
Asty|NT_165795.1|B|               TATATTTAAGGAAGACACTAAACCAGAAAATACTACATTGCACCCTCTTA 767
Asty|NT_161911.2|E|               TATATTTAAGGAAGACACTAAACCAAAAAATACTACATTGCACGCTCTTA 765
Asty|NT_161904.2|A|               TATATTTAAGGAAGACACTAAACCAAAAAATACTACATTGCACCCTCTTA 766
Asty|NT_161911.2|C|               TATATTTAAGGAAGACACTAAACCAAAAAATACTACATTGCACCCTCTTA 767
Asty|NT_161906.2|A|               TATATTTAAGGAAGACACTAAACCAAAAAATACTACATTGCACCCTCTTA 767
Asty|NT_161904.2|D|               TATATTTAAGGAAGACACTAAACCAAAAAATACTACATTGCACCCTCTTA 766
Astx|NT_039713|REFERENCE          TATATTTATGGAAGACACTAAACCAGAGACTACTACATTACACCCTCTTA 765
Asty|NT_165795.1|A|               TATATTTAAGGAAGACACTAAACCAGAAAATACTACATTACACCCTCTTA 766
Asty|NT_161919.2|A|               TATATTTAAGGAAGACACTAAACCAGAAACTACTACATTACACCCTCTTA 764
Asty|NT_161897.2|C|               TATATTTAAGGAAGACACTAAACCAGAAACTACTACATTACACCCTCTTA 764
Asty|NT_161911.2|D|               TATATTTAAGGAAGACACTAAACCAGAAACTACTACATTACACCCTCTCA 764
Asty|NT_161906.2|B|               TATATTTAAGGAAGACACTAAACCAGAAACTACTACATTACACCCTCTCA 764
Asty|NT_161904.2|C|               TATATTTAAGGAAGACACTAAACCAGAAACTACTACATTACACCCTCTCA 764
Asty|NT_161904.2|B|               TATATTTAAGGAAGACACTAAACCAGAAACTACTACATTACACCCTCTCA 764
Asty|NT_161904.2|E|               TATATTTAAGGAAGACACTAAACCAGAAACTACTACATTACACCCTCTCA 763
Asty|NT_161916.2|A|               TATATTTAAGGAAGACACTAAACCAGAAAATACTACATTACACCCTCTTC 764
Asty|NT_161897.2|A|               TATATTTAAGGAAGACACTAAACCAGAAAATACTACATTACACCCTCTTC 764
Asty|NT_161872.2|B|               TATATTTAAGGAAGACACTAAACCAGAAAATACTACATTACACCCTCTTC 764
Orly|NT_165792.1|                 TATATTTAAGGAAGACACTAAACCAGAAAATACCACATTACACCCTCTTA 2722
Orly|NT_165790.1|                 TATATTTAAGGAAGACACTAAACCAGAAAATACCACATTACACCCTCTTA 2726
Orly|NT_165791.1|                 TATATTTAAGGAAGACACTAAACCAGAAAATACCACATTACACCCTCTTA 2705
Orly|NT_161879.2|                 TATATTTAAGGAAGACACTAAACCAGAAAATACCACATTACACCCTCTTA 2721
Orly|NT_161924.2|                 TATATTTAAGGAAGACACTAAACCAGAAAATACCACATTACACCCTCTTA 2731
Orly|NT_161892.2|                 TATATTTAAGGAAGACACTAAACCAGAAAATACCACATTACACCCTCTTA 2730
Orly|NT_161926.2|REFERENCE        TATATTTAAGGAAGACACTAAACCAGAAAATACCACATTACACCCTCTTA 2340
Orly|NT_161868.2|                 TATATTTAAGGAAGACACTAAACCAGAAAATACCACATTACACCCTCTTA 2711
Orly|NT_161875.2|                 TATATTTAAGAAAGTCACTAAACCAGAAAATACCACATTACACCCTCTTA 2716
                                  ***** ** * *** **** ***** * * * *  ***    * ****  

Asty|NT_161911.2|B|               GAAGACTTCTAAGATTGTTGTCATGCCTACCACAGACATTCAGATGATGT 814
Asty|NT_161911.2|A|               GAAGACTTCTAAGATTGTTGTCATGCCTACAACAGACATTCAGATGATGT 807
Asty|NT_161925.2|C|               GAAGACTTCTAAGATTGTTGTCATGCCTACCACAGACATTCAGATGATGT 814
Asty|NT_161925.2|B|               GAAGACTTCTAAGATTGTTGTCATGCCTACCACAGACATTCAGATGATGT 814
Asty|NT_161925.2|A|               GAAGACTTCTAAGATTGTTGTCATGCCTACCACAGACATTCAGATGATGT 814
Asty|NT_161866.2|A|REFERENCE      GAAGACTTCTAAGATTGTTGTCATGCCTACCACAGACATTCAGATGATGT 814
Asty|NT_165796.1|B|               AAAGACTTCTAAGATTGTTGTCATGCCTACCACTGACATTCAGATGATGT 816
Asty|NT_165794.1|B|               AAAGACTTCTAAGATTGTTGTCATGCCTACCACTGACATTCAGATGATGT 816
Asty|NT_165792.1|B|               AAAGACTTCTAAGATTGTTGTCATGCCTACCACTGACATTCAGATGATGT 816
Asty|NT_161937.2|A|               AAAGACTTCTAAGATTGGTGTCATGCCTACCACTGACATTCAGATGATGT 816
Asty|NT_165793.1|B|               AAAGACTTCTAAGATTGTTGTCATGCCTACCACTGACATTCAGATGATGT 816
Asty|NT_161885.2|A|               AAAGACTTCTAAGATTGTTGTCATGCCTACCACTGACATTCAGATGATGT 817
Asty|NT_161877.2|A|               AAAGACTTCTAAGATTGTTGTCATGCCTACCACTGACATTCAGATGATGT 817
Asty|NT_161924.2|A|               AAAGACTTCTAAGATTGTTGTCATGCCTACCACTGACATTCAGATGATGT 816
Asty|NT_161923.2|A|               AAAGACTTCTAAGATTGTTGTCATGCCTACCACTGACATTCAGATGATGT 817
Asty|NT_161928.2|A|               AAAGACTTCTAAGATTGTTGTCATGCCTACCACTGACATTCAGATGATGT 817
Asty|NT_161875.2|A|               AAAGACTTCTAAGATTGTTGTCATGCCTACCACTGACATTCAGATGATGT 817
Asty|NT_161879.2|A|               AAAGACTTCTAAGATTGTTGTCATGCCTACCACTGACATTCAGATGATGT 817
Asty|NT_161892.2|A|               AAAGACTTCTAAGATTGTTGTCATGCCTACCACTGACATTCAGATGATGT 817
Asty|NT_165792.1|A|               AAAGACTTCTAAGATTGTTGTCATGCCTACCACTGACATTCAGATGATGT 817
Asty|NT_161868.2|A|               AAAGACTTCTAAGATTGTTGTCATGCCTACCACTGACATTCAGATGATGT 817
Asty|NT_165794.1|A|               AAAGACTTCTAAGATTGTTGTCATGCCTACCACTGACATTCAGATGATGT 817
Asty|NT_161924.2|B|               AAAGACTTCTAAGATTGTTGTCATGCCTACCACTGACATTCAGATGATGT 817
Asty|NT_165796.1|A|               AAAGACTTCTAAGATTGTTGTCATGCCTACCACTGACATTCAGATGATGT 817
Asty|NT_165793.1|A|               AAAGACTTCTAAGATTGTTGTCATGCCTACCACTGACATTCAGATGATGT 817
Asty|NT_161904.2|F|               AAAGACTTCTAAGATTGTTGTCATGCCTACCACTGACATTCAGATGATGT 816
Asty|NT_161902.2|A|               AAAGACTTCTAAGATTGTTGTCATGCCTACCACTGACATTCAGATGATGT 816
Asty|NT_161902.2|B|               AAAGACTTCTAAGATTGTTGTCATGCCTACCACTGACATTCAAATGATGT 816
Asty|NT_161897.2|B|               AAAGACTTCTAAGATTGTTGTCATGCCTACCACTGACATTCAGATGATGT 811
Asty|NT_161872.2|A|               AAAGACTTCTAAGATTGTTGTCATGCCTACCACTGACATTCAGATGATGT 812
Asty|NT_165795.1|B|               AAAGACTTCTAAGATTGTTGTCATGCCTACCACTGACATTCAGATGATGT 817
Asty|NT_161911.2|E|               AAAGACTTCTAAGATTGTTGTCATGCCTACCACTGACATTCAGATGATGT 815
Asty|NT_161904.2|A|               AAAGACTTCTAAGATTGTTGTCATGCCTACCACTGACATTCAGATGATGT 816
Asty|NT_161911.2|C|               AAAGACTTCTAAGATTGTTGTCATGCCTACCACTGACATTCAGATGATGT 817
Asty|NT_161906.2|A|               AAAGACTTCTAAGATTGTTGTCATGCCTACCACTGACATTCAGATGATGT 817
Asty|NT_161904.2|D|               AAAGACTTCTAAGATTGTTGTCATGCCTACCACTGACATTCAGATGATGT 816
Astx|NT_039713|REFERENCE          GAAGACTTCTAAGATTGTTGTCATGCTTACCACGGACATTCAGATGATGT 815
Asty|NT_165795.1|A|               AAAGACTTCTAAGATTGTTGTCATGCCTACCACTGACATTCAGATGATGT 816
Asty|NT_161919.2|A|               GAAGACTTCTAAGATTGTTGTCATGCCTACCACAGACATTCAGATGATGT 814
Asty|NT_161897.2|C|               GAAGACTTCTAAGATTGTTGTCATGCCTACCACAGACATTCAGATGATGT 814
Asty|NT_161911.2|D|               GAAGACTTCTAAGATTGTTGTCATGCCCACCAGAGACATTCAGATGATGT 814
Asty|NT_161906.2|B|               GAAGACTTCTAAGATTGTTGTCATGCCTACCAGAGACATTCAGATGATGT 814
Asty|NT_161904.2|C|               GAAGACTTCTAAGATTGTTGTCATGCCTACCAGAGACATTCAGATGATGT 814
Asty|NT_161904.2|B|               GAAGACTTCTAAGATTGTTGTCATGCCTACCAGAGACATTCAGATGATGT 814
Asty|NT_161904.2|E|               GAAGACTTCTAAGATTGTTGTCATGCCTACCAGAGACATTCAGATGATGT 813
Asty|NT_161916.2|A|               TAAGACTTCTAAGATTGTTGTCATGCCTACCACAGACATTCAGATGATGT 814
Asty|NT_161897.2|A|               TAAGACTTCTAAGATTGTTGTCATGCCTACCACAGACATTCAGATGATGT 814
Asty|NT_161872.2|B|               TAAGACTTCTAAGATTGTTGTCATGCCTACCACTGACATTCAGATGATGT 814
Orly|NT_165792.1|                 AAAGACTTCTAAGATTGTTGTCATGCCTACCACAGACATTCAGATGATGT 2772
Orly|NT_165790.1|                 AAAGACTTCTAAGATTGTTGTCATGCCTACCACAGACATTCAGATGATGT 2776
Orly|NT_165791.1|                 AAAGACTTCTAAGATTGTTGTCATGCCTACCACAGACATTCACATGATGT 2755
Orly|NT_161879.2|                 AAAGACTTCTAAGATTGTTGTCATGCCTACCACAGACATTCAGATGATGT 2771
Orly|NT_161924.2|                 AAAGACTTCTAAGATTGTTGTCATGCCTACCACAGACATTCAGATGATGT 2781
Orly|NT_161892.2|                 AAAGACTTCTAAGATTGTTGTCATGCCTACCACAGACATTCAGATGATGT 2780
Orly|NT_161926.2|REFERENCE        AAAGACTTCTAAGATTGTTGTCATGCCTACCACAGACATTCAGATGATGT 2390
Orly|NT_161868.2|                 AAAGACTTCTAAGATTGTTGTCATGCCTACCACAGACATTCAGATGATGT 2761
Orly|NT_161875.2|                 AAAGACTTCTAAGATTGTTGTCATGCCTACCACAGACATTCAGATGATGT 2766
                                   **************** ********  ** *  ******** *******

Asty|NT_161911.2|B|               GTATTGTTGATTGTGATTTCATGTTTGGACCTGATGAAGGAGTAAGTACC 864
Asty|NT_161911.2|A|               GTATTGTTGATTGTGATTTCATATTTGGACCTGATGAAGGAGTAAGTACC 857
Asty|NT_161925.2|C|               ATATTGTTGATTGTGATTTCATGTTTGGACCTGATGAAGGAGTAAGTACC 864
Asty|NT_161925.2|B|               ATATTGTTGATTGTGATTTCATGTTTGGACCTGGTGAAGGAGTAAGTACC 864
Asty|NT_161925.2|A|               GTATTGTTGATTGTGATTTCATGTTTGGACCTGATGAAGGAGTAAGTACC 864
Asty|NT_161866.2|A|REFERENCE      GTATTGTTGATTGTGATTTCATGTTTGGACCTGATGAAGGAGTAAGTACC 864
Asty|NT_165796.1|B|               GTATTCTTGATTGTGATTTCATGTTTGGAGCTGATGAAGGAGTAAGTACC 866
Asty|NT_165794.1|B|               GTATTCTTGATTGTGATTTCATGTTTGGAGCTGATGAAGGAGTAAGTACC 866
Asty|NT_165792.1|B|               GTATTCTTGATTGTGATTTCATGTTTGGAGCTGATGAAGGAGTAAGTACC 866
Asty|NT_161937.2|A|               GTATTCTTGATTGTGATTTCATGTTTGGAGCTGATGAAGGAGTAAGTACC 866
Asty|NT_165793.1|B|               GTATTCTTGATTGTGATTTCATGTTTGGAGCTGATGAAGGAGTAAGTACC 866
Asty|NT_161885.2|A|               GTATTCTTGATTGTGATTTCATGTTTGGAGCTGATGAAGGAGTAAGTACC 867
Asty|NT_161877.2|A|               GTATTCTTGATTGTGATTTCATGTTTGGAGCTGATGAAGGAGTAAGTACC 867
Asty|NT_161924.2|A|               GTATTCTTGATTGTGATTTCATGTTTGGAGCTGATGAAGGAGTAAGTACC 866
Asty|NT_161923.2|A|               GTATTCTTGATTGTGATTTCATGTTTGGAGCTGATGAAGGTGTAAGTACC 867
Asty|NT_161928.2|A|               GTATTCTTGATTGTGATTTCATGTTTGGAGCTGATGAAGGAGTAAGTACC 867
Asty|NT_161875.2|A|               GTATTCTTGATTGTGATTTCATGTTTGGAGCTGATGAAGGAGTAAGTACC 867
Asty|NT_161879.2|A|               GTATTCTTGATTGTGATTTCATGTTTGGAGCTGATGAAGGAGTAAGTACC 867
Asty|NT_161892.2|A|               GTATTCTTGATTGTGATTTCATGTTTAGAGCTGATGAAGGAGTAAGTACC 867
Asty|NT_165792.1|A|               GTATTCTTGATTGTGATTTCATGTTTGGAGCTGATGAAGGAGTAAGAACC 867
Asty|NT_161868.2|A|               GTATTCTTGATTGTGATTTCATGTTTGGAGCTGATGAAGGAGTAAGAACC 867
Asty|NT_165794.1|A|               GTATTCTTGATTGTGATTTCATGTTTGGAGCTGATGAAGTAGTAAGTACC 867
Asty|NT_161924.2|B|               GTATTCTTGATTGTGATTTCATGTTTGGAGCTGATGAAGGAGTAAGAACC 867
Asty|NT_165796.1|A|               GTATTCTTGATTGTGATTTCATGTTTGGAGCTGATGAAGGAGTAAGTACC 867
Asty|NT_165793.1|A|               GTATTCTTGATTGTGATTTCATGTTTGGAGCTGATGAAGGAGTAAGTACC 867
Asty|NT_161904.2|F|               GTATTCTTGATTGTGATTTCATATTTGGAGCTGATGAAGGAGTAAGTACC 866
Asty|NT_161902.2|A|               GTATTCTTGATTGTGATTTCATATTTGGAGCTGATGAAGGAGTAAGTACC 866
Asty|NT_161902.2|B|               GTATTCTTGATTGAGATTTCATGTTTGGAGCTGATGAAGGA----GTACC 862
Asty|NT_161897.2|B|               GCATTCTTGATTGTGATTACATGTTTGGAGCTGATGAAGGAGTAAGTACC 861
Asty|NT_161872.2|A|               GCATTCTTGATTGTGATTACATGTTTGGAGCTGATGAAGGAGTAAGTACC 862
Asty|NT_165795.1|B|               GTATTCTTGATTGTGATTTCATGTTTGGAGCTGATGAAGGAGTAAGTACC 867
Asty|NT_161911.2|E|               GTATTCTTGATTGTGATTTCATGTTTGGAGCTGATGAAGGAGTAAGTACC 865
Asty|NT_161904.2|A|               GTATTCTTGATTGTGATTTCATGTTTGGAGCTGATGAAGGAGTAAGTACC 866
Asty|NT_161911.2|C|               GTATTCTTGATTGTGATTTCATGTTTGGAGCTGATGAAGGAGTAAGTACC 867
Asty|NT_161906.2|A|               GTATTCTTGATTGTGATTTCATGTTTGGAGCTGATGAAGGAGTAAGTACC 867
Asty|NT_161904.2|D|               GTATTCTTGATTGTGATTTCATGTTTGGAGCTGATGAAGGAGTAAGTACC 866
Astx|NT_039713|REFERENCE          GTATTCTTGATTGTGATTTCAAGTTTGGAGCTGATGAAGGAGTAAGTACC 865
Asty|NT_165795.1|A|               GTATTCTTGATTGTGATTTCATGTTTGGAGCTGATGAAGGAGTAAGTACC 866
Asty|NT_161919.2|A|               GTATTCTTGATTGTGATTTCATGTTTGGAGCTGATGAAGGAGTAAGTACC 864
Asty|NT_161897.2|C|               GTATTCTTGATTGTGATTTCATGTTTGGAGCTGATGAAGGAGTAAGTACC 864
Asty|NT_161911.2|D|               GTATTCTTGATTGTGATTTCATGTTTGGAGCTGATGAAGGAGTAAGTACC 864
Asty|NT_161906.2|B|               GTATTCTTGATTGTGATTTCATGTTTGGAGCTGATGAAGGAGTAAGTACC 864
Asty|NT_161904.2|C|               GTATTCTTGATTGTGATTTCATGTTTGGAGCTGATGAAGGAGTAAGTACC 864
Asty|NT_161904.2|B|               GTATTCTTGATTGTGATTTCATTTTTGGAGCTGATGAAGGAGTAAGTACC 864
Asty|NT_161904.2|E|               GTATTCTTGATTGTGATTTCATGTTTGGAGCTGATGAAGGAGTAAGTACC 863
Asty|NT_161916.2|A|               GTATTCTTGATTGTGATTTCATGTTTGGAGCTGATGAAGGAGTAAGTACC 864
Asty|NT_161897.2|A|               GTATTCTTGATTGTGATTTCATGTTTGGAGCTGATGAAGGAGTAAGTACC 864
Asty|NT_161872.2|B|               GTATTCTTGATTGTGATTTCATGTTTGGAGCTGATGAAGGAGTAAGTACC 864
Orly|NT_165792.1|                 GTATTCTTGATTGTGATTTCATGTTTGGAGCTTATGAAGGAGAAAGTACC 2822
Orly|NT_165790.1|                 GTATTCTTGATTGTGATTTCATGTTTGGAGCTGATGAAGGAGAAAGTACC 2826
Orly|NT_165791.1|                 GTATTCTTGATTGTGATTTCATGTTTGGAGCTGATGAAGGAGAAAGTACC 2805
Orly|NT_161879.2|                 GTATTCTTGATTGTGATTTCATGTTTGGAGCTGATGAAGGAGAAAGTACC 2821
Orly|NT_161924.2|                 GTATTCTTGATTGTGATTTCATGTTTGGAGCTGATGAAGGAGAAAGTACC 2831
Orly|NT_161892.2|                 GTATTCTTGATTGTGATTTCATGTTTGGAGCTGATGAAGGAGAAAGTACC 2830
Orly|NT_161926.2|REFERENCE        GTATTCTTGATTGTGATTTCATGTTTGGAGCTGATGAAGGAGAAAGTACC 2440
Orly|NT_161868.2|                 GTATTCTTGATTGTGATTTCATGTTTGGAGCTGATGAAGGAGAAAGTACC 2811
Orly|NT_161875.2|                 GTATTCTTGATTGTGATTTCATGTTTGGAGCTGATGAAGGAGAAAGTACC 2816
                                    *** ******* **** **  *** ** **  *****      * ***

Asty|NT_161911.2|B|               TGGAATTTCCTATAATTCTCAAGGTATCAATCAGTGTTCAATTTCTGCTC 914
Asty|NT_161911.2|A|               TGGAATTTCCTATAATTCTCAAGGTATCAATCAGTGTTCAATTTCTGCTC 907
Asty|NT_161925.2|C|               TGGAATTTCCTATAATTCTCAAGGTATCAATCAGTGTTCAATTTCTGCTC 914
Asty|NT_161925.2|B|               TGGAATTTCCTATAATTCTCAAGGTATCAATCAGTGTTCAATTTCTGCTC 914
Asty|NT_161925.2|A|               TGGAATTTCCTATAATTCTCAAGGTATCAATCAGTGTTCAATTTCTGCTC 914
Asty|NT_161866.2|A|REFERENCE      TGGAATTTCCTATAATTCTCAAGGTATCAATCAGTGTTCAATTTCTGCTC 914
Asty|NT_165796.1|B|               TGGAATGTCCTAGAATTCTCAAGGTATCAATCAGTGTTCAATTTCTGATC 916
Asty|NT_165794.1|B|               TGGAATGTCCTAGAATTCTCAAGGTATCAATCAGTGTTCAATTTCTGATC 916
Asty|NT_165792.1|B|               TGGAATGTCCTAGAATTCTCAAGGTATCAATCAGTGTTCAATTTCTGATC 916
Asty|NT_161937.2|A|               TGGAATGTCCTAGAATTCTCAAGGTATCAATCAGTGTTCAATTTCTGATC 916
Asty|NT_165793.1|B|               TGGAATATCCTAGAATTCTCAAGGTATCAATCAGTGTTCAATTTCTGATC 916
Asty|NT_161885.2|A|               TGGAATGTCCTAGAATTCTCAAGGTATCAATCAGTGTTCAATTTTTGATC 917
Asty|NT_161877.2|A|               TGGAATGTCCTAGAATTCTCAAGGTATCAATCAGTGTTCAATTTTTGATC 917
Asty|NT_161924.2|A|               TGGAATGTCCTAGAATTCTCAAGGTATCAATCAGTGTTCAATTTCTGATC 916
Asty|NT_161923.2|A|               TGGAATGTCCTAGATTTCTCAAGGTATCAATCAGTGTTCAATTTCTGATC 917
Asty|NT_161928.2|A|               TGGAATGTCCTAGAATTCTCAAGGTATCAATCAGTGTTCAATTTCTGATC 917
Asty|NT_161875.2|A|               TGGAATGTCCTAGAATTCTCAAGGTATCAATCAGTGTTCAATTTCTGATC 917
Asty|NT_161879.2|A|               TGGAATGTCCTAGAATTCTCAAGGTATCAATCAGTGTTCAATTTCTGATC 917
Asty|NT_161892.2|A|               TGGAATGTCCTAGAATTCTTTAGGTATCAATCAGTGTTCAATTTCTGATC 917
Asty|NT_165792.1|A|               TGGAATGTCCTAGAATTCTCAAGGTATCAATCAGTGTTCAATTTCTGATC 917
Asty|NT_161868.2|A|               TGGAATGTCCTAGAATTCTCAAGGTATCAATCAGTGTTCAATTTCTGATC 917
Asty|NT_165794.1|A|               TGGAATGTCCTAGAATTCTCAAGGTATCAATCAGTGTTCAATTTCTGATC 917
Asty|NT_161924.2|B|               TGGAATGTCCTAGAATTCTCAAGGTATCAATCAGTGTTCAATTTCTGATC 917
Asty|NT_165796.1|A|               TGGAATGTCCTAGAATTCTCAAGGTATCAATCAGTGTTCAATTTTTGATC 917
Asty|NT_165793.1|A|               TGGAATGTCCTAGAATTCTCAAGGTATCAATCAGTGTTCAATTTCTGATC 917
Asty|NT_161904.2|F|               TGGAATGTCCTATAATTCTCAATGTATCAATCAGTGTTCAAATTCTGATC 916
Asty|NT_161902.2|A|               TGGAATGTCCTATAATTCTCAATGTATCAATCAGTGTTCAAATTCTGATC 916
Asty|NT_161902.2|B|               TGGAATGTCCTATAATTCTCAAGGTATCAATCAGTGTTCAATTTCTTATC 912
Asty|NT_161897.2|B|               TGGAATGTCCTAGAATTCTCAAGGTATCAATCAGTGTTAAATTTCTGATC 911
Asty|NT_161872.2|A|               TGGAATGTCCTAGAATTCTCAAGGTATCAATCAGTGTTCAATTTCTGATC 912
Asty|NT_165795.1|B|               TGGAATGTCCTATAATTCTTAAGGTATCAATCAGTGTTCAATTTCTGATC 917
Asty|NT_161911.2|E|               TGGAATGTCCTATAATTCTCAAGGTATCAATCAGTGTTCAATTTCTGATC 915
Asty|NT_161904.2|A|               TGGAATGTCCTATAATTCTCAAGGTATCAATCAGTGTTCAATTTCTGATC 916
Asty|NT_161911.2|C|               TGGAATGTCCTATAATTCTCAAGGTATCAATCAGTGTTCAATTTCTGATC 917
Asty|NT_161906.2|A|               TGGAATGTCCTATAATTCTCAAGGTATCAATCAGTGTTCAATTTCTGATC 917
Asty|NT_161904.2|D|               TGGAATGTCCTATAATTCTCAAGGTATC----AGTGTTCAATTTCTGATC 912
Astx|NT_039713|REFERENCE          TGGAATGTCCTATAATTCTCAAGGTATCCATTAGTGTTCAATTTCGGCTC 915
Asty|NT_165795.1|A|               TGGAATGTCCTATAATTCTTAAGGTATCAATCAGTGTTCAATTTCTGCTC 916
Asty|NT_161919.2|A|               TGGAATGTCCTATAATTCTCAAGGTATCAATCAGGGTTCAATTTCTGCTC 914
Asty|NT_161897.2|C|               TGGAATGTCCTATAATTCTCAAGGTATCAATCAGGGTTCAATTTCTGCTC 914
Asty|NT_161911.2|D|               TGGAATGTCCTATAATTCTCAAGGTATCAATCAGTGTTCAATTTCTGCTC 914
Asty|NT_161906.2|B|               TGGAATGTCCTATAATTCTCAAGGTATCAATCAGTGTTCAATTTCTGCTC 914
Asty|NT_161904.2|C|               TGGAATGTCCTATAATTCTCAAGGTATCAATCAGTGTTCAATTTCTGCTC 914
Asty|NT_161904.2|B|               TGGAATGTCCTATAATTCTCAAGGTATCAATCAGTGTTCAATTTCTGCTC 914
Asty|NT_161904.2|E|               TGGAATGTCCTATAATTCTCAAGGTATCAATCAGTGTTCAATTTCTGCTC 913
Asty|NT_161916.2|A|               TGGAATGTCCTATAATTCTCAAGGTATCATTCAATGTTCAATTTCTGATC 914
Asty|NT_161897.2|A|               TGGAATGTCCTATAATTCTCAAGGTATCAATCAATGTTCAATTTCTGATC 914
Asty|NT_161872.2|B|               TGGAATGTCCTATAATTCTCAAGGTATCAATCAATGTTCAATTTCTGATC 914
Orly|NT_165792.1|                 TGGAATGTCCTAGAATTCTCAAGGTATCAATCAGTGTTCAATTTCTGATC 2872
Orly|NT_165790.1|                 TGGAATGTCCTAGAATTCTCAAGGTATCAATCAGTGTTCAATTTCTGCTC 2876
Orly|NT_165791.1|                 TGGAATGTCCTAGAATTCTCAAGGTATCAATCAGTGTTCAATTTCTGATC 2855
Orly|NT_161879.2|                 TGGAATGTCCTAGAATTCTCAAGGTATCAATCAGTGTTCAATTTCTGCTC 2871
Orly|NT_161924.2|                 TGGAATGTCCTAGAATTCTCAAGGTATCAATCAGTGTTCAATTTCTGCTC 2881
Orly|NT_161892.2|                 TGGAATGTCCTAGAATTCTCAAGGTATCAATCAGTGTTCAATTTCTGCTC 2880
Orly|NT_161926.2|REFERENCE        TGGAATGTCCTAGAATTCTCAAGGTATCAATCAGTGTTCAATTTCTGCTC 2490
Orly|NT_161868.2|                 TGGAATGTCCTAGAATTCTCAAGGTATCAATCAGTGTTCAATTTCTGCTC 2861
Orly|NT_161875.2|                 TGGAATGTCCTAGAATTCTCAAGGTATCAATCAGTGTTCAATTTCTGCTC 2866
                                  ****** ***** * ****  * *****    *  *** ** **    **

Asty|NT_161911.2|B|               AATAGTTCTGCAGATATAGGAATAACAGGATAAAA-CTATTCTATACAAT 963
Asty|NT_161911.2|A|               AATAGTGCTGCAAACATAGGAATAACAGGAAAAAAACTATTCTATACAAT 957
Asty|NT_161925.2|C|               AATAGTGCTGCAGACATAGGAATAACAGGATAAAA-CTATTCTATACAAT 963
Asty|NT_161925.2|B|               AATAGTGCTGCAGACATAGGAATAACAGGATAAAA-CTATTCTATACAAT 963
Asty|NT_161925.2|A|               AATAGTGCTGCAGACATAGGAATAACAGGATAAAA-CTATTCTATACAAT 963
Asty|NT_161866.2|A|REFERENCE      AATAGTGCTGCAGACATAGGAATAACAGGATAAAA-CTATTCTATACAAT 963
Asty|NT_165796.1|B|               AATAGTGCTTCAGACATAGGAATAACAGGACAGAA-TTATTCTATACAAT 965
Asty|NT_165794.1|B|               AATAGTGCTTCAGACATAGGAATAACAGGACAAAA-TTATTCTATACAAT 965
Asty|NT_165792.1|B|               AATAGTGCTTCAGACATAGGAATAACAGGACAGAA-TTATTCTATACAAT 965
Asty|NT_161937.2|A|               AATAGTGCTTCAGACATAGGAATAACAGGACAAAA-TTATTCTATACAAT 965
Asty|NT_165793.1|B|               AATAGTGCTTCAGACATAGGAATAACAGGACAAAA-TTATTCTATACAAT 965
Asty|NT_161885.2|A|               AATAGTGCTTCAGACATAGGAATAACAGGACCAAA-TTATTCTATACAAT 966
Asty|NT_161877.2|A|               AATAGTGCTTCAGACATAGGAATAACAGGACCAAA-TTATTCTATACAAT 966
Asty|NT_161924.2|A|               AATAGTGCTTCAGACATAGGAATAACAGGACAAAA-TTATTCTATACAAT 965
Asty|NT_161923.2|A|               AATAGTGCTTCAGACATAGGAATAACAGGACAAAA-TTATTCTATACAAT 966
Asty|NT_161928.2|A|               AATAGTGCTGCAGACATAGGAATAACAGGATAAAA-CTATTCTATACAAT 966
Asty|NT_161875.2|A|               AATAGTGCTGCAGACATAGGAATAACAGGATAAAA-CTATTCTATACAAT 966
Asty|NT_161879.2|A|               AATAGTGCTGCAGACATAGGAATAACAGGATAAAA-CTATTCTATACAAT 966
Asty|NT_161892.2|A|               AATAGTGCTGCAGACATAGGAATAACAGGATAAAA-CTATTCTATACAAT 966
Asty|NT_165792.1|A|               AATAGTGCTGCAGACATAGGAATAACAGGATAAAA-CTATTCTATACAAT 966
Asty|NT_161868.2|A|               AATAGTGCTGCAGACATAGGAATAACAGGATAAAA-CTATTCTATACAAT 966
Asty|NT_165794.1|A|               AATAGTGCTGCAGACATAGGAATAACAGGATAAAA-CTATTCTATACAAT 966
Asty|NT_161924.2|B|               AATAGTGCTACAGACATAGGAATAACAGGATAAAA-CTATTCTATACAAT 966
Asty|NT_165796.1|A|               AATAGTGCTGCAGACATAGGAATAACAGGATAAAA-CTATTCTATACAAT 966
Asty|NT_165793.1|A|               AATAGTGCTGCAGACATAGGAATAACAGGATAAAA-CTATTCTATACAAT 966
Asty|NT_161904.2|F|               AATAGTGCTGCAGACATAGGAATAACAGGATAAAA-CTATTCTATACAAT 965
Asty|NT_161902.2|A|               AATAGTGCTGCAGACATAGGAATAACAGGATAAAA-CTATTCTATACAAT 965
Asty|NT_161902.2|B|               AATAGTGCTGCAGACATAGGAATAACAGGATAAAA-CTATTCTATACAAT 961
Asty|NT_161897.2|B|               AATAGTGCTGCAGATATAGGAATAACAGGATAAAA-CTATTCTATACAAT 960
Asty|NT_161872.2|A|               AATAGTGCTGCAGACATAGGAATAACAGGATAAAA-CTATTCTATACAAT 961
Asty|NT_165795.1|B|               AATAGTGCTGCAGACAAAGGAATAACAGGATAAAA-CTATTCTATACAAT 966
Asty|NT_161911.2|E|               AATAGTGCTGCAGACATAAGAATAACAGGATAAAA-CTATTCTATACAAT 964
Asty|NT_161904.2|A|               AATAGTGCTGCAGACATAGGAATAACAGGATAAAA-CTATTCTATACAAT 965
Asty|NT_161911.2|C|               AATAGTGCTGCAGACATAGGAATAACAGGATAAAA-CTATTCTATACAAT 966
Asty|NT_161906.2|A|               AATAGTGCTGCAGACATAAGAATAACAGGATAAAA-CTATTCTATACAAT 966
Asty|NT_161904.2|D|               AATAGTGCTGCAGACATAGGAATAACAGGATAAAA-CTATTCTATACAAT 961
Astx|NT_039713|REFERENCE          AATAGTGCTGCAGACTTAGGAATAACAGGATAAAA-CTATTCTATACAAT 964
Asty|NT_165795.1|A|               AATAGTGCTGCAGACAAAGGAATAACAGGATAAAA-CTATTCTATACAAT 965
Asty|NT_161919.2|A|               AATAGTGCTGCAGACATAGGAATAACAGGATAAAA-CTATAATATACAAT 963
Asty|NT_161897.2|C|               AATAGTGCTGCAGACATAGGAATAACAGGATAAAA-CTATAATATACAAT 963
Asty|NT_161911.2|D|               AATAGTGCTGCAGACAAAGGAATAACAGGATAAAA-ATATTCTAAACAAT 963
Asty|NT_161906.2|B|               AATAGTGCTGCAGACAAAGGAATAACAGGATAAAA-ATATTCTATACAAT 963
Asty|NT_161904.2|C|               AATAGTGCTGCAGACAAAGGAATAACAGGATAAAA-CTATTCTATACAAT 963
Asty|NT_161904.2|B|               AATAGTGCTGCAGACAAAGGAATAACAGGATAAAA-CTATTCTATACAAT 963
Asty|NT_161904.2|E|               AATAGTGCTGCAGACAAAGGAATAACAGGATAAAA-CTATTCTATACAAT 962
Asty|NT_161916.2|A|               AATAGTGCTGCAGACATAGGAATAACAGGATAAAA-CTATTCTATACAAT 963
Asty|NT_161897.2|A|               AATAGTGCTGCAGACATAGGAATAACAGGATAAAA-CTATTCTATACAAT 963
Asty|NT_161872.2|B|               AATAGTGCTGCAGACATAGGAATAACAGGATAAAA-CTATTCTATACAAT 963
Orly|NT_165792.1|                 AATAGTGCTGCAGACATAGGAATAACAGGATAAAA-CTATTCTATACAAT 2921
Orly|NT_165790.1|                 AATAGTGCTGCAGACATAGGAATAACAGGATAAAA-CTATTCTATACAAT 2925
Orly|NT_165791.1|                 AATAGTGCTGCAGACATAGGAATAACAGGATAAAA-CTATTCTATACAAT 2904
Orly|NT_161879.2|                 AATAGTGCTGCAGACATAGGAATAACAGGATAAAA-CTATTCTATACAAT 2920
Orly|NT_161924.2|                 AATAGTGCTGCAGACATAGGAATAAAAGGATAAAA-ATATTCTACACAAT 2930
Orly|NT_161892.2|                 AATAGTGCTGCAGACATAGGAATAACAGGATAAAA-CTATTCTATACAAT 2929
Orly|NT_161926.2|REFERENCE        AATAGTGCTGCAGACATAGGAATAACAGGATAAAA-CTATTCTATACAAT 2539
Orly|NT_161868.2|                 AATAGTGCTGCAGACATAGGAATAACAGGATAAAA-CTATTCTATACAAT 2910
Orly|NT_161875.2|                 AATAGTGCTGCAGACATAGGAATAACAGGATAAAA-CTATTCTATACAAT 2915
                                  ****** ** ** *   * ****** ****   **  ***  ** *****

Asty|NT_161911.2|B|               CCTATGAAGTTTCTATCACCATCCTCCTATTTTAGAGACTCTTAGATCTA 1013
Asty|NT_161911.2|A|               CCTATGAAGTTTCTATCACCATCCTCCTATTTTAGAGAATCATAGATCTA 1007
Asty|NT_161925.2|C|               CCTATGAAGTTTCTATCACCATCCTCCTATTTTAGAGAATCTTAGATCTA 1013
Asty|NT_161925.2|B|               CCTATGAAGTTTCTATCACCATCCTCCTATTTTAGAGAATCTTAGATCTA 1013
Asty|NT_161925.2|A|               CCTATGAAGTTTCTATCACCATCCTCCTATTTTAGAGAATCTTAGATCTA 1013
Asty|NT_161866.2|A|REFERENCE      CCTATGAAGTTTCTATCACCATCCTCCTATTTTAGAGAATCTTAGATCTA 1013
Asty|NT_165796.1|B|               CCTATGAAGCTCCTATCACCATCCTCCTATTTTAGAGAATCTTAGATCTA 1015
Asty|NT_165794.1|B|               CCTATGAAGCTCCTATCACCATCCTCCTATTTTAGAGAATCTTAGATCTA 1015
Asty|NT_165792.1|B|               CCTATGAAGCTCCTATCACCATCCTCCTATTTTAGAGAATCTTAGATCTA 1015
Asty|NT_161937.2|A|               CCTATGAAGCTCCTATCACCATCCTCCTATTTTAGAGAATCTTAGATCTA 1015
Asty|NT_165793.1|B|               CCTATGAAGCTCCTATCACCATCCTCCTATTTTAGAGAATCTTAGATCTA 1015
Asty|NT_161885.2|A|               CCTATGAAGCTCCTATCACCATCCTTCTATTTTAGAGAATCTTAGATCTA 1016
Asty|NT_161877.2|A|               CCTATGAAGCTCCTATCACCATCCTCCTATTTTAGAGAATCTTAGATCTA 1016
Asty|NT_161924.2|A|               CCTATGAAGCTCCTATCACCATCCTCCTATTTTAGAGAATCTTAGATCTA 1015
Asty|NT_161923.2|A|               CCTATGAAGCTCCTATCACCATCCTCCTATTTTAGAGAATCTTAGATCTA 1016
Asty|NT_161928.2|A|               CCTATGAAGCTCCTATAACCATCCTCCTATTTTAGAGAATCTTAGATCTA 1016
Asty|NT_161875.2|A|               CCTATGAAGCTCCTATAACCATCCTCCTATTTTAGAGAATCTTAGATCTA 1016
Asty|NT_161879.2|A|               CCTATGAAGCTCCTATAACCATCCTCCTATTTTAGAGATTCTTAGATCTA 1016
Asty|NT_161892.2|A|               CCTATGAAGCTCCTATAACCATCCTCCTATTTTAGAGAATCTTAGATCTA 1016
Asty|NT_165792.1|A|               CCTATGAAGCTCCTATAACCATCCTCCTATTTTAGAGAATCTTAGATCTA 1016
Asty|NT_161868.2|A|               CCTATGAAGCTCCTATAACCATCCTCCTATTTTAGAGAATCTTAGATCTA 1016
Asty|NT_165794.1|A|               CCTATGAAGCTCCTATAACCATCCTCCTATTTTAGAGAATCTTAGATCTA 1016
Asty|NT_161924.2|B|               CCTATGAAGCTCCTATAACCATCCTCCTATATTAGAGAATCTTAGATCTA 1016
Asty|NT_165796.1|A|               CCTATGAAGCTCCTATAACCATCCTCCTATTTTAGAGAATCTTAGATCTA 1016
Asty|NT_165793.1|A|               CCTATGAAGCTCCTATAAACATCCTCCTATTTTAGAGAATCTTAGATCTA 1016
Asty|NT_161904.2|F|               CCTATGAAGCTCCTATCACCATCCTCCTATTTTAGAGAATCTTAGATCTA 1015
Asty|NT_161902.2|A|               CCTATGAAGCTCCTATCACCATCCTCCTATTTTAGAGAATCTTAGATCTA 1015
Asty|NT_161902.2|B|               CCTATGAAGCTCCTATCACCATCCTCCTATTTTAGAGAATCTTAGATC-- 1009
Asty|NT_161897.2|B|               CCTATGAAGCTCCTATCACCATCCTCCTATATTAGAGAATCTTAGATCTA 1010
Asty|NT_161872.2|A|               CCTATGAAGCTCCTATCACCATCCTCCTATATTAGAGAATCTTAGATCTA 1011
Asty|NT_165795.1|B|               CCTATGAAGCTCCTATCACCATCCTCCTATTTTAGAGAATCTTAGACCTA 1016
Asty|NT_161911.2|E|               CCTATGAAGCTCCTATCACCATCATCCTATTTTAGAGAATCTTAGATCTA 1014
Asty|NT_161904.2|A|               CCTATGAAGCTCCTATCACCATCATCCTATTTTAGAGAATCTTAGATCTA 1015
Asty|NT_161911.2|C|               CCTATGAAGCTCCTATCACCATCATCCTATTTTAGAGAATCTTAGATCTA 1016
Asty|NT_161906.2|A|               CCTATGAAGCTCCTATCACCATCATCCTATTTTAGAGAATCTTAGATCTA 1016
Asty|NT_161904.2|D|               CCTATGAAGCTCCTATTACCATCCTCCTATTTTAGAGAATCTTAGATCTA 1011
Astx|NT_039713|REFERENCE          CCTATGAAGCTCCTATCGCCATCCTTCTATTTTAGAGAATCTTAGATCTA 1014
Asty|NT_165795.1|A|               CCTATGAAGCTCCTATCATCATCCTCCTATTTTAGAGAATCTTAGATCTA 1015
Asty|NT_161919.2|A|               CCTATGAAGCTCCTATCACCATCCTCCTATTTTAGAGAATCTTAGATCTA 1013
Asty|NT_161897.2|C|               CCTATGAAGCTCCTATCACCATCCTCCTATTTTAGAGAATCTTAGATCTA 1013
Asty|NT_161911.2|D|               CCTATGAAGCTCCTATCACCATCCTCCTATTTTAGAGAATCTTAGATCTA 1013
Asty|NT_161906.2|B|               CCTATGAAGCTCCTATCACCATCCTCCTATTTTAGAGAATCTTAGATCTA 1013
Asty|NT_161904.2|C|               CCTATGAAGCTCCTATCACCATCCTCCTATTTTAGAGAATCTTAGATCTA 1013
Asty|NT_161904.2|B|               CCTATGAAGCTCCTATCACCATCCTCCTATTTTAGAGAATCTTAGATCTA 1013
Asty|NT_161904.2|E|               CCTATGAAGCTCCTATTACCATCCTCCTATTTTAGAGAATCTTAGATCTA 1012
Asty|NT_161916.2|A|               CCTATGAAGCTCTTATCACCATCCTCCTATTTTAGAGAATCTTAGATCTA 1013
Asty|NT_161897.2|A|               CCTATGAAGCTCTTATCACCATCCTCCTATTTTAGAGAATCTTAGATCTA 1013
Asty|NT_161872.2|B|               CCTATGAAGCTCTTATCACCATCCTCCTATTTTAGAGAATCTTAGATCTA 1013
Orly|NT_165792.1|                 CCTATGAAGCTCCTATCACCATCCTCCTATTTTAGAGAATCTTAGATCTA 2971
Orly|NT_165790.1|                 CCTATGAAGCTCCTATCACCATCCTCCTATTTTAGAGAATCTTAGATCTA 2975
Orly|NT_165791.1|                 CCTATGAAGCTCCTATCACCATCCTCCTATTTTAGAGAATCTTAGATCTA 2954
Orly|NT_161879.2|                 CCTATGAAGCTCCTATCACCATCCTCCTATTTTAGAGAATCTTAGATCTA 2970
Orly|NT_161924.2|                 CCTATGAAGCTCCTATCACCATCCTCCTATTTTAGAGAATCTTAGATCTA 2980
Orly|NT_161892.2|                 CCTATGAAGCTCCTATCACCATCCTCCTATTTTAGAGAATCTTAGATCTA 2979
Orly|NT_161926.2|REFERENCE        CCTATGAAGCTCCTATCACCATCCTCCTATTTTAGAGAATCTTAGATCTA 2589
Orly|NT_161868.2|                 CCTATGAAGCTCCTATCACCATCCTCCTATTTTAGAGAATCTTAGATCTA 2960
Orly|NT_161875.2|                 CCTATGAAGCTCCTATCACCATCCTCCTATTTTAGAGAATCTTAGATCTA 2965
                                  ********* *  ***   **** * **** ******* ** **** *  

Asty|NT_161911.2|B|               TCACTAATCCCGAGA--CGGGCAGAAACAATTCTTCTCCTGCACATAGGG 1061
Asty|NT_161911.2|A|               TCACTAATCCCAAGA--TGGGCAGAAACAATTCTTCTCCTGCACATAGGG 1055
Asty|NT_161925.2|C|               TCACTAATCCCGAGA--TGGGCAGAAACAATTCTTCTCCTGCACATAGGG 1061
Asty|NT_161925.2|B|               TCACTAATCCCGAGA--TGGGCAGAAACAATTCTTCTCCTGCACATAGGG 1061
Asty|NT_161925.2|A|               TCACTAATCCCGAGA--TGGGCAGAAACAATTCTTCTCCTGCACATAGGG 1061
Asty|NT_161866.2|A|REFERENCE      TCACTAATCCCGAGA--TGGGCAGAAACAATTCTTCTCCTGCACATAGGG 1061
Asty|NT_165796.1|B|               TCACCAATCCTGAGA--CGGGAAGAAACAATTCTTCTCCTGCACATAGGG 1063
Asty|NT_165794.1|B|               TCACCAATCCTGAGA--CGGGCAGAAACAATTCTTCTCCTGCACATAGGG 1063
Asty|NT_165792.1|B|               TCACCAATCCTGAGA--TGGGCAGAAACAATTCTTCTCCTGCACATAGGG 1063
Asty|NT_161937.2|A|               TCACCAATCCTGAGA--CGGGCAGAAACAATTCTTCTCCTGCACATAGGG 1063
Asty|NT_165793.1|B|               TCACCAATCCTGAGA--CGGGCAGAAACAATTCTTCTCCTGCACATAGGG 1063
Asty|NT_161885.2|A|               TCACCAATCCTGAGA--TGGGCAGAAACAATTCTTCTCCTGCAAATAGGG 1064
Asty|NT_161877.2|A|               TCACCAATCCTGAGA--TGGGCAGAAACAATTCTTCTCCTGCACATAGGG 1064
Asty|NT_161924.2|A|               TCACCAATCCTGAGA--CAGGCAGAAACAATTCTTCTCCTGCACATAGGG 1063
Asty|NT_161923.2|A|               TCACCAATCCTGAGA--CGGGCAGAAACAATTCTTCTCCTGCACATAGGC 1064
Asty|NT_161928.2|A|               TCACCAATCCTGAGA--CGGGAAGAAACAATTCTTCTCCTGCACATAGGG 1064
Asty|NT_161875.2|A|               TCACCAATCCTGAGA--CGGGAAGAAACAATTCTTCTCCTGCACATAGGG 1064
Asty|NT_161879.2|A|               TCACCAATCCTGAGA--CGGGAAGAAACAATTCTTCTCCTGCACATAGGG 1064
Asty|NT_161892.2|A|               TCACCAATCCTGAGA--CGGGAAGAAACAATTCTTCTCCTGCACATAGGG 1064
Asty|NT_165792.1|A|               T-ACCAATCCTGAGA--CGGGAAGAAACAATTCTTCTCCTGCACATAGGG 1063
Asty|NT_161868.2|A|               TCACCAATCCTGAGA--CGGGAAGAAACAATTCTTCTCCTGCACATAGGG 1064
Asty|NT_165794.1|A|               TCACCAATCCTGAGA--CGGGAAGAAACAATTCTTCTCCTGCACATAGGG 1064
Asty|NT_161924.2|B|               TCACCAATCCTGAGA--CGGGAAGAAACAATTCT---CCTGCACATAGGG 1061
Asty|NT_165796.1|A|               TCACCAATCCTGAGA--CGTGAAGAAACAATTCTTCTCCTGCACATAGGG 1064
Asty|NT_165793.1|A|               TCACCAATCCTGAGA--CGGGAAGAAACAATTCTTCTCCTGCACATAGGG 1064
Asty|NT_161904.2|F|               TCACCAATCCTGAGA--GGGGCAGAAACAATTCTTCTCCTGCACATAGGG 1063
Asty|NT_161902.2|A|               TCACCAATCCTGAGA--GGGGCAGAAACAATTCTTCTCCTGCACATAGGG 1063
Asty|NT_161902.2|B|               --ACCAAACCTGAGA--CGGGCAGAAACAATTCT---CCTGCACATAGGG 1052
Asty|NT_161897.2|B|               ACACCAATCCTGAGA--CGGGCAAAAACAATTCTTCTCCTGCACATAGGG 1058
Asty|NT_161872.2|A|               ACACCAATCCTGAGA--CGGGCAGAAACAATTCTTCTCCTGCACATAGGG 1059
Asty|NT_165795.1|B|               TCACCAATCCTGAGA--CGGGCAGAAACAATTCTTCTCCTGCACATAGGG 1064
Asty|NT_161911.2|E|               TCACGAATCCCGAGA--CCGGCAGAAACAATTCTTCTCCTGCACATAGGG 1062
Asty|NT_161904.2|A|               TCACGAATCCCGAGA--CCGGCAGAAACAATTCTTCTCCTGCACATAGGG 1063
Asty|NT_161911.2|C|               TCACGAATCCCGAGA--CCGGCAGAAACAATTCTTCTCCTGCACATAGGG 1064
Asty|NT_161906.2|A|               TCACGAATCCCGAGA--CCGGCAGAAACAATTCTTCTCCTGCACATAGGG 1064
Asty|NT_161904.2|D|               TCACGAATCCCGAGA--CCGGCAGAAACAATTCTTCTCCTGCACATAGGG 1059
Astx|NT_039713|REFERENCE          TCACCAATCCCAAGA--CGGGCAGAAACAATTCTTCTCCTGCACGTAGGG 1062
Asty|NT_165795.1|A|               TCACTAATCCTGAGA--CAGGCAGAAACAATTCTTCTCCTGCACATAGGG 1063
Asty|NT_161919.2|A|               TCACTAATCCTGAGA--TGGGCAGAAACAATTCTTCTCCTGCACATAGGG 1061
Asty|NT_161897.2|C|               TCACTAATCCTGAGA--TGGGCAGAAACAATTCTTCTCCTGCACATAGGG 1061
Asty|NT_161911.2|D|               TCACTAATCCTCAGA--CAGGCAGAAACAATTCTTCTCCTGCACATAGGG 1061
Asty|NT_161906.2|B|               TCACTAATCCTCAGA--CAGGCAGAAACAATTCTTCTCCTGCACATAGGG 1061
Asty|NT_161904.2|C|               TCACTAATCCTGAGA--CAGGCAGAAACAATTCTTCTCCTGCACATAGGG 1061
Asty|NT_161904.2|B|               TCACTAATCCTGAGA--CAGGCAGAAACAATTCTTCTCCTGCACATAGGG 1061
Asty|NT_161904.2|E|               TCACTAATCCTGAGA--CAGGCAGAAACAATTCTTCTCCTGCACATAGGG 1060
Asty|NT_161916.2|A|               TCACTAATCCCGAGATACGGGCAGAAACAATTCTTCTCCTGCACATAGGG 1063
Asty|NT_161897.2|A|               TCACTAATCCCGAGA--CGGGCAGAAACAATTCTTCTCCTGCACATAGGG 1061
Asty|NT_161872.2|B|               TCACTAATCCCGAGA--CGGGCAGAAAGAATTCTTCTCCTGCACATAGGG 1061
Orly|NT_165792.1|                 TCACTAATCCTGAGA--CAGGCAGAAACAATTCTTCTCCTGCACATAGGG 3019
Orly|NT_165790.1|                 TCACTAATCCTGAGA--CAGGCAGAAACAATTCTTCTCCTGCACATAGGG 3023
Orly|NT_165791.1|                 TCACTAATCCTGAGA--CAGGCAGAAACAATTCTTCTCCTGCACATAGGG 3002
Orly|NT_161879.2|                 TCACTAATCCTGAGA--CAGGCAGAAACAATTCTTCTCCTGCACATAGGG 3018
Orly|NT_161924.2|                 TCACTAATCCTGAGA--CAGGCAGAAACAATTCTTCTCCTGCACATAGGG 3028
Orly|NT_161892.2|                 TCACTAATCCTGAGA--CAGGCAGAAACAATTCTTCTCCTGCACATAGGG 3027
Orly|NT_161926.2|REFERENCE        TCACTAATCCTGAGA--CAGGCAGAAACAATTCTTCTCCTGCACATAGGG 2637
Orly|NT_161868.2|                 TCACTAATCCTGAGA--CAGGCAGAAACAATTCTTCTCCTGCACATAGGG 3008
Orly|NT_161875.2|                 TCACTAATCCTGAGA--CAGGCAGAAACAATTCTTCTCCTGCACATAGGG 3013
                                    ** ** **  ***     * * *** ******   ******  **** 

Asty|NT_161911.2|B|               ATACTGCATATGTATCCCCTTACCCAAA-GTATTCCACTTACTGTCTTTT 1110
Asty|NT_161911.2|A|               ATACTGCATATGTCTCCCCTTACCCAAA-GTATTCCACTTACTGTCTTTT 1104
Asty|NT_161925.2|C|               ATACTGCATATGTCTTCCCTTACCCAAA-GTATTCCACTTACTGTCTTTT 1110
Asty|NT_161925.2|B|               ATACTGCATATGTCTCCCCTTACCCAAA-GTATTCCACTTACTGTCTTTT 1110
Asty|NT_161925.2|A|               ATACTGCATATGTCTTCCCTTACCCAAA-GTATTCCACTTACTGTCTTTT 1110
Asty|NT_161866.2|A|REFERENCE      ATACTGCATATGTCTCCCCTTACCCAAA-GTATTCCACTTACTGTCTTTT 1110
Asty|NT_165796.1|B|               ATACTGCATATGTCTCTCCTTGCCCAAA-GTATTCCAATTACTGTCTTTT 1112
Asty|NT_165794.1|B|               ATACTGCATATGTCTCTCCTTGCCCAAA-GTATTCCAATTACTGTCTTTT 1112
Asty|NT_165792.1|B|               ATACTGCATATGTCTCTCCTTGCCCAAA-GTATTCCAATTACTGTCTTTT 1112
Asty|NT_161937.2|A|               ATACTGCATATGTCTGTCCTTGCCCAAA-GTATTCCAATTACTGTCTTTT 1112
Asty|NT_165793.1|B|               ATACTGCATATGTCTCTCCTTGCCCAAA-GTATTCCAATTACTGTCTTTT 1112
Asty|NT_161885.2|A|               ATACTGCATATGTCTCTCCTTGCCCAAA-GTATTCCAATTACTGTCTTTT 1113
Asty|NT_161877.2|A|               ATACTGCATATGTCTCTCCTTGCCCAAA-GTATTCCAATTACTGTCTTTT 1113
Asty|NT_161924.2|A|               ATACTGCATATGTCTCTCCTTGCCCAAA-GTATTCCAATTACTGTCTTTT 1112
Asty|NT_161923.2|A|               ATACTGCATATGTCTGTCCTTGCCCAAA-GTATTCCAATTACTGTCTTTT 1113
Asty|NT_161928.2|A|               ATACTGCATATGTCTCTCCTTGCCCAAA-GTATTCCAATTACTGTCTTTT 1113
Asty|NT_161875.2|A|               ATACTGCATATGTCTCTCCTTGCCCAAA-GTATTCCAATTACTGTCTTTT 1113
Asty|NT_161879.2|A|               ATACTGCATATGTCTCTCCTTGCCCAAA-GTATTCCAATTACTGTCTTTT 1113
Asty|NT_161892.2|A|               ATACTGCATATGTCTCTCCTTGCCCAAA-GTATTCCAATTACTGTCTTTT 1113
Asty|NT_165792.1|A|               ATACTGCATATGTCTCTCCTTGCCCAAA-GTATTCCAATTACTGTCTTTT 1112
Asty|NT_161868.2|A|               ATACTGCATATGTCTCTCCTTGCCCAAA-GTATTCCAATTACTGTCTTTT 1113
Asty|NT_165794.1|A|               ATACTGCATATGTCTCTCCTTGCCCAAA-GTATTCCAATTACTGTCTTTT 1113
Asty|NT_161924.2|B|               ATACTGCATATGTCTCTCCTTGCCCAAA-GTATTCCAATTACTGTCTTTT 1110
Asty|NT_165796.1|A|               ATACTGCATATGTCTCTCCTTGCCCAAAAGTATTCCAATTACTGTCTTTT 1114
Asty|NT_165793.1|A|               ATACTGCATATGTCTCTCCTTGCCCAAAAGTATTCCAATTACTGTCTTTT 1114
Asty|NT_161904.2|F|               ATACTGTATATGTCTCTCCTTGTCCAAA-GTATTCCAATTACTGTCTTTT 1112
Asty|NT_161902.2|A|               ATACTGTATATGTCTCTCCTTGTCCAAA-GTATTCCAATTACTGTCTTTT 1112
Asty|NT_161902.2|B|               ATACTGCATATGTCTCTCCTTACCCAAA-GTATTCCAATTACTATCTTTT 1101
Asty|NT_161897.2|B|               ATACTGCATATGTCTCTCTTTGCCCAAA-GTATTCCAATTACTGTCTTTT 1107
Asty|NT_161872.2|A|               ATACTGCATATGTCTCTCTTTGCCCAAA-GTATTCCAATTACTGTCTTTT 1108
Asty|NT_165795.1|B|               ATAGTGCATATGTCTCTCCTTGCCCAAA-GTATTCCAATTACTGTCTTTT 1113
Asty|NT_161911.2|E|               GTACTGCATATGTCTCCCCTTACCCAAA-GTATTCCACTTACTGTCTTTT 1111
Asty|NT_161904.2|A|               GTACTGCATATGTCTTTCCTTACCCAAA-CTATTCCACTTACTGTCTTTT 1112
Asty|NT_161911.2|C|               GTACTGCATATATCTCCCCTTACCCAAA-GTATTCCACTTACTGTCTTTT 1113
Asty|NT_161906.2|A|               GTACTGCATATGTCTCCCCTTACCCAAA-GTATTCCACTTACTGTCTTTT 1113
Asty|NT_161904.2|D|               GTACTGCATATGTCTCCCCTTACCCAAA-CTATTCCACTTACTGTCTTTT 1108
Astx|NT_039713|REFERENCE          ATACTGCATATGTCTCCCCTTACCCAAA-GTATTCCAATTACTGTTTTTT 1111
Asty|NT_165795.1|A|               ATACTGCATATGTCTCCCCTTACCCAAA-ATTTTCCACTTACTGTCTTTT 1112
Asty|NT_161919.2|A|               ATACTGCATATCTCTCCCCTTTCCCAAA-GTATTCAACTCACTGTCTTTT 1110
Asty|NT_161897.2|C|               ATACTGCATATCTCTCCCCTTTCCCAAA-GTATTCAACTCACTGTCTTTT 1110
Asty|NT_161911.2|D|               ATACTGCATATGTCTCCCCTTACCCAAA-GTATTCCACTTACTGTCTTTT 1110
Asty|NT_161906.2|B|               ATACTGCATATGTCTCCCCTTACCCAAA-GTATTCCACTTACTGTCTTTT 1110
Asty|NT_161904.2|C|               ATACTGCATATGTCTCCCCTTACCCAAA-GTATTCCACTTACTGTCTTTT 1110
Asty|NT_161904.2|B|               GTACTGCATATGTCTCCCCTTACCCAAA-GTATTCCACTTACTGTCTTTT 1110
Asty|NT_161904.2|E|               ATACTGCATATGTCTCCCCTTACCCAAA-GTATTCCACTTACTGTCTTTT 1109
Asty|NT_161916.2|A|               ATACTGCATATGTCTCCCCTTACCCAAA-GTATTCCACTTACTGTCTTTT 1112
Asty|NT_161897.2|A|               ATACTGCATATGTCTCCCCTTACCCAAA-GTATTCTACTTACTGTCTTTT 1110
Asty|NT_161872.2|B|               ATACTGCATATGTCTCCCCTTACCCAAA-GTATTCCACTTACTGTCTTTT 1110
Orly|NT_165792.1|                 GTACTGCATATGTCTCCCCTTACCCAAA-GTATTCAACTTACTGTCTTTT 3068
Orly|NT_165790.1|                 GTACTGCATATGTCTCCCCTTACCCAAA-GTATTCAACTTACTGTCTTTT 3072
Orly|NT_165791.1|                 GTACTGCATATGTCTCCCCTTACCCAAA-GTATTCAACTTACTGTCTTTT 3051
Orly|NT_161879.2|                 GTACTGCATATGTCTCCCCTTACCCAAA-GTATTCAACTTACTGTCTTTT 3067
Orly|NT_161924.2|                 GTACTGCATATGTCTCCCCTTACCCAAA-GTATTCAACTTACTGTTTTTT 3077
Orly|NT_161892.2|                 GTACTGCATATGTTTCCCCTTACCCAAA-GTATTCAACTTACTGTCTTTT 3076
Orly|NT_161926.2|REFERENCE        GTACTGCATATGTCTCCCCTTACCCAAA-GTATTCAACTTACTGTCTTTT 2686
Orly|NT_161868.2|                 GTACTGCATATGTCTCCCCTTACCCAAA-GTATTCAACTTACTGTCTTTT 3057
Orly|NT_161875.2|                 GTACTGCATATGTCTCCCCTTACCCAAA-GTATTCAACTTACTGTCTTTT 3062
                                   ** ** **** * *  * **  *****  * *** * * *** * ****

Asty|NT_161911.2|B|               -ACTGAATTGGCTTTTAGACTATACCTGAAATATTTCACTTTTCACCAAA 1159
Asty|NT_161911.2|A|               -ACTGAATTGGCTTTTAGACTATACCTGAAATATTTCACTTTTCACCAAA 1153
Asty|NT_161925.2|C|               -AGTGAATTGGCTTTTAGACTATACCTGAAATATTTCACTTTTCACCAAA 1159
Asty|NT_161925.2|B|               --CTGAATTGGCTTTTAGACTATACCTGAAATATTTCACTTTTCACCAAA 1158
Asty|NT_161925.2|A|               -ACTGAATTGGCTTTTAGACTATACCTGAAATATTTCACTTTTCACCAAA 1159
Asty|NT_161866.2|A|REFERENCE      -ACTGAATTGGCTTTTAGACTATACCTGAAATATTTCACTTTTCACCAAA 1159
Asty|NT_165796.1|B|               TACTGAATTTGCTTTTAGACTATACCTGAAATATTCCACTTTTCACCAAA 1162
Asty|NT_165794.1|B|               TACTGAATTTGCTTTTAGACTATACCTGAAATATTCCACTTTTCACCAAA 1162
Asty|NT_165792.1|B|               TACTGAATTTGCTTTTAGACTATACCTGAAATATTCCACTTTTCACCAAA 1162
Asty|NT_161937.2|A|               TACTGAATTTGCTTTTAGACTATACCTGAAATATTCCACTTTTCACCAAA 1162
Asty|NT_165793.1|B|               TACTGAATTTGCTTTTAGACTATACCGGAAATATTCCACTTTTCACCAAA 1162
Asty|NT_161885.2|A|               TACTGAATTTGCTTTTAGACTATACCTGAAATATTCCACTTTTCACCAAA 1163
Asty|NT_161877.2|A|               TACTGAATTTGCTTTTAGACTATACCTGAAATATTCCACTTTTCACCAAA 1163
Asty|NT_161924.2|A|               TACTGAATTTGCTTTTAGACTATACCGGAAATATTCCACTTTTCACCAAA 1162
Asty|NT_161923.2|A|               TACTGAATTTGCTTTTAGACTATACCTGAAATATTCCACTTTTCACCAAA 1163
Asty|NT_161928.2|A|               TACTGAATTTGCTTTTAGACTATACCTGAAATATTCCACTTTTCACCAAA 1163
Asty|NT_161875.2|A|               TACTGAATTTGCTTTTAGACTATACCTGAAATATTCCACTTTTCACCAAA 1163
Asty|NT_161879.2|A|               TACTGAATTTGCTTTTAGACTATACCTGAAATATTCCACTTTTCACCAAA 1163
Asty|NT_161892.2|A|               TACTGAATTTGCTTTTAGACTATACCTGAAATATTCCACTTTTCACCAAA 1163
Asty|NT_165792.1|A|               TACTGAATTTGCTTTTAGACTATACCTGAAATATTCCACTTTTCACCAAA 1162
Asty|NT_161868.2|A|               TACTGAATTTGCTTTTAGACTATACCTGAAATATTCCACTTTTCACCAAA 1163
Asty|NT_165794.1|A|               TACTGAATTTGCTTTTAGACTATACCTGAAATATTCCACTTTTCACCAAA 1163
Asty|NT_161924.2|B|               TACTGAATTTGCTTTTAGACTATACCTGAAATATTCCACTTTTCACCAAA 1160
Asty|NT_165796.1|A|               TACTGAATTTGCTTTTCGACTATACCTGAAATATTCCACTTTTCACCAAA 1164
Asty|NT_165793.1|A|               TACTGAATTTGCTTTTAGACTATACCTGAAATATTCCACTTTTCACCAAA 1164
Asty|NT_161904.2|F|               TACTGAATTGGCTTTTAGACTATACCTGAAATATTCCACTTTTCACCAAA 1162
Asty|NT_161902.2|A|               TACTGAATTGGCTTTTAGACTATACCTGAAATATTCCACTTTTCACCAAA 1162
Asty|NT_161902.2|B|               TACGGAATTGGCTTTTAGACTATACCTGAAATATTCCACTTTTCACCAAA 1151
Asty|NT_161897.2|B|               TAATGAATTTGCTTTTAGACTATACCTGAAATATTCCACTTTTCACCAAA 1157
Asty|NT_161872.2|A|               TAATGAATTTGCTTTTAGACTATACCTGAAATATTCCACTTTTCACCAAA 1158
Asty|NT_165795.1|B|               TACTGAACTGGCTTTTAGACTATACCTGAAATATTCCACTTTTCACCAAA 1163
Asty|NT_161911.2|E|               -ACTGAATTGTCTTTTAGACTATACCTGAAATATTCCACTTTTCACCAAA 1160
Asty|NT_161904.2|A|               -ACTGAATTGGCTTTTAGACTATACCTGAAATATTCCACTTTTCACCAAA 1161
Asty|NT_161911.2|C|               -ACTGAATTGGCTTTTAGACTATACCTGAAATATTCCACTTTTCACCAAA 1162
Asty|NT_161906.2|A|               -ACTGAATTGGCTTTTAGACTATACCTGAAATATTCCACTTTTCACCAAA 1162
Asty|NT_161904.2|D|               -ACTGAATTGGCTTTTAGACTATACCTGAAATATTCCACTTTTCACCAAA 1157
Astx|NT_039713|REFERENCE          -ACTCAATTGGCTTTTAGACTATACCTGAAATATTCCACTTCTCAACAAA 1160
Asty|NT_165795.1|A|               -ACTGAATTGGCTTTTAGACTATACTTGAAATATTCCACTTTTCACCAAA 1161
Asty|NT_161919.2|A|               -ACTGAATTGGCTTTTAGACTATACCTGAAATATTCCACTTTTCACCAAA 1159
Asty|NT_161897.2|C|               -ACTGAATTGGCTTTTAGACTATACCTGAAATATTCCACTTTTCACCAAA 1159
Asty|NT_161911.2|D|               -ACTGAATTGGCTTTTAGACTATACCTGAAATATTCCACTTTTCACCAAA 1159
Asty|NT_161906.2|B|               -ACTGAATTGGCTTTTTGACTATACCTGAAATATTCCACTTTTCACCAAA 1159
Asty|NT_161904.2|C|               -ACTGAATTGGCTTTTAGACTATACCTGAAATATTCCACTTTTCACCAAA 1159
Asty|NT_161904.2|B|               -ACTGAATTGGCTTTTAGACTATACCTGAAATATTCCACTTTTCACCAAA 1159
Asty|NT_161904.2|E|               -ACTGAATTGGCTTTTAGACTATACCTGAAATATTCCACTTTTCACCAAA 1158
Asty|NT_161916.2|A|               -ACTGAATTGGCTTTTAGACTATACCTGAAATATTCCACTTTTCGCCAAA 1161
Asty|NT_161897.2|A|               -ACTGAATTGGCTTTTAGACTATACCTGAAATATTCCACTTTTCGCCAAA 1159
Asty|NT_161872.2|B|               -ACTGAATTGGCTTTTAGACTATACCTGAAATATTCCACTTTTCGCCAAA 1159
Orly|NT_165792.1|                 -ACTGAATTGGCTTTTAGACTATACCTGAAATATTCCACTTTTCACCA-- 3115
Orly|NT_165790.1|                 -ACTGAATTGGCTTTTAGACTATACCTGAAATATTCCACTTTTCACCAAA 3121
Orly|NT_165791.1|                 -ACTGAATTGGCTTTTAGACTATACCTGAAATATTCCACTTTTCACCAAA 3100
Orly|NT_161879.2|                 -ACTGAATTGGCTTTTAGACTATACCTGAAATATTCCACTTTTCACCAAA 3116
Orly|NT_161924.2|                 -ACTGAATTGGCTTTTAGACTATACCTGAAATATTCCACTTTTCACCAAA 3126
Orly|NT_161892.2|                 -ACTGAATTCGCTTTTAGACTATACCTGAAATATTCCACTTTTCACCAAA 3125
Orly|NT_161926.2|REFERENCE        -ACTGAATTGGCTTTTAGACTATACCTGAAATATTCCACTTTTCACCAAA 2735
Orly|NT_161868.2|                 -ACTGAATTGGCTTTTAGACTATACCTGAAATATTCCACTTTTCACCAAA 3106
Orly|NT_161875.2|                 -ACTGAATTGGCTTTTAGACTATACCTGAAATATTCCACTTTTCACCAAA 3111
                                       ** *  ***** ********  ******** ***** **  **  

Asty|NT_161911.2|B|               AGATCTACCAGCCCTCCCTGTTCTAATAGAGAGCTACAGTCCACCAATAT 1209
Asty|NT_161911.2|A|               AGATCTACCAGCCCTCCCTGTTCTAATAGAGAGCTACAGTCCACCAATAT 1203
Asty|NT_161925.2|C|               GGATCTACCAGCCCTCCCTGTTCTAATAGAGAGCTACAGTCCACCAATAT 1209
Asty|NT_161925.2|B|               GGATCTACCAGCCCTCCCTGTTCTAATAGAGAGCTACAGTCCACCAATAT 1208
Asty|NT_161925.2|A|               GGATCTACCAGCCCTCCCTGTTCTAATAGAGAGCTACAGTCCACCAATAT 1209
Asty|NT_161866.2|A|REFERENCE      GGATCTACCAGCCCTCCCTGTTCTAATAGAGAGCTACAGTCCACCAATAT 1209
Asty|NT_165796.1|B|               AGATCTACCAGCCCTCCCTGTTCTAATAGAGAGCTACCGTCCACCAATAT 1212
Asty|NT_165794.1|B|               AGATATACCAGCCCTCCCTGTTCTAATAGAGAGCTACCGTCCACCAATAT 1212
Asty|NT_165792.1|B|               AGATATAACAGCCCTCCCTGTTCTAATAGAGAGCTACCGTCCACCAATAT 1212
Asty|NT_161937.2|A|               AGATATACCAGCCCTCCCTGTTCTAATAGAGAGCTACCGTCCACCAATAT 1212
Asty|NT_165793.1|B|               AGATATACCAGCCCTCCCTGTTCTAATAGAGAGCTACCGTCCACCAATAT 1212
Asty|NT_161885.2|A|               AGATATACCAGCCCTCCCTGTTCTAATAGAGAGCTACCGTCCACCAATAT 1213
Asty|NT_161877.2|A|               AGATATACCAGCCCTCCCTGTTCTAATAGAGAGCTACCGTCCACCAATAT 1213
Asty|NT_161924.2|A|               AGATATACCAGCCCTCCCTGTTCTAATAGAGAGCTACCGTCCACCAATAT 1212
Asty|NT_161923.2|A|               ACATATACCAGCCCTCCCTGTTCTAATAGAGAGCTACCGTCCACCAATAT 1213
Asty|NT_161928.2|A|               AGATCTACCAGCCCTCCCTGTTCTAATAGAGAGCTACCGTCCACCAATAT 1213
Asty|NT_161875.2|A|               AGATCTACCAGCCCTCCCTGTTCTAATAGAGAGCTACCGTCCACCAATAT 1213
Asty|NT_161879.2|A|               AGATCTACCAGCCCTCCCTGTTCTAATAGAGAGCTACCGTCCACCAATAT 1213
Asty|NT_161892.2|A|               AGATCTACCAGCCCTCCCTGTTCTAATAGAGAGCTACCGTCCACCAATAT 1213
Asty|NT_165792.1|A|               AGATCTACCAGCCCTCCCTGTTCTAATAGAGAGCTACCGTCCACCAATAT 1212
Asty|NT_161868.2|A|               AGATCTACCAGCCCTCCCTGTTCTAATAGAGAGCTACCGTCCACCAGTAT 1213
Asty|NT_165794.1|A|               AGATCTACCAGCCCTCCCTGTTCTAATAGAGAGCTACCGTCCACCAATAT 1213
Asty|NT_161924.2|B|               AGATCTACCAGCCCTCCCTGTTCTAATAGAGAGCTACTGTCCACCAATAT 1210
Asty|NT_165796.1|A|               AGATCTACCAGCCCTCCCTGTTCTAATAGAGAGCTACCGTCCACCAATAT 1214
Asty|NT_165793.1|A|               AGATCTACCAGCCCTCCCTGTTCTAATAGAGAGCTACCATCCACCAATAT 1214
Asty|NT_161904.2|F|               GGATCTACCAGCCCTCCCTGTTCTAATAGAGAGCTACCGTCCACCAATAT 1212
Asty|NT_161902.2|A|               GGATCTACCAGCCCTCCCTGTTCTAATAGAGAGCTACCGTCCACCAATAT 1212
Asty|NT_161902.2|B|               GGATCTACCAGCCCTCCCTGTTCTAATAGAGAGCTACCGTCCACCAATAT 1201
Asty|NT_161897.2|B|               GGATCTACCAGCCCTCCCTGTTCTAATAGAGAGCTACAGTCCACCAATAT 1207
Asty|NT_161872.2|A|               GGATCTACCAGCCCTCCCTGTTCTAATAGAGAGCTACCGTCCACCAATAT 1208
Asty|NT_165795.1|B|               GGATCTTCCAGCCCTCCCTGTTCTAATAGAGAGCTACAGTCCACCAATAT 1213
Asty|NT_161911.2|E|               GGATCTTCCAGCCCTCCCTGTTCTAATAGAGAGCTACCGTCCACCAATAT 1210
Asty|NT_161904.2|A|               GGATCTTCCAGCCCTCCCTGTTCTAATAGAGAGCTACCGTCCACCAATAT 1211
Asty|NT_161911.2|C|               GGATCTTCCAGCCCTCCCTGTTCTAATAGAGAGCTACCGTCCACCAATAT 1212
Asty|NT_161906.2|A|               GGATCTTCCAGCCCTCCCTGTTCTAATAGAGAGCTACCGTCCACCAATAT 1212
Asty|NT_161904.2|D|               GGATCTTCCAGCCCTCCCTGTTCTAATAGAGAGCTACCGTCCACCAATAT 1207
Astx|NT_039713|REFERENCE          GGATCTACCAGCCCTCCCAGTTCTAATAGAGAGCTACAGTCCACCAATAT 1210
Asty|NT_165795.1|A|               GGATCTACCAGCCCTCCCTGTTCTAATAGAGAGCTACAGTCCACCAATAT 1211
Asty|NT_161919.2|A|               GGATCTACCAGCCCTCCCTGTTCTAATAGAGATCTACAGTCCACCAATAT 1209
Asty|NT_161897.2|C|               GGATCTACCAGCCCTCCCTGTTCTAATAGAGATCTACAGTCCACCAATAT 1209
Asty|NT_161911.2|D|               GGATCTACCAGCCCTCCCAGTTCTAATAGAGAGCTACAGTCCACCAATAT 1209
Asty|NT_161906.2|B|               GGATCTACCAGCCCTCCCTGTTCTAATAGAGAGCTACAGTCCACCAATAT 1209
Asty|NT_161904.2|C|               GGATCTACCAGCCCTCCCTGATCTAATAGAGAGCTACAGTCCACCAATAT 1209
Asty|NT_161904.2|B|               GGATCTACCAGCCCTCCCTGTTCTAATAGAGAGCTACAGTCCACCAATAT 1209
Asty|NT_161904.2|E|               GGATCTACCAGCCCTTCCTGATCTAATAGAGAGCTACAGTCCACCAATAT 1208
Asty|NT_161916.2|A|               GGATCTACCAGCCCTCCCTGTTCTAATAGAGAGCTACAGTCCACCAATAT 1211
Asty|NT_161897.2|A|               GGATCTACCAGCCCTCCCTGTTCTAATAGAGAGCTACAGTCCACCAATAT 1209
Asty|NT_161872.2|B|               GGATCTACCAGCCCTCCCTGTTCTAATAGAGAGCTACAGTCCACCAATAT 1209
Orly|NT_165792.1|                 ----------GCCCTCCCTGTTCTAATAGAGAGCTACAGTCCACCAATAT 3155
Orly|NT_165790.1|                 GGATCTACCAGCCCTCCCTGTTCTAATAGAGAGCTACAGTCCACCACTAT 3171
Orly|NT_165791.1|                 GGATCTACCAGCCCTCCCTGTTCTAATAGAGAGCTACAGTCCACCAATAT 3150
Orly|NT_161879.2|                 GGATCTACCAGCCCTCCCTGTTCTAATAGAGAGCTACAGTCCACCAATAT 3166
Orly|NT_161924.2|                 GGATCTACCAGCCCTCCCTGTTCTAATAGAGAGCTACAGTCCACCAATAT 3176
Orly|NT_161892.2|                 GGATCTACCAGCCCTCCCTGTTCTAATAGAGAGCTACAGTCCACCAATAT 3175
Orly|NT_161926.2|REFERENCE        GGATCTACCAGCCCTCCCTGTTCTAATAGAGAGCTACAGTCCACCACTAT 2785
Orly|NT_161868.2|                 GGATCTACCAGCCCTCCCTGTTCTAATAGAGAGCTACAGTCCACCAATAT 3156
Orly|NT_161875.2|                 GGATCTACCAGCCCTCCCTGTTCTAATAGAGAGCTACAGTCCACCAATAT 3161
                                            ***** ** * *********** ****  ******* ***

Asty|NT_161911.2|B|               CCAAAGGGTTCTCAGACATTCCAAATATGCCCCTGTGGGAGTAAACTTAC 1259
Asty|NT_161911.2|A|               CCAAAGGGTTCTCAGACATTCCAAATATGCCCCTGTGGGAGTAAACTTAC 1253
Asty|NT_161925.2|C|               CCAAAGGGTTCTCAGACATTCCAAATATGCCCCTGTGGGAGTAAACTTAC 1259
Asty|NT_161925.2|B|               CCAAAGGGTTCTCAGACATTCCAAATATGCCCCTGTGGGAGTAAACTTAC 1258
Asty|NT_161925.2|A|               CCAAAGGGTTCTCAGACATTCCAAATATGCCCCTGTGGGAGTAAACTTAC 1259
Asty|NT_161866.2|A|REFERENCE      CCAAAGGGTTCTCAGACATTCCAAATATGCCCCTGTGGGAGTAAACTTAC 1259
Asty|NT_165796.1|B|               CCAAAGGGTTCTCAGACATTCTAAATATGCCCCTGTGGGAGTAAACTTAC 1262
Asty|NT_165794.1|B|               CCAAAGGGTTCTCAGACATTCTAAATATGCCCCTGTGGGAGTAAACTTAC 1262
Asty|NT_165792.1|B|               CCAAAGGGTTCTCAGACATTCTAAATATGCCCCTGTGGGAGTAAACTTAC 1262
Asty|NT_161937.2|A|               CCAAAGGGTTCTCAGACATTCTAAATATGCCCCTGTGGGAGTAAACTTAC 1262
Asty|NT_165793.1|B|               CCAAAGGGTTCTCAGACATTCTAAATATGCCCCTGTGGGAGTAAACTTAC 1262
Asty|NT_161885.2|A|               CCAAAGGGTTCTCAGACATTCTAAATATGCCCCTGTGGGAGTAAACTTAC 1263
Asty|NT_161877.2|A|               CCAAAGGTTTCTCAGACATTCTAAATATGCCCCTGTGGGAGTAAACTTAC 1263
Asty|NT_161924.2|A|               CCAAAGGGTTCTCAGACATTCTAAATATGCCCCTGTGGGAGTAAACTTAC 1262
Asty|NT_161923.2|A|               CCAAAGGGTTCTCAGACATTCTAAATATGCCCCTGTGGGAGTAAACTTAC 1263
Asty|NT_161928.2|A|               CCAAAGGGTTCTCAGACATTCTAAATATGCCCCTGTGGGAGTAAACTTAC 1263
Asty|NT_161875.2|A|               CCAAAGGGTTCTCAGACATTCTAAATATGCCCCTGTGGGAGTAAACTTAC 1263
Asty|NT_161879.2|A|               CCAAAGGGTTCTCAGACATTCTAAATATGCCCCTGTGGGAGTAAACTTAC 1263
Asty|NT_161892.2|A|               CCAAAGGGTTCTCAGACATTCTAAATATGCCCCTGTGGGAGTAAACTTAC 1263
Asty|NT_165792.1|A|               CCAAAGGGTTCTCAGACATTCTAAATATGCCCCTGTGAGAGTAAACTTAC 1262
Asty|NT_161868.2|A|               CCAAAGGGTTCTCAGACATTCTAAATATGCCCCTGTGGGAGTAAACTTAC 1263
Asty|NT_165794.1|A|               CCAAAGGGTTCTCAGACATTCTAAATATGCCCCTGTGGGAGTAAACTTAC 1263
Asty|NT_161924.2|B|               CCAAAGGGTTCTCAGACATTCTAAATATGCCCCTGTGGGAGTAAACTTAC 1260
Asty|NT_165796.1|A|               CCAAAGGGTTCTCAGACATTCTAAATATGCCCCTGTGGGAGTAAACTTAC 1264
Asty|NT_165793.1|A|               CCAAAGGGTTCTCAGACATTCTAAATATGCCCCTGTGGGAGTGAACTTAC 1264
Asty|NT_161904.2|F|               CCAAAGGGTTCTCAGACATTCTAAATATGCCCCTGTGGGAGTAAACTTAC 1262
Asty|NT_161902.2|A|               CCAAAGGGTTCTCAGACATTCTAAATATGCCCCTGTGGGAGTAAACTTAC 1262
Asty|NT_161902.2|B|               CCAAAGGGTTCTAAGACATTCTAAATATGCCCCTGTGGGAGTAAACTTAC 1251
Asty|NT_161897.2|B|               CCAAAGGGTTCTCAGACATTCTAAATATGCCCCTGTGGGAGTAAACTTAC 1257
Asty|NT_161872.2|A|               CCAAAGGGTTCTCAGACATTCTAAATATGCCCCTGTGGGAGTAAACTTAC 1258
Asty|NT_165795.1|B|               CCAAAGGGTTCTCAGACATTCTAAATATGCCCCTGTGGGAGTAAACTTAC 1263
Asty|NT_161911.2|E|               CCAAAGGGTTCTCAGACATTCTAAATTTGACCCTGTGTGAGTAAACTTAC 1260
Asty|NT_161904.2|A|               CCAAAGGGTTCTCAGACATTCTAAATTTGACCCTGTGTGAGTAAACTTAC 1261
Asty|NT_161911.2|C|               CCAAAGGGTTCTCAGACATTCTAAATTTGACCCTGTGTGAGTAAACTTAC 1262
Asty|NT_161906.2|A|               CCAAAGGGTTCTCAGACATTCTAAATTTGACCCTGTGTGAGTAAACTTAC 1262
Asty|NT_161904.2|D|               CCAAAGGGTTCTCAGACATTCTAAATTTGACCCTGTGTGAGTAAACTTAC 1257
Astx|NT_039713|REFERENCE          CCAAAGGGTTCTCAGACATTCTAAATATGCCCCTGTGGGATTAAACTTAC 1260
Asty|NT_165795.1|A|               CCAAAGGGTTCTCAGACATTCTAAATATGCCCCTGTGGGAGTAAACTTAC 1261
Asty|NT_161919.2|A|               CCAAAGGGTTCTCAGACATTCTAAATATGCCCCTGTGGGAGTAAACTTAC 1259
Asty|NT_161897.2|C|               CCAAAGGGTTCTCAGACATTCTAAATATGCCCCTGTGGGAGTAAACTTAC 1259
Asty|NT_161911.2|D|               CCAAAGGGTTCTCAGACATTCCAAATATGCCCCTGTGGGAGTAAACTTAC 1259
Asty|NT_161906.2|B|               CCAAAGGGTTCTCAGATATTCTAAATATGCCCCTGTGGGAGTAAACTTAC 1259
Asty|NT_161904.2|C|               CCAAAGGGTGCTCAGATATTCTAAATATTTCCCTGTGGGAGTAAACTTAC 1259
Asty|NT_161904.2|B|               CCAAAGGGTGCTCAGATATTCTAAATATTTCCCTGTGGGAGTAAACTTAC 1259
Asty|NT_161904.2|E|               CAAAAGGGTTCTCAGATATTCTAAATATGCCCCTGTGGGAGTAAACTTAC 1258
Asty|NT_161916.2|A|               CCAAAGGGTTCTCAGACATTCTAAATATGCCCCTGTGGGAGTAAACTTAC 1261
Asty|NT_161897.2|A|               CCAAAGGGTTCTCAGACATTCTAAATATGCCCCTGTGGGAGTAAACTTAC 1259
Asty|NT_161872.2|B|               CCAAAGGGTTCTCAGACATTCCAAATATGCCCCTGTGGGAGTAAACTTAC 1259
Orly|NT_165792.1|                 CCAAAGGGTTCTCAGACATTCTAAATATGCCCCTGTGGGAGTAAACTTAC 3205
Orly|NT_165790.1|                 CCAAAGGGTTCTCAGACATTCTAAATATGCCCCTGTGGGAGTAAACTTAC 3221
Orly|NT_165791.1|                 CCAAAGGGTTCTCAGACATTCTAAATATGCCCCTGTGGGAGTAAACTTAC 3200
Orly|NT_161879.2|                 CCAAAGGGTTCTCAGACATTCTAAATATGCCCCTGTGGGAGTAAACTTGC 3216
Orly|NT_161924.2|                 CCAAAGGGTTTTCAGACATTCTAAATATGCCCCTGTGGGAGTAAACTTAC 3226
Orly|NT_161892.2|                 CCAAAGGGTTCTCAGACATTCTAAATATGCCCCTGTGGGAGTAAACTTAC 3225
Orly|NT_161926.2|REFERENCE        CCAAAGGGTTCTCAGACATTCTAAATATGCCCCTGTGGGAGTAAACTTAC 2835
Orly|NT_161868.2|                 CCAAAGGGTTCTCAGACATTCTAAATATGCCCCTGTGGGAGTAAACTTAC 3206
Orly|NT_161875.2|                 CCAAAGGGTTCTCAGACATTCTAAATATGCCCCTGTGGGAGTAAACTTAC 3211
                                  * ***** *  * *** **** **** *  ******* ** * ***** *

Asty|NT_161911.2|B|               TAAGTCTATTTAATTGGGCCTCAGATCCTTCTGCTTTGACCAAAAGGATT 1309
Asty|NT_161911.2|A|               TAAGTCTATTTAATTGGGCCTCAGATCCTTCTGCTTTGACCAAAAGGATT 1303
Asty|NT_161925.2|C|               TAAGTCTATTTAATTGGGCCTCAGATCCTTCTGCTTTGACCAAAAGGATT 1309
Asty|NT_161925.2|B|               TAAGTCTATTTAATTGGGCCTCAGATCCTTCTGCTTTGACCAAAAGGATT 1308
Asty|NT_161925.2|A|               TAAGTCTATTTAATTGGGCCTCAGATCCTTCTGCTTTGACCAAAAGGATT 1309
Asty|NT_161866.2|A|REFERENCE      TAAGTCTATTTAATTGGGCCTCAGATCCTTCTGCTTTGACCAAAAGGATT 1309
Asty|NT_165796.1|B|               AAAGTCTACTTAATTGGGCCTCAGATCCTTCTGCTTTGACCAAAAAGATT 1312
Asty|NT_165794.1|B|               TAAGTCTATTTAATTGGGCTTCAGATCCTTCTGCTTTGACCAAAAAGATT 1312
Asty|NT_165792.1|B|               TAAGTCTATTTAATTGGGCCTCAGATCCTTCTGCTTTGACCAAAAGGATT 1312
Asty|NT_161937.2|A|               TAAGTCTATTTAATTGGGCCTCAGATCCTTCTGCTTTGACCAAAAAGTTT 1312
Asty|NT_165793.1|B|               TAAGTCTATTTAATTGGGCCTCAGATCCTTCTGCTTTGACCAAAAAGATT 1312
Asty|NT_161885.2|A|               TAAGTCTATTTAATTGGGCCTCAGATCCTTCTGCTTTGACCAAAAAGATT 1313
Asty|NT_161877.2|A|               TAAGTCTATTTAATTGGGCCTCAGATCCTTCTGCTTTGACCAAAAAGATT 1313
Asty|NT_161924.2|A|               TAAGTCTATTTAATTGGGCCTCAGATCCTTCTGCTTTGACCAAAAAGATT 1312
Asty|NT_161923.2|A|               TAAGTCTATTTAATTGGGCCTCAGATCCTTCTGCTTTGACCAAAAAGATT 1313
Asty|NT_161928.2|A|               TAAGTCTATTTAATTGGGCCTCAGATCCTTCTGCTTTGACCAAAAAGTTT 1313
Asty|NT_161875.2|A|               TAAGTCTATTTAATTGGGCCTCAGATCCTTCTGCTTTGACCAAAAAGTTT 1313
Asty|NT_161879.2|A|               TAAGTCTATTTAATTGGGCCTCAGATCCTTCTGCTTTGACCAAAAAGTTT 1313
Asty|NT_161892.2|A|               TAAGTCTATTTAATTGGGCCTCAGATCCTTCTGCTTTGACCAAAAAGTTT 1313
Asty|NT_165792.1|A|               TAAGTCTATTTAATTGGGCCTCAGATCCTTCTGCTTTGACCAAAAAGTTT 1312
Asty|NT_161868.2|A|               TAAGTCTATTTAATTGGGCCTCAGATCCTTCTGCTTTGACCAAAAAGTTT 1313
Asty|NT_165794.1|A|               TAAGTCTATTTAATTGGGCCTCAGATCCTTCTGCTTTGACCAAAAAGTTT 1313
Asty|NT_161924.2|B|               TAAGTCTATTTAATTGGGCCTCAGATCCTTCTGCTTTGACCAAAAAGTTT 1310
Asty|NT_165796.1|A|               TAAGTCTATTTAATTGGGCCTCAGATCCTTCTGCTTTGACCAAAAAGATT 1314
Asty|NT_165793.1|A|               TAAGTCTATTTAATTGGGCCTCAGATCCTTCTGCTTTGACCAAAAAGTTT 1314
Asty|NT_161904.2|F|               TAAGTCTATTTAATTGGGCCTCAGATCCTTCTGCTTTGACCAAAAAGATT 1312
Asty|NT_161902.2|A|               TAAGTCTATTTAATTGGGCCTCAGATCCTTCTGCTTTGACCAAAAAGATT 1312
Asty|NT_161902.2|B|               TAAGTCTATTTAATTGGGCCTCAGATCCTTCTGCTTTGATCAAAAATATT 1301
Asty|NT_161897.2|B|               TAAGTTTATTTAATTGGGCCTCAGATCCTTCTGCTTTGACCAAAAAGATT 1307
Asty|NT_161872.2|A|               TAAGTTTATTTAATTGGGCCTCAGATCCTTCTGCTATGACCAAAAAGATT 1308
Asty|NT_165795.1|B|               TAAGTCTATTTAACTGGGCCTCAGATCCTTCTGCTTTGACCAAAAAGATT 1313
Asty|NT_161911.2|E|               TAAGTCTATTTAACTGGGCCTCAGATCCTTCTGCTTTGACCAAAAAGATT 1310
Asty|NT_161904.2|A|               TAAGTCTATTTAACTGGGCCTCAGATCCTTCTGCTTTGACCAAAAAGATT 1311
Asty|NT_161911.2|C|               TAAGTCTATTTAACTGGGCCTCAGATCCTTCTGCTTTGACCAAAAAGATT 1312
Asty|NT_161906.2|A|               TAAGTCTATTTAACTGGGCCTCAGATCCTTCTGCTTTGACCAAAAAGATT 1312
Asty|NT_161904.2|D|               TAAGTCTATTTAACTGGGCCTCAGATCCTTCTGCTTTGACCAAAAAGATT 1307
Astx|NT_039713|REFERENCE          TAAGTCTATTTTATTGGGCCTGAGATCCTTCTGCTTTGA-CAAAGGGATT 1309
Asty|NT_165795.1|A|               TAAGTCTATTTAATTGGGCCTCAGATACTTCTGCTTTGATCAAAAGGATT 1311
Asty|NT_161919.2|A|               TAAGTCTA-TTATTTGGGCCTCAGATCCTTCTGCTTTGACCAAAAGGATT 1308
Asty|NT_161897.2|C|               TAAGTCTA-TTATTTGGGCCTCAGATCCTTCTGCTTTGACCAAAAGGATT 1308
Asty|NT_161911.2|D|               TAAGTCTATTTAATTGGGCCTCAGATTCTTCTGCTTTGATCAAAAGGATT 1309
Asty|NT_161906.2|B|               TAAGTCTATTTAATTGGGCCTCAGATTCTTCTGCTTTGATCAAAAGGATT 1309
Asty|NT_161904.2|C|               TAAGTCTATTTAATTGGGCCTCAGATTCTTCTGCTTTGATCAAAAGGATT 1309
Asty|NT_161904.2|B|               TAAGTCTATTTAATTGGGCCTCAGATTCTTCTGCTTTGATCAAAAGGATT 1309
Asty|NT_161904.2|E|               TAAGTCTATTTAATTGGGCCTCAGATTCTTCTGCTTTGATCAAAAGGATT 1308
Asty|NT_161916.2|A|               TAAGTCTATTTAATTGGGCCTCAGATCCTTCTGCTTTGACCAAAAGGATT 1311
Asty|NT_161897.2|A|               TAAGTCTATTTAATTGGGCCTCAGATCCTTCTGCTTTGACCAAAAGCATT 1309
Asty|NT_161872.2|B|               TAAGTCTATTTAATTGGGCCTCAGATCCTTCTGCTTTGACCAAAAGGATT 1309
Orly|NT_165792.1|                 TAAGTCTATTTAATTGGGCCTCAGATCCTTCTGCTTTGACCAAAAGGATT 3255
Orly|NT_165790.1|                 TAAGTCTATTTAATTGGGCTTCAGATCCTTCTGCTTTGACCAAAAAGATT 3271
Orly|NT_165791.1|                 TAAGTCTATTTAATTGGGCCTCAGATCCTTCTGCTTTGACCAAAAGGATT 3250
Orly|NT_161879.2|                 TAAGTCTATTTAATTGGGCCTCAGATCCTTCTGCTTTGACCAAAAGGATT 3266
Orly|NT_161924.2|                 TAAGTCTATTTAATTGGGCCTCAGATCCTTCTGCTTTGACCAAAAGGATT 3276
Orly|NT_161892.2|                 TAAGTCTATTTAATTGGGCCTCAGATCCTTCTGCTTTGACCAAAAGGATT 3275
Orly|NT_161926.2|REFERENCE        TAAGTCTATTTAATTGGGCCTCAGATCCTTCTGCTTTGACCAAAAGGATT 2885
Orly|NT_161868.2|                 TAAGTCTATTTAATTGGGCCTCAGATCCTTCTGCTTTGACCAAAAGGATT 3256
Orly|NT_161875.2|                 TAAGTCTATTTAATTGGGCCTCAGATCCTTCTGCTTTGACCAAAAGGATT 3261
                                   **** ** **   ***** * **** ******** *** ****    **

Asty|NT_161911.2|B|               TCAATCTACTGACTCTGAGTTACCAGGGGCCTCAGATC----TCATTTTC 1355
Asty|NT_161911.2|A|               TCAATCTACTGACTCTGAGTTACCAGGGGCCTCAGATC----TCATTTTC 1349
Asty|NT_161925.2|C|               TCAATCTACTGACTCTGAGTTACCAGGGGCCTCAGATC----TCATTTTC 1355
Asty|NT_161925.2|B|               TCAATCTACTGACTCTGAGTTACCAGGGGCCTCAGATC----TCATTTTC 1354
Asty|NT_161925.2|A|               TCAATCTACTGACTCTGAGTTACCAGGGGCCTCAGATC----TCATTTTC 1355
Asty|NT_161866.2|A|REFERENCE      TCAATCTACTGACTCTGAGTTACCAGGGGCCTCAGATC----TCATTTTC 1355
Asty|NT_165796.1|B|               TCAATCTACTGACTCTGAGTTACCAGGGGCCTCAGATC----TCATTTTC 1358
Asty|NT_165794.1|B|               TCAATCTACTGACTCTGAGTTACCAGGGGCCTCAGATC----TCATTTTC 1358
Asty|NT_165792.1|B|               TCAATCTACTGACTCTGAGTTACCAGGGGCCTCAGATC----TCATTTTC 1358
Asty|NT_161937.2|A|               TCAATCTACTGACTCTGAGTTACCAGGGGCCTCAGATC----TCATTTTC 1358
Asty|NT_165793.1|B|               TCAATCTACTGAATCTGAGTTACCAGGGGCCTCAGATC----TCATTTTC 1358
Asty|NT_161885.2|A|               TCAATCTACTGACTCTGAGTTACCAGGGGCCTCAGATC----TCATTTTC 1359
Asty|NT_161877.2|A|               TCAATCTACTGACTCTGAGTTACCAGGGGCCTCAGATC----TCATTTTC 1359
Asty|NT_161924.2|A|               TCAATCTACTGACTCTGAGTTACCAGGGGCCTCAGATC----TCATTTTC 1358
Asty|NT_161923.2|A|               TCAATCTACTGACTCTGAGTTACCAGGGGCCTCAGATC----TCATTTTC 1359
Asty|NT_161928.2|A|               TCAATCTACTGACTCTGAGTTACCAGGGGCCTCAGATC----TCATTTTC 1359
Asty|NT_161875.2|A|               TCAATCTACTGACTCTGAGTTACCAGGGGCCTCAGATC----TCATTTTC 1359
Asty|NT_161879.2|A|               TCAATCTACTGACTCTGAGTTACCAGGGGCCTCAGAAC----TCATTTTC 1359
Asty|NT_161892.2|A|               TCAATCTACTGACTCTGAGTTACCAGGGGCCTCAGATC----TCATTTTC 1359
Asty|NT_165792.1|A|               TCAATCTACTGACTCTGAGTTACCAGGGGCCTCAGATC----TCATTTTC 1358
Asty|NT_161868.2|A|               TCAATCTACTGACTCTGAGTTACCAGGGGCCTCAGATC----TCATTTTC 1359
Asty|NT_165794.1|A|               TCAATCTACTGACTCTGAGTTACCAGGGGCCTCAGATC----TCATTTTC 1359
Asty|NT_161924.2|B|               TCAATCTACTGACTCTGAGTTACCAGGGGCCTCAGATC----TCATTTTC 1356
Asty|NT_165796.1|A|               TCAATCTACTGACTCTGAGTTACCAGGGGCCTCAGATC----TCATTTTC 1360
Asty|NT_165793.1|A|               TCAATCTACTGACTCTGAGTTACCAGGGGCCTCAGATC----TCATTTTC 1360
Asty|NT_161904.2|F|               TCAATCTACTGACTCTGAGTTACCAGGGGCCTCAGATC----TCATTTTC 1358
Asty|NT_161902.2|A|               TCAATCTACTGACTCTGAGTTACCAGGGGCCTCAGATC----TCATTTTC 1358
Asty|NT_161902.2|B|               TCAATCTACTGACTCTGAGTTACCAGGGGCCTCAGATC----TCATTTTC 1347
Asty|NT_161897.2|B|               ACAATCTACTGACTCTGAGTTACCAGTGGCCTCAGATC----TCATTTTT 1353
Asty|NT_161872.2|A|               ACAATCTACTGACTCTGAGTTACCAGGGGCCTCAGATC----TCATTTTC 1354
Asty|NT_165795.1|B|               TCAATCTACTGACTCTGAGTTACCAGGGGCCTCAGATC----TCATTTTC 1359
Asty|NT_161911.2|E|               TCAATCTACTGACTCTGAGTTACCAGGGGCCTCAGATC----TCATTTTC 1356
Asty|NT_161904.2|A|               TCAATCTACTGACTCTGAGTTACCAGGGGCCTCAGATC----TCATTTTC 1357
Asty|NT_161911.2|C|               TCAATCTACTGACTCTGAGTTACCAGGGGCCTCAGATC----TCATTTTC 1358
Asty|NT_161906.2|A|               TCAATCTACTGACTCTGAGTTACCAGGGGCCTCAGATC----TCATTTTC 1358
Asty|NT_161904.2|D|               TCAATCTACTGACTCTGAGTTACCAGGGGCCTCAGATC----TCATTTTC 1353
Astx|NT_039713|REFERENCE          CCAATCTACTAACTCTGAGTTACCAGGGGCCTCAGATC----TCATTTTC 1355
Asty|NT_165795.1|A|               TCAATCTACTGACTCCTAGTTACCAGGGGTCTCAGATC----TCATTTTC 1357
Asty|NT_161919.2|A|               TCAATCTACTGACTCTGAGTTACCAGGGGCCTCAGATC----TCATTTTC 1354
Asty|NT_161897.2|C|               TCAATCTACTGACTCTGAGTTACCAGGGGCCTCAGATC----TCATTTTC 1354
Asty|NT_161911.2|D|               TCAATCTACTGACTCCGAGTTACCAGGGGTCTCAGATC----TCATTTTC 1355
Asty|NT_161906.2|B|               TCAATCTACTGACTCCGAGTTACCAGGGGTCTCAGATC----TCATTTTC 1355
Asty|NT_161904.2|C|               TCAATCTACTGACTCCTAGTTACCAGGGGTCTCAGATC----TCATTTTC 1355
Asty|NT_161904.2|B|               TCAATCTACTGACTCCTAGTTACCAGGGGTCTCAGATC----TCATTTTC 1355
Asty|NT_161904.2|E|               TCAATCTACTGACTCCTAGTTACCACGGGTCTCAGATC----TCATTTTC 1354
Asty|NT_161916.2|A|               TCACTCTACTGACTCTGAGTTACCAGTGGCCTCAGATC----TCATTTTC 1357
Asty|NT_161897.2|A|               TCACTCTACTGACTCTGAGTTACCAGTGGCCTCAGATC----TCATTTTC 1355
Asty|NT_161872.2|B|               TCACTCTACTGACTCTGAGTTACCAGTGGCCTCAGATC----TCATTTTC 1355
Orly|NT_165792.1|                 TCAATCTACTGACTCTGAGTTACCAGGGGCCTCAGATC----TCATTTTC 3301
Orly|NT_165790.1|                 TCAATCTACTGACTCTGAGTTACCAGGGGCCTCAGATC----TCATTTTC 3317
Orly|NT_165791.1|                 TCAATCTACTGACTCTGAGTTACCAGGGGCCTCAGATC----TCATTTTC 3296
Orly|NT_161879.2|                 -CAATCTACTGACTCTGAGTTACCAGGGGCCTCAGATC----TCATTTTC 3311
Orly|NT_161924.2|                 TCAATCTACTGACTCTGAGTTACCAGGGGCCTCAGATCGATCTCATTTTC 3326
Orly|NT_161892.2|                 TCAATCTACTGACTCTGAGTTACCAGGGGCCTCAGATC----TCATTTTC 3321
Orly|NT_161926.2|REFERENCE        TCAATCTACTGACTCTGAGTTACCAGGGGCCTCAGATC----TCATTTTC 2931
Orly|NT_161868.2|                 TCAATCTACTGACTCTGAGTTACCAGGGGCCTCAGATC----TCATTTTC 3302
Orly|NT_161875.2|                 TCAATCTACTGACTCTGAGTTACCAGGGGCCTCAGATC----TCATTTTC 3307
                                   ** ****** * **  ********  ** ****** *    ******* 

Asty|NT_161911.2|B|               CCCAAGTGGTAATCAAATATGCCTTTCTGACCAATAATGACCTTGCAATG 1405
Asty|NT_161911.2|A|               CCCAAGTGGTAATCAAATATGCCTTTCTGACCAATAATGACCTTGCAATG 1399
Asty|NT_161925.2|C|               CCCAAGTGGTAATCAAATATGCCTTTCTGACCAATAATGACCTTGCAATG 1405
Asty|NT_161925.2|B|               CCCAAGTGGTAATCAAATATGCCTTTCTGACCAATAATGACCTTGCAATG 1404
Asty|NT_161925.2|A|               CCCAAGTGGTAATCAAATATGCCTTTCTGACCTATAATGACCTTGCAATG 1405
Asty|NT_161866.2|A|REFERENCE      CCCAAGTGGTAATCAAATATGCCTTTCTGACCAATAATGACCTTGCAATG 1405
Asty|NT_165796.1|B|               CCCAAGTGGTCATCAAATATGCCTTTCTGACCAATAATGACCTTGCAATG 1408
Asty|NT_165794.1|B|               CCCAAGTGGTCATCAAATATGCCTTTCTGACCAATAATGACCTTGCAATG 1408
Asty|NT_165792.1|B|               CCCAAGTGGTCATCAAATATGCCTTTCTGACCAATAATGACCTTGCAATG 1408
Asty|NT_161937.2|A|               CCCAAGTGGTCATCAAATATGCCTTTCTGACCAATAATGACCTTGCAATG 1408
Asty|NT_165793.1|B|               CCCAAGTGGTCATCAGATGTCCCTTTCTGACCAATAATGACCTTGCAATG 1408
Asty|NT_161885.2|A|               CCCAAGTGGTCATCAAATATGCCTTTCTGACCAATAATGACCTTGCAATG 1409
Asty|NT_161877.2|A|               CCCAAGTGGTCATCAAATATGCCTTTCTGACCAATAATGACCTTGCAATG 1409
Asty|NT_161924.2|A|               CCCAAGTGGTCATCAAATATGCCTTTCTGACCAATAATGACCTTGCAATG 1408
Asty|NT_161923.2|A|               CCCAAGTGGTCATCAAATATGCCTTTCTGACCAATAATGACCTTGCAATG 1409
Asty|NT_161928.2|A|               CCCAAGTGGTCATCAAATATGCTTTTCTGACTAATAATGACCTTGCAATG 1409
Asty|NT_161875.2|A|               CCCAAGTGGTCATCAAATATACTTTTCTGACTAATAATGACCTTGCAATG 1409
Asty|NT_161879.2|A|               CCCAAGTGGTCATCAAATATGCTTTTCTGACTAATAACGACCTTGCAATG 1409
Asty|NT_161892.2|A|               CCCAAGTGGTCATCAAATATGCTTTTCTGACTAATAATGACCTTGCAATG 1409
Asty|NT_165792.1|A|               CCCAAGTGGTCATCAAATATGCTTTTCTGACTAATAATGACCTTGCAATG 1408
Asty|NT_161868.2|A|               CCCAAGTGGTCATCAAATATGCTTTTCTGACTAATAATGACCTTGCAATG 1409
Asty|NT_165794.1|A|               CCCAAGTGGTCATCAAATATGCTTTTCTGACTAAAAATGACCTTGCAATG 1409
Asty|NT_161924.2|B|               CCCAAGTGGTCATCAAATATGCTTTTCTGACTAATAATGACCTTGCAATG 1406
Asty|NT_165796.1|A|               CCCAAGTGGTCATCAAATATGCTTTTCTGACTAATAATGACCTTGCAATG 1410
Asty|NT_165793.1|A|               CCCAAGTGGTCATCATATATGCTTTTCTGACCAATAATGACCTTGCAATG 1410
Asty|NT_161904.2|F|               CCCAAGTGGTCATCAAATATGCCTTTCTGACCAATAATGACCTTGCAATG 1408
Asty|NT_161902.2|A|               CCCAAGTGGTCATCAAATATGCCTTTCTGACCAATAATGACCTTGCAATG 1408
Asty|NT_161902.2|B|               CC-AAGTGGTCATCAAATATGCCTTTCTGACCAATAATGACCTTGCAATG 1396
Asty|NT_161897.2|B|               CCCAAGTGGTCATCAAATATGCCTTTCTGACCAATAATGACCTTGCAATG 1403
Asty|NT_161872.2|A|               CCCAAGTGGTCATCAAATATGCCTTTCTGACCAATAATGACCTTGCAATG 1404
Asty|NT_165795.1|B|               CCCAAGTGGTCATCAAATATGCCTTTCTGACCAATAATGACCTTGCAATG 1409
Asty|NT_161911.2|E|               CCCAAGTGGTCATCAAATATGCCTTTCTGACCAATAATGACCTTGCAATG 1406
Asty|NT_161904.2|A|               CCCAAGTGGTCATCAAATATGCCTTTCTGACCAATAATGACCTTGCAATG 1407
Asty|NT_161911.2|C|               CCCAAGTGGTCATCAAATATGCCTTTCTGACCAATAATGACCTTGCAATG 1408
Asty|NT_161906.2|A|               CCCAAGTGGTCATCAAATATGCCTTTCTGACCAATAATGACCTTGCAATG 1408
Asty|NT_161904.2|D|               CCCAAGTGGTCATCAAATATGCCTTTCTGACCAATAATGACCTTGCAATG 1403
Astx|NT_039713|REFERENCE          CCCAAGTGGTCATCAAATATGCCTTTCTGTCCAATAATGACCTTGCAATG 1405
Asty|NT_165795.1|A|               CCCAAGTGGTCATCAAATATGCCTTTCTGAACAATAATGACCTTGCAATG 1407
Asty|NT_161919.2|A|               CCCAAGTGGTCATCAAATATGCCTTTCTGACCAATAATGACCTTGCAATG 1404
Asty|NT_161897.2|C|               CCCAAGTGGTCATCAAATATGCCTTTCTGACCAATAATGACCTTGCAATG 1404
Asty|NT_161911.2|D|               CCCAAGTGGTCATCAAATATGCCTTTCTGACCAATAATGACCTTGCAATG 1405
Asty|NT_161906.2|B|               CCCAAGTGGTCATCAAATATGCCTTTCTGACCAATAATGACCTTGCAATG 1405
Asty|NT_161904.2|C|               CCCAAGTGGTCATCAAATATGCCTTTCTGACCAATAATGACCTTGCAATG 1405
Asty|NT_161904.2|B|               CCCAAGTGGTCATCAAATATGCCTTTCTGACCAATAATGACCTTGCAATG 1405
Asty|NT_161904.2|E|               CCCAAGTGGTCATCAAATATGCCTTTCTGACCAATAATGACCTTGCAATG 1404
Asty|NT_161916.2|A|               CCCAAGTGGTCATCAAATATGCCTTTCTGACCAATAATGACCTTGCAATG 1407
Asty|NT_161897.2|A|               CCCAAGTGGTCATCAAATATGCCTTTCTGACCAATAATGACCTTGCAATG 1405
Asty|NT_161872.2|B|               CCCAAGTGGTCATCAAATATGCCTTTCTGACCAATAATGACCTTGCAATG 1405
Orly|NT_165792.1|                 CCCAAGTGGTCATCAGATGTCCCTTTCTGACCAATAATGACCTTGCAATG 3351
Orly|NT_165790.1|                 CCCAAGTGGTCATCAGATGTCCCTTTCTGACCAATAATGACCTTGCAACG 3367
Orly|NT_165791.1|                 CCCAAGTGGTCATCAGATGTCCCTTTCTGACCAATAATGACCTTGCAATG 3346
Orly|NT_161879.2|                 CCCAAGTGGTCATCAGATGTTTCTTTCTGACCAATAATGACCTTGCAATG 3361
Orly|NT_161924.2|                 CCCAAGTGGTCATCAGATGTCCCTTTCTGACCAATAATGACCTTGCAATG 3376
Orly|NT_161892.2|                 CCCAAGTGGTCATCAGATGTCCCTTTCTGACCAATAATGACCTTGCAATG 3371
Orly|NT_161926.2|REFERENCE        CCCAAGTGGTCATCAGATGTCCCTTTCTGACCAATAATGACCTTGCAATG 2981
Orly|NT_161868.2|                 CCCAAGTGGTCATAAGATGTCCCTTTCTGACCAATAATGACCTTGCAATG 3352
Orly|NT_161875.2|                 CCCAAGTGGTCATCAGATGTCCCTTTCTGACCAATAATGACCTTGCAATG 3357
                                  ** ******* ** * ** *   ******    * ** ********** *

Asty|NT_161911.2|B|               TTCTCCTCTGATGCAGACACTTAGACAAC-CCCCACTCCAATTTTAACTC 1454
Asty|NT_161911.2|A|               TTCTCCTCTGATGCAGACACTTAGACACC-CCCCACTCCAATTTTAACTC 1448
Asty|NT_161925.2|C|               TTCTCCTCTGATGCAGACACTTAGACACC-CCCCACTCCAATTTTAACTC 1454
Asty|NT_161925.2|B|               TTCTCCTCTGATGCAGACACTTAGACACC-CCCCACTCCAATTTTAACTC 1453
Asty|NT_161925.2|A|               TTCTCCTCTGATGCAGACACTTAGACAAC-CCCC-CTCCAATTTTAACTC 1453
Asty|NT_161866.2|A|REFERENCE      TTCTCCTCTGATGCAGACACTTAGACAAC-CCCC-CTCCAATTTTAACTC 1453
Asty|NT_165796.1|B|               TTCTCCTCTGATGGAGACACTTAGTCACC-CCCTCCTCTAATTTTAACTC 1457
Asty|NT_165794.1|B|               TTCTCCTCTGATGGAGACACTTAGTCACC-CCCTCCTCTAATTTTAACTC 1457
Asty|NT_165792.1|B|               TTCTCCTCTGATGGAGACACTTAGTCACC-CCCTCCTCTAATTTTAACTC 1457
Asty|NT_161937.2|A|               TTCTCCTCTGATGGAGACACTTAGTCACC-CCCTCCTCTAATTTTAACTC 1457
Asty|NT_165793.1|B|               TTCTCCTCTGATGGAGACACTTAGTCACC-CCCTCCTCTAATTTTAACTC 1457
Asty|NT_161885.2|A|               TTCTCCTCTGATGGAGACACTTAGTCACC-CCCTCCTCTAATTTTAACTC 1458
Asty|NT_161877.2|A|               TTCTCCTCTGATGGAGACACTTAGTCACC-CCCTCCTCTAATTTTAACTC 1458
Asty|NT_161924.2|A|               TTCTCCTCTGATGGAGACACTTAGTCACC-CCCTCCTCTAATTTTAACTC 1457
Asty|NT_161923.2|A|               TTCTCCTCTAATGGAGACACTTAGTCACC-CCCTCCTCTAATTTTAACTC 1458
Asty|NT_161928.2|A|               TTCTCCTCTGATGGAGACACTTAGTCACC-CCCTCCTCTAATTTTAACTC 1458
Asty|NT_161875.2|A|               TTCTCCTCTGATGGAGACACTTAGTCACC-CCCTCCTCTAATTTTAACTC 1458
Asty|NT_161879.2|A|               TTCTCCTCTGATGGAGACACTTAGTCACC-CCCTCCTCTAATTTTAACTC 1458
Asty|NT_161892.2|A|               TTCTCCTCTGATGGAGACACTTAGTCACC-CCCTCCTCTAATTTTAACTC 1458
Asty|NT_165792.1|A|               TTCTCCTCTGATGGAGACACTTAGTCACC-CCCTCCTCTAATTTTAACTC 1457
Asty|NT_161868.2|A|               TTCTCCTCTGATGGAGACACTTAGTCACC-CCCTCCTCTAATTTTAACTC 1458
Asty|NT_165794.1|A|               TTCTCCTCTGATGGAGACACTTAGTCACC-CCCTCCTCTAATTTTAACTC 1458
Asty|NT_161924.2|B|               TTCTCCTCTGATGGAGACACTTAGTCACC-CCCTCCTCTAATTTTAACTC 1455
Asty|NT_165796.1|A|               TTCTCCTTTGATGGAGACACTTAGTCACC-CCCTCCTCTAATTTTATCTC 1459
Asty|NT_165793.1|A|               TTCTCCTCTGATGGAGACACTTAGTCACC-CCCTCCTCTAATTTTAACTC 1459
Asty|NT_161904.2|F|               TTCTCCTCTGATGGAGACACTTAGTCACC-CCCCCCTCTAATTTTAACTC 1457
Asty|NT_161902.2|A|               TTCTCCTCTGATGGAGACACTTAGTCACC-CCCCCCTCTAATTTTAACTC 1457
Asty|NT_161902.2|B|               TTCTCCTCTGATGGAGACACTTAGTCACC-CCCCC-TCTAAATTTAACTC 1444
Asty|NT_161897.2|B|               TTCTCCTCTGATGGAGACACTTAGTCACC-CCCCCCTCTAATTTTAACTC 1452
Asty|NT_161872.2|A|               TTCTCCTCTGATGGAGACACTTAGTCACC-CCCCC-TCTAATTTTAACTC 1452
Asty|NT_165795.1|B|               TTGTCCTCTGATGGAGACACTTAGTCACC-TCCTCCTCTAATTTTAACTC 1458
Asty|NT_161911.2|E|               TTCTCCTCTGATGGAGACACTTAGTCAC--CCCCCCTCTAATTTTAACTC 1454
Asty|NT_161904.2|A|               TTCTCCTCTGATGGAGACACTTAGTCAC--CCCCCCTCTAATTTTAACTC 1455
Asty|NT_161911.2|C|               TTCTCCTCTGATGGAGACACTTAGTCACT-CCCCCCTCTAATTTTAACTC 1457
Asty|NT_161906.2|A|               TTCTCCTCTGATGGAGACACTTAGTCACC-CCCCCCTCTAATTTTAACTC 1457
Asty|NT_161904.2|D|               TTCTCCTCTGATGGAGACACTTAGTCACCCCCCCCCTCTAATTTTAACTC 1453
Astx|NT_039713|REFERENCE          TTCTCCTCTGATGCAGACACTTAGACACC---CCCCCCCAATTTTAACTC 1452
Asty|NT_165795.1|A|               TTCTCCTCTGATGCAGACACTTAGACACC---CCCCTCCAATTTTAACTC 1454
Asty|NT_161919.2|A|               TTCTCCTCTGATGCAGACACTTAGACACC--CCCCCTCCAATTTTTACTC 1452
Asty|NT_161897.2|C|               TTCTCCTCTGATGCAGACACTTAGACACC--CCCCCTCCAATTTTTACTC 1452
Asty|NT_161911.2|D|               TTTTCCTCTGATGCAGACACGTAGACACT--CCAACTCCAATTTTAACTC 1453
Asty|NT_161906.2|B|               TTTTCCTCTGATGCAGACACGTAGACACT--CCAACTCCAATTTTAACTC 1453
Asty|NT_161904.2|C|               TTCTCCTCTGATGCAGACACGTAGACACG--CCAACTCCAATTTTAACTC 1453
Asty|NT_161904.2|B|               TTCTCCTCTGATGCAGACACGTAGACACG--CCAACTCCAATTTTAACTC 1453
Asty|NT_161904.2|E|               TTCTCCTCTGATGCAGACACGTAGACACA--CCAACTCCAATTTTAACTC 1452
Asty|NT_161916.2|A|               GTCTCCTCTGATGCAGACACTTAGACAAC--CCCCCTCCAATTTTAACTC 1455
Asty|NT_161897.2|A|               GTCTCCTCTGATGCAGACACTTAGACAAC--CCCCCTCCAATTTTAACTC 1453
Asty|NT_161872.2|B|               TTCTCCTCTGATGCAGACACTTAGACAAC--CCCCCTCCAATTTTAACTC 1453
Orly|NT_165792.1|                 TTCTCCTCTGATGCAGACACTTAGACACC-CCCCC-TCCAATTTTAACTC 3399
Orly|NT_165790.1|                 TTCTCCTCTGATGCAGACACTTAGACACC-ACCCC-TCCAATTTTAACTC 3415
Orly|NT_165791.1|                 TTCTCCTCTGATGCAGACACTTAGACACC-CCCCCCTCCAATTTTAACTC 3395
Orly|NT_161879.2|                 TTCTCCTCTGATGCAGACACTTAGACACA--CCCC-TCCAATTTTAACTC 3408
Orly|NT_161924.2|                 TTCTCCTCTGATGCAGACACTTAGACACC--CCCCCTCCAATTTTAACTC 3424
Orly|NT_161892.2|                 TTCTCCTCTGATGCAGACACTTAGACACC--CCCCCTCCAATTTTAACTC 3419
Orly|NT_161926.2|REFERENCE        TTCTCCTCTGATGCAGACACTTAGACACC--CCCCCTCCAATTTTAACTC 3029
Orly|NT_161868.2|                 TTCTCCTCTGATGCAGACACTTAGACACC--CCCC-TCCAATTTTAACTC 3399
Orly|NT_161875.2|                 TTCTCCTCTGATGCAGACACTTAGACACC--CCCCCTCCAATTTTAACTC 3405
                                   * **** * *** ****** *** **     *    * ** ***  ***

Asty|NT_161911.2|B|               CCAAATGGACCTCCAGACCACCCAAGCTTAAAGTACCTGAGCCGAACTTT 1504
Asty|NT_161911.2|A|               CCAAATGGACCTCCAGACCACCCAAGCTTAAAGTACCTGAGCCGAACATT 1498
Asty|NT_161925.2|C|               CCAAATGGACCTCCAGACCACCCAAGCTTAAAGTACCTGAGCCGAACATT 1504
Asty|NT_161925.2|B|               CCAAATGGACCTCCAGACCACCCAAGCTTAAAGTACCTGAGCCGAACATT 1503
Asty|NT_161925.2|A|               CCAAATGGACCTCCAGACCACCCAAACTTAAAGTACCTGAGCCGAACATT 1503
Asty|NT_161866.2|A|REFERENCE      CCAAATGGACCTCCAGACCACCCAAGCTTAAAGTACCTGAGCCGAACATT 1503
Asty|NT_165796.1|B|               CCAAATGGACCTCCAGACCACCCAAGCTTAAATTACCTGAGCCGAACATT 1507
Asty|NT_165794.1|B|               CCAAATGGACCTCCAGACCACCCAAGCTTAAATTACCTGAGCCGAACATT 1507
Asty|NT_165792.1|B|               CCAAATGGACCTCCAGACCACCCAAGCTTAAATTACCTGAGCCGAACATT 1507
Asty|NT_161937.2|A|               CCAAATGGACCTCCAGACCACCCAAGCTTAAATTACCTGAGCCGAACATT 1507
Asty|NT_165793.1|B|               CCAAATGGACCTCCAGACCACCCAAGCTTAAATTACCTGAGCCGAACATT 1507
Asty|NT_161885.2|A|               CCAAATGGACCTCCAGACCACCCAAGCTTAAATTACCTGAGCCGAACATT 1508
Asty|NT_161877.2|A|               CCAAATGGACCTCCAGACCACCCAAGCTTAAATTACCTGAGCCGAACATT 1508
Asty|NT_161924.2|A|               CCAAATGGACATCCAGACCACCCAAGCTTAAATTACCTGAGCCGAACATT 1507
Asty|NT_161923.2|A|               CCAAATGGACCTCCAGACCACCCAAGCTTAAATTACCTGAGCCGAACATT 1508
Asty|NT_161928.2|A|               CCAAATGGACCTCCAGACCACCCAAGCTTAAATTACCTGAGCCGAACATT 1508
Asty|NT_161875.2|A|               CCAAATGGACCTCCAGACCACCCAAGCTTAAATTACCTGAGCCGAACATT 1508
Asty|NT_161879.2|A|               CCAAATGGACCTCCAGACCACCCAAGCTTAAATTACCTGAGCCGAACATT 1508
Asty|NT_161892.2|A|               CCAAATGGACCTCCAGACCACCCAAGCTTAAATTACCTGAGCCGAACATT 1508
Asty|NT_165792.1|A|               CCAAATGGACCTCCAGACCACCCAAGCTTAATTTACCTGAGCCGAACATT 1507
Asty|NT_161868.2|A|               CCAAATGGACCTCCAGACCACCCAAGCTTAAATTACCTGAGCCGAACATT 1508
Asty|NT_165794.1|A|               CCAAATGGACCTCCAGACCACCCAAGCTTAAATTACCTGAGCCGAACATT 1508
Asty|NT_161924.2|B|               CCAAATGGACCTCCAGACCACCCAAGCTTAAATTACCTGAGCCGAACATT 1505
Asty|NT_165796.1|A|               CCAAATGGACCTCCAGACCACCCAAGCTTAAATTACCTGAGCCGAACATT 1509
Asty|NT_165793.1|A|               CCAAATGGACCTCCAGACCACCCAAGCTTAAATTACCTGAGCCGAACATT 1509
Asty|NT_161904.2|F|               CCAAATGGACCTCCAGACCACCCAAGCTTAAATTACCTGAGCCGAACATT 1507
Asty|NT_161902.2|A|               CCAAATGGACCTCCAGACCACCCAAGCTTAAATTACCTGAGCCGAACATT 1507
Asty|NT_161902.2|B|               CCAAATGGACCTCCAGACCACCCAAGCTTAAAGTACCTGAGCTGAACATT 1494
Asty|NT_161897.2|B|               CCAAATGGACCTCCAGACCACCCAAGCTTAAAGTACCTGAGCCGAACATT 1502
Asty|NT_161872.2|A|               CCAAATGGACCTCCAGACCACCCAAGCTTAAAGTACCTGAGCCGAACATT 1502
Asty|NT_165795.1|B|               CCAAATGGACCTCCAGACCACACAAGCTTAAATTACCTGAACCAAACATT 1508
Asty|NT_161911.2|E|               CCAAATGGACCTCCAGACCACCCAAGCTTAAATTACCTGAACCGAACATT 1504
Asty|NT_161904.2|A|               CTAAATGGACCTCCAGACCACCCAAGCTTAAATTACCTGAACCGAACATT 1505
Asty|NT_161911.2|C|               CCAAATGGACCTCCAGACCACCCAAGCTTAAATTACCTGAACCGAACATT 1507
Asty|NT_161906.2|A|               CCAAATGGACCTCCAGACCACCCAAGCTTAAATTACCTGAACCGAACATT 1507
Asty|NT_161904.2|D|               CCAAATGGACCTCCAGACCACCCAAGCTTAAATTACCTAAACCGAACATT 1503
Astx|NT_039713|REFERENCE          CCAAATGGACCTCCAGACCACCCAAGCTTATAGTACCTGAGCCGAACATT 1502
Asty|NT_165795.1|A|               CCAAATGGAACTCCAGACCACCCAAGCTTAAAGTACCTGAGCCGAACATT 1504
Asty|NT_161919.2|A|               CCAAATGGACCTCCAGACCACCTAAGCTTAAAGTACCTGAGCCGAACATT 1502
Asty|NT_161897.2|C|               CCAAATGGACCTCCAGACCACCTAAGCTTAAAGTACCTGAGCCGAACATT 1502
Asty|NT_161911.2|D|               CCAAATGGACCTCCAGACCACCCAAGCTTAAAGTACCTGAGACGAACATT 1503
Asty|NT_161906.2|B|               CCAAATGGACCTCCAGACCACCCAAGCTTAAAGTACCTGAGACGAACATT 1503
Asty|NT_161904.2|C|               CCAAATGGACCTCCAGACCACCCAAGCTTAAAGTACCTGAGCCGAACATT 1503
Asty|NT_161904.2|B|               CCAAATGGACCTCCAGACCACCCAAGCTTAAAGTACCTGAGCCGAACATT 1503
Asty|NT_161904.2|E|               CCAAATGGACCTCCAGACCACACAAGCTTAAAGTACCTGAGCCGAACATT 1502
Asty|NT_161916.2|A|               CCAAATGGACCTCCAGACCACCCAAGCTTAAAGTACCTGAGCCGAACATT 1505
Asty|NT_161897.2|A|               CCAAATGGACCTCCAGACCACCCAAGCTTAAAGTACCTGAGCCGAACATT 1503
Asty|NT_161872.2|B|               CCAAATGGACCTCCAGACCACCCAAGCTTAAAGTACCTGAGCCGAACATT 1503
Orly|NT_165792.1|                 CCAAATGGACCTCCAGACCACCCAAGCTTAAAGTACCTGAGCCGAACATT 3449
Orly|NT_165790.1|                 CCAAATGGACCTCCAGACCACCCAAGCTTAAATTACCTGAGCCGAACATT 3465
Orly|NT_165791.1|                 CCAAATGGACCTCCAGACCACCCAAGCTTAAAGTACCTGAGCCGAACATT 3445
Orly|NT_161879.2|                 CCAAATGGACCTCCAGACCACCCAAGCTTAAAGTACCTGAGCGGAACATT 3458
Orly|NT_161924.2|                 CCAAATGGACCTCCAGACCACCCAAGCTTAAAGTACCTGAGCCGAACATT 3474
Orly|NT_161892.2|                 CCAAATGGACCTCCAGACCACCCAAGCTTAAAGTACCTGAGCCGAACATT 3469
Orly|NT_161926.2|REFERENCE        CCAAATGGACCTCCAGACCACCCAAGCTTAAAGTACCTGAGCCGAACATT 3079
Orly|NT_161868.2|                 CCAAATGGACCTCCAGACCACCCAAGCTTAAAGTACCTGAGCCGAACATT 3449
Orly|NT_161875.2|                 CCAAATGGACCTCCAGACCACCCAAGCTTAAAGTACCTGAGCCGAACATT 3455
                                  * *******  **********  ** ****   ***** *    *** **

Asty|NT_161911.2|B|               AAGAAGTACAGCCCAGAACAAAAGCTCATTTCCTCAAGGCAGAAACTAAA 1554
Asty|NT_161911.2|A|               AAGAAGTACAGCCCAGAACAAAAGCTCATTTCCTCAAGGCAGATACTAAA 1548
Asty|NT_161925.2|C|               AAGAAGTACAGCCCAGAACAAAAGCTCATTTCCTCAAGGCAGAAACTAAA 1554
Asty|NT_161925.2|B|               AAGAAGTACAGCCCAGAACAAAAGCTCATTTCCTCAAGGCAGAAACTAAA 1553
Asty|NT_161925.2|A|               AAGAAGTACAGCCCAGAACAAAAGCTCATTTCCTCAAGGCAGAAACTAAA 1553
Asty|NT_161866.2|A|REFERENCE      AAGAAGTACAGCCCAGAACAAAAGCTCATTTCCTCAAGGCAGAAACTAAA 1553
Asty|NT_165796.1|B|               AAGAAGTACAGCCCAGAACAAAACCTCATTTCCTCAATGCAGAAACTAAA 1557
Asty|NT_165794.1|B|               AAGAAGTACAGCCCAGAACAAAACCTCATTTCCTCAATGCAGAAACTAAA 1557
Asty|NT_165792.1|B|               AAGAAGTACAGCCCAGAACAAAAGCTCATTTCCTCAATGCAGAAACTAAA 1557
Asty|NT_161937.2|A|               AAGAAGTACAGCCCAGAACAAAAGCTCATTTCCTCAATGCAGAAACTAAA 1557
Asty|NT_165793.1|B|               AAGAAGTACAGCCCAGAACAAAAGCTCATTTCCTCAATGCAGAAACTAAA 1557
Asty|NT_161885.2|A|               AAGAAGTACAGCCCAGAACAAAAGCTCATTTCCTCAATGCAGAAACTAAA 1558
Asty|NT_161877.2|A|               AAGAAGTACAGCCCAGAACAAAAGCTCATTTCCTCAATGCAGAAACTAAA 1558
Asty|NT_161924.2|A|               AAGAAGTACAGCCCAGAACAAAAGCTCATTTCCTCAATGCAGAAACTAAA 1557
Asty|NT_161923.2|A|               AAGAAGTACAGCCCAGAACAAAAGCTCATTTCCTCAATGCAGAAACTAAA 1558
Asty|NT_161928.2|A|               AAGAAGTACAGCCCAGAACAAAAGCTCATTTCCTCAATGCAGAAACTAAA 1558
Asty|NT_161875.2|A|               AAGAAGTACAGCCCAGAACAAAAGCTCATTTCCTCAATGCAGAAACTAAA 1558
Asty|NT_161879.2|A|               AAGAAGTACAGCCCAGAACAAAAGCTCATTTCCTCAATGCAGAAACTAAA 1558
Asty|NT_161892.2|A|               AAGAAGTACAGCCCAGAACAAAAGCTCATTTCCTCAATGCAGAAACTAAA 1558
Asty|NT_165792.1|A|               AAGAAGTACAGCCCAGAACAAAAGCTCATTTCCTCAATGCAGAAACTAAA 1557
Asty|NT_161868.2|A|               AAGAAGTACAGCCCAGAACAAAAGCTCATTTCCTCAATGCAGAAACTAAA 1558
Asty|NT_165794.1|A|               AAGAAGTACAGCCCAGAACAAAAGCTCATTTCCTCAATGCAGAAACTAAA 1558
Asty|NT_161924.2|B|               AAGAAGTACAGCCCAGAACAAAAGCTCATTTCCTCAATGCAGAAACTAAA 1555
Asty|NT_165796.1|A|               AAGAAGTACAGCCCAGAACAAAAGCTCATTTCCTCAATGCAGAAACTAAA 1559
Asty|NT_165793.1|A|               AAGAAGTACAGCCCAGAACAAAAGCTCATTTCCTCAATGCAGAAACTAAA 1559
Asty|NT_161904.2|F|               AAGAAGTACAGCCCAGAACAAAAGCTCATTTCCTCAATGCAGAAACTAAA 1557
Asty|NT_161902.2|A|               AAGAAGTACAGCCCAGAACAAAAGCTCATTTCCTCAATGCAGAAACTAAA 1557
Asty|NT_161902.2|B|               AAGAAGTACAGCCTAGAACAAAAGCTCATTTCCTCAATGCAGAAACTAAA 1544
Asty|NT_161897.2|B|               AAGAAGTACAGCCCAGAACAAAAGCTCATTTCCTCAATGCAGAAACTAAA 1552
Asty|NT_161872.2|A|               AAGAAGTACAGCCCAGAACAAAAGCTCATTTCCTCAATGCAGAAACTAAA 1552
Asty|NT_165795.1|B|               AAGAAGTACAGCCCAGAACAAAAGCTCATTTCCTCAAGGCAGAAACTAAA 1558
Asty|NT_161911.2|E|               AAGAAGTACAGCCCAGAACAAAAGCTCATTTCCTCAATGCAGAAACTAAA 1554
Asty|NT_161904.2|A|               AAGAAGTACAGCCCAGAACAAAAGCTCATTTCCTCAATGCAGAAACTAAA 1555
Asty|NT_161911.2|C|               AAGAAGTACAGCCCAGAACAAAAGCTCATTTCCTCAATGCAGAAACTAAA 1557
Asty|NT_161906.2|A|               AAGAAGTACAGCCCAGAACAAAAGCTCATTTCCTCAATGCAGAAACTAAA 1557
Asty|NT_161904.2|D|               AAGAAGTACAGCCCAGAACAAAAGCTCATTTCCTCAATGCAGAAACTAAA 1553
Astx|NT_039713|REFERENCE          AAGAAGTACAGCCCAGAACAAAAGCTCCTTCCCTCAAGGCAGAAACTAAA 1552
Asty|NT_165795.1|A|               AAGAAGTACAGCCCAGAACAAAAGCTCATTTCCTCAAGGCAGAAACTAAA 1554
Asty|NT_161919.2|A|               AAGAAGTACAGCCCAGAACAAAAGCTCATTTCCTCAAGGCAGAAACTAAA 1552
Asty|NT_161897.2|C|               AAGAAGTACAGCCCAGAACAAAAGCTCATTTCCTCAAGGCAGAAACTAAA 1552
Asty|NT_161911.2|D|               AAGAAGTACAGCCCAGAACAAAAGATCATTTCCTCAAGGCAGAAACTAAA 1553
Asty|NT_161906.2|B|               AAGAAGTACAGCCCAGAACAAAAGATCATTTCCTCAAGGCAGAAACTAAA 1553
Asty|NT_161904.2|C|               AAGAAGTACAGCCCAGAACAAAAGCTCATTTCCTCAAGGCAGAAACTAAA 1553
Asty|NT_161904.2|B|               AAGAAGTACAGCCCAGAACAAAAGCTCATTTCCTCAAGGCAGAAACTAAA 1553
Asty|NT_161904.2|E|               AAGAAGTACAGCCCAGAACAAAAGCTCATTTCCTCAAGGCAGAAACTAAA 1552
Asty|NT_161916.2|A|               AAGAAGTACAGCCCAAAACAAAAGCTCATTTCCTCAAGGCAGAAACAAAA 1555
Asty|NT_161897.2|A|               AAGAAGTACAGCCCAAAACAAAAGCTCATTTCCTCAAGGCAGAAACAAAA 1553
Asty|NT_161872.2|B|               AAGAAGTACAGCCCAGAACAAAAGCTCATTTCCTCAAGGCAGAAACTAAA 1553
Orly|NT_165792.1|                 AAGAAGTACAGCCCAGAACAAAAGCTCATTTCCTCAAGGCAGAAACTAAA 3499
Orly|NT_165790.1|                 AAGAAGTACAGCCCAGAACAAAAGCTCATTTCCTCAAGGCAGAAACTAAA 3515
Orly|NT_165791.1|                 AAGAAGTACAGCCAAGAACAAAAGCTCATTTCCTCAAGGCAGAAACTAAA 3495
Orly|NT_161879.2|                 AAGAAGTACAGCCCAGAACAAAAGCTCATTTCCTCAAGGCAGAAACTAAA 3508
Orly|NT_161924.2|                 AAGAAGTACAGCCCAGAACAAAAGCTCATTTCATCAAGGCAGAAACTAAA 3524
Orly|NT_161892.2|                 AAGAAGTACAGCCCAGAACAAAAGCTCATTTCCTCAAGGCAGAAACTAAA 3519
Orly|NT_161926.2|REFERENCE        AAGAAGTACAGCCCAGAACAAAAGCTCATTTCCTCAAGGCAGAAACTAAA 3129
Orly|NT_161868.2|                 AAGAAGTACAGCCCAGAACAAAAGCTCATTTCCTCAAGGCAGAAACTAAA 3499
Orly|NT_161875.2|                 AAGAAGTACAGCCCAGAACAAAAGCTCATTTCCTCAAGGCAGAAACTAAA 3505
                                  ************* * *******  ** ** * **** ***** ** ***

Asty|NT_161911.2|B|               ATGATGTACTCCTCACCATTCATACCTAGACCCAGGAGATGAACATATGC 1604
Asty|NT_161911.2|A|               ATGATGTACTCCTCACCATTCATACCTAGACCCAGGAGATGAACATATGC 1598
Asty|NT_161925.2|C|               ATGATGTACTCCTCACCATTCATACCTAGACCCAGGAGATGAACATATGC 1604
Asty|NT_161925.2|B|               ATGATGTACTCCTCACCATTCATACCTAGACCCAGGAGATGAACATATGC 1603
Asty|NT_161925.2|A|               ATGATGTACTCCTCACCATTCATACCTAGACCCAGGAGATGAACATATGC 1603
Asty|NT_161866.2|A|REFERENCE      ATGATGTACTCCTCACCATTCATACCTAGACCCAGGAGATGAACATATGC 1603
Asty|NT_165796.1|B|               ATGATGTATTCCTCACGATTCATACCTAGACCCAGGAGAAGAACATATGC 1607
Asty|NT_165794.1|B|               ATGATGTATTCCTCACGATTCATACCTAGACCCAGGAGAAGAACATATGC 1607
Asty|NT_165792.1|B|               ATGATGTATTCCTCACGATTCATACCTAGACCCAGGATAAGAACATATGC 1607
Asty|NT_161937.2|A|               ATGATGTATTCCTCACGATTCATACCTAGACCCAGGAGAAGAACATATGC 1607
Asty|NT_165793.1|B|               ATGATGTATTCCTCACGATTCATACCTAGACCCAGGAGAAGAACATATGC 1607
Asty|NT_161885.2|A|               ATGATGTATTCCTCACGATTCATACCTAGACCCAGGAGAAGAACATATGC 1608
Asty|NT_161877.2|A|               ATGATGTATTCCTCACGATTCATACCTAGACCCAGGAGAAGAACATATGC 1608
Asty|NT_161924.2|A|               ATGATGTATTCCTCACGATTCATACCTAGACCCAGGAGAAGAACATATGC 1607
Asty|NT_161923.2|A|               ATGATGTATTCCTCACGATTCATACCTAGACCCAGGAGAAGAACATATGC 1608
Asty|NT_161928.2|A|               ATGATGTACTCCTCACGATTCATACCTAGACCCAGGAGAAGAACATATGC 1608
Asty|NT_161875.2|A|               ATGATGTACTCCTCATGATTCATACCTAGACCCAGGAGAAGAACATATGC 1608
Asty|NT_161879.2|A|               ATGATGTACTCCTCACGATTCATACCTAGACCCAGGAGAAGAACATATGC 1608
Asty|NT_161892.2|A|               ATGATGTACTCCTCACGATTCATACCTAGACCCAGGAGAAGAACATATGC 1608
Asty|NT_165792.1|A|               ATGATGTACTCCTCACGATTCATACCTAGACCCAGGAGAAGAACATATGC 1607
Asty|NT_161868.2|A|               ATGATGTACTCCTCACGATTCATACCTAGACCCAGGAGAAGAACATATGC 1608
Asty|NT_165794.1|A|               ATGATGTACTCCTCACGATTCATACCTAGACCCAGGAGAAGAACATATGC 1608
Asty|NT_161924.2|B|               ATGATGTACTCCTCACGATTCATACCTAGACCCAGGAGAAGAACATATGC 1605
Asty|NT_165796.1|A|               ATGATGTACTCCTCACGATTCATACCTAGACCCAGGAGAAGAACATATGC 1609
Asty|NT_165793.1|A|               ATGATGTACTCCTCACGATTCATACCTAGACCCAGGAGAAGAACATATGC 1609
Asty|NT_161904.2|F|               ATGATGTACTCCTCACCATTCATACCTAGACCCAGGAGAAGAACATATGC 1607
Asty|NT_161902.2|A|               ATGATGTACTCCTCACCATTCATACCTAGACCCAGGAGAAGAACATATGC 1607
Asty|NT_161902.2|B|               ATGATGTACACCTCACGATTCATACTTAGATCCAGGAGAAGAACATATTC 1594
Asty|NT_161897.2|B|               ATGATGTACTCCTCATGATTCATACCTAGACCCAGGAGAATAACATATGC 1602
Asty|NT_161872.2|A|               ATGATGTACTCCTCATGATTCATACCTAGACCCAGGAGAATAACATATGC 1602
Asty|NT_165795.1|B|               ATGATGTACTCCTCACCATTCATACCTAGACCCAGGAAATACACATATGC 1608
Asty|NT_161911.2|E|               ATGATGTACTCCTCACCATTCATACCTAGACCCAGGAGAAGAACATATGC 1604
Asty|NT_161904.2|A|               ATGATGTACTCCTCACCATTCATACCTAGACCCAGGAGAAGAACATATGC 1605
Asty|NT_161911.2|C|               ATGATGTACTCCTCACCATTCATACCTAGATCCAGGAGAAGAACATATGC 1607
Asty|NT_161906.2|A|               ATGATGTACTCCTCACCATTCATACCTAGACCCAGGAGAAGAACATATGC 1607
Asty|NT_161904.2|D|               ATGATGTACTCCTCACCATTCATACCTAGACCCAGGAGAAGAACATATGC 1603
Astx|NT_039713|REFERENCE          ATGATGTGCTCCTCACCATTCATACCTAGACCCAGGAGATGAACATATGC 1602
Asty|NT_165795.1|A|               ATGATGTACTCCTCACCATTCATACCTAGACCCAGGAGATGAACATATGC 1604
Asty|NT_161919.2|A|               ATGATGTACTCCTCACCATTCATACCTAGACCCATGAGATGAACATATGC 1602
Asty|NT_161897.2|C|               ATGATGTACTCCTCACCATTCATACCTAGACCCATGAGATGAACATATGC 1602
Asty|NT_161911.2|D|               ATGATGTACTCCTCACCATTCATACCTAGACCCAGGAGATACACATATGG 1603
Asty|NT_161906.2|B|               ATGATGTACTCCTCACCATTCATACCTAGACCCAGGAGATACACATATGG 1603
Asty|NT_161904.2|C|               ATGATGTACTCCTCACCATTCATACCTAGACCCAGGAGATACACATATGC 1603
Asty|NT_161904.2|B|               ATGATGTACTCCTCACCATTCATACCTAGACCCAGGAGATACACATATGC 1603
Asty|NT_161904.2|E|               ATGATGTACTCCTCACCATTCATACCTAGACCCAGGAGATACACATATGC 1602
Asty|NT_161916.2|A|               ATGATGTACTCCTCACCATTCATACCTAGACCCAGGAGATGAACATATGC 1605
Asty|NT_161897.2|A|               ATGATGTACTCCTCACCATTCATACCTAGACCCAGGAGATGAACATATGC 1603
Asty|NT_161872.2|B|               ATGATGTACTCCTCACCATTCATACCTAGACCCAGGAGATGAACATATGC 1603
Orly|NT_165792.1|                 ATGATGTTCTCCTCACCATTCATACCTAGACCCAGGAGATGAACATATGC 3549
Orly|NT_165790.1|                 ATGATGTTCTCCTCACCATTCATACCTAGACCCAGGAGATGAATATATGC 3565
Orly|NT_165791.1|                 ATGATGTTCTCCTCACCATTCATACCTAGACCCAGGAGATGAACATATGC 3545
Orly|NT_161879.2|                 ATGATGTTCTCCTCACCATTCATACCTAGACCCAGGAGATGAACATATGC 3558
Orly|NT_161924.2|                 ATGATGTTCTCCTCACCATTCATACCTAGACCCAGGAGATGAACATATGC 3574
Orly|NT_161892.2|                 ATGATGTTCTCCTCACCATTCATACCTAGACCCAGGAGATGAACATATGC 3569
Orly|NT_161926.2|REFERENCE        ATGATGTTCTCCTCACCATTCATACCTAGACCCAGGAGATGAACATATGC 3179
Orly|NT_161868.2|                 ATGATGTTCTCCTCACCATTCATACCTAGACCCAGGAGATGAACATATGC 3549
Orly|NT_161875.2|                 ATGATGTTCTCCTCACCATTCATACCTAGACCCAGGAGATGAACATATGC 3555
                                  *******   *****  ******** **** *** ** *   * ****  

Asty|NT_161911.2|B|               CTGAGAAGACGAACTAGTGTGGAACTGTCAGCCAGGTTTTTGATGAGTGC 1654
Asty|NT_161911.2|A|               CTGAGAAGACGAACTAGTGTGGAACTGTCAGCCAGGTTTTTGATGAGTGC 1648
Asty|NT_161925.2|C|               CTGAGAAGAAGAACTAGTGTGGAACTGTCAGCCAGGTTTTTGATGAGTGC 1654
Asty|NT_161925.2|B|               CTGAGAAGAAGAACTAGTGTGGAACTGTCAGCCAGGTTTTTGATGAGTGC 1653
Asty|NT_161925.2|A|               CTGAGAAGACGAACTAGTGTGGAACTGTCAGCCAGGTTTTTGATGAGTGC 1653
Asty|NT_161866.2|A|REFERENCE      CTGAGAAGACGAACTAGTGTGGAACTGTCAGCCAGGTTTTTGATGAGTGC 1653
Asty|NT_165796.1|B|               CTGAGAAGAAGAACTAGTGTGGAATTGTCAGCCAGGTTTTTGGTGAGTGC 1657
Asty|NT_165794.1|B|               CTGAGAAGAAGAACTAGTGTGGAATTGTCAGCCAGGTTTTTGGTGAGTGC 1657
Asty|NT_165792.1|B|               CTGAGAAGAAGAACTAGTGTGGAATTGTCAGCCAGGTTTTTGGTGAGTGC 1657
Asty|NT_161937.2|A|               CTGAGAAGAAGAAGTAGTGTGGAATTGTCAGCCAGGTTTTTGGTGAGTAC 1657
Asty|NT_165793.1|B|               CTGAGAAGAAGAACTAGTGTGGAATTGTCAGCCAGGTTTTTGGTGAGTGC 1657
Asty|NT_161885.2|A|               CTGAGAAGAAGAACTAATGTGGAATTGTCAGCCAGGTTTTTGGTGAGTGC 1658
Asty|NT_161877.2|A|               CTGAGAAGAAGAACTAGTGTGGAATTGTCAGCCAGGTTTTTGGTGAGTGC 1658
Asty|NT_161924.2|A|               CTGAGAAGAAGAACTAGTGTGGAATTGTCAGCCAGGTTTTTGGTGAGTGC 1657
Asty|NT_161923.2|A|               CTGAGAAGAAGAACTAGTGTGGAATTGTCAGCCAGGTTTTTGGTGAGTGC 1658
Asty|NT_161928.2|A|               CTGAGAAGAAGAACTAGTGTGGAACTGTCAGCCAGGTTTTTGGTGAGTGC 1658
Asty|NT_161875.2|A|               CTGAGAAGAAGAACTAGTGTGGAACTGTCAGCCAGGTTTTTGGTGAGTGC 1658
Asty|NT_161879.2|A|               CTGAGAAGAAGAACAAGTGTGGAACTGTCAGCCAGGTTTTTGGTGAGTGC 1658
Asty|NT_161892.2|A|               CTGAGAAGAAGAACTAGTGTGGAACTGTCAGCCAGGTTTTTGGTGAGTGC 1658
Asty|NT_165792.1|A|               CTGAGAAGAAGAACTAGTGTGGTACTGTCAGCCAGGTTTTTGGTGAGTGC 1657
Asty|NT_161868.2|A|               CTGAGAAGAAGAACTAGTGTGGTACTGTCAGCCAGGTTTTTGGTGAGTGC 1658
Asty|NT_165794.1|A|               CTGAGAAGAAGAACTAGTGTGGAACTGTCAGCCAGGTTTTTGGTGAGTGC 1658
Asty|NT_161924.2|B|               CTGAGAAGAAGAACTAGTGTGGAACTGTCAGCCAGGTTTTTGGTGAGTGC 1655
Asty|NT_165796.1|A|               CTGAGAAGAAGAACTAGTGTGGAACTGTCAGCCAGGTTTTTGGTGAGTGC 1659
Asty|NT_165793.1|A|               CTGAGAAGAAGAACTAGTGTGGAACTGTCAGCCAGGTTTTTGGTGAGTGC 1659
Asty|NT_161904.2|F|               CTGAGAAGAAGAACTAGTGTGGAACTGTCAACCAGGTTTTTGGTGAGTGC 1657
Asty|NT_161902.2|A|               CTGAGAAGAAGAACTAGTGTGGAACTGTCAACCAGGTTTTTGGTGAGTGC 1657
Asty|NT_161902.2|B|               CTGAGAAGAAGAACTAGTGTGGAACTGTCAGCCAGGTTTTTGGTGAGTGC 1644
Asty|NT_161897.2|B|               CTGAGAAGAA---CTAGTGTGGAACTGTCAGCCAGGTTTTTGATGAGTGC 1649
Asty|NT_161872.2|A|               CTGAGAAGAA---CTAGTGTGGAACTGTCAGCCAGGTTTTTGATGAGTGC 1649
Asty|NT_165795.1|B|               CTGAGAAGAAGAACTAGTATGGAACTGTCAGCCAGGTTTTTGGTGAGTGC 1658
Asty|NT_161911.2|E|               CTGAGAAGAAGAACTAGTGTGGAACTGTCAGCCAGGTTTTTAGTGAGTGC 1654
Asty|NT_161904.2|A|               CTGAGAAGAAGAACTAGTGTGGAACTGTCAGCCAGGTTTTTGGTGAGTGC 1655
Asty|NT_161911.2|C|               CTGAGAAGAAGAACTAGTGTGGAACTGTCAGCCAGGTTTTTGGTGAGTGC 1657
Asty|NT_161906.2|A|               CTGAGAAGAAGAACTAGTGTGGAACTGTCAGCCAGGTTTTTGGTGAGTGC 1657
Asty|NT_161904.2|D|               CTGAGAAGAAGAACTAGTGTGGAACTGTCAGCCAGGTTTTTGGTGAGTGC 1653
Astx|NT_039713|REFERENCE          CTGAGAAGAA---CTAGTGTGGAACTGTCAGCCAGGTTTTTGATGAGTGC 1649
Asty|NT_165795.1|A|               CTGAGAAGAAGAACTCGTGTGGAACTGTCAGCCAGGTTTTTGGTGAGTGC 1654
Asty|NT_161919.2|A|               CTGAGAAGAAGGACTCGTGTGGAACTGTCAGTCAGGTTTTTGATGAGTGG 1652
Asty|NT_161897.2|C|               CTGAGAAGAAGGACTCGTGTGGAACTGTCAGCCAGGTTTTTGATGAGTGG 1652
Asty|NT_161911.2|D|               CTGAGAAGAAGAACTAGTGTGGAACTGTCAGCCAGGTTTTTGATGAGTAC 1653
Asty|NT_161906.2|B|               CTGAGAAGAAGAACTAGTGTGGAACTGTCAGCCAGGTTTTTGATGAGTAC 1653
Asty|NT_161904.2|C|               CTGAGAAGAAGAACTAGTGTGGAACTGTCAGCCAGGTTTTTGATGAGTAC 1653
Asty|NT_161904.2|B|               CTGAGAAGAAGAACTAGTGTGGAACTGTCAGCCAGGTTTTTGATGAGTAC 1653
Asty|NT_161904.2|E|               CTGAGAAGAAGAACTAGTGTGGAACTGTCAGCCAGGTTTTTGATGAGTAC 1652
Asty|NT_161916.2|A|               CTGAGAAGAAGAACTAGTGTGGAACTGTCAGCCAGGTTTTTGATGAGTGC 1655
Asty|NT_161897.2|A|               CTGAGAAGAAGAACTAGTGTGGAACTGTCAGCCAGGTTTTTGATGAGTGC 1653
Asty|NT_161872.2|B|               CTGAGAAGAAGAACTAGTGTGGAACTGTCAGCCAGGTTTTTGATGAGTGC 1653
Orly|NT_165792.1|                 CTGAGAAGAAGAACTAGTGTGGAACTGTCAGCCAGGTTTTTGATGAGTGC 3599
Orly|NT_165790.1|                 CTGAGAAGAAGAACTAGTGTGGAACTGTCAGCCAGGTTTTTGATGAGTGC 3615
Orly|NT_165791.1|                 CTGAGAAGAAGAACTAGTGTGGAACTGTCAGCCAGGTTTTTGATGAGTGC 3595
Orly|NT_161879.2|                 CTGAGAAGAAGAACTAGTGTGGAACTGTCAGCCAGGTTTTTGATGAGTGC 3608
Orly|NT_161924.2|                 CTGAGAAGAA---CTAGTGTGGAACTGTCAGCCAGGTTTTTGATGAGTGC 3621
Orly|NT_161892.2|                 CTGAGAAGAAGAACTAGTGTGGAACTGTCAGCCAGGTTTTTGATGAGTGC 3619
Orly|NT_161926.2|REFERENCE        CTGAGAAGAAGAACTAGTGTGGAACTGTCAGCCAGGTTTTTGATGAGTGC 3229
Orly|NT_161868.2|                 CTGAGAAGAAGAACTAGTGTGGAACTGTCAGCCAGGTTTTTGATGAGTGC 3599
Orly|NT_161875.2|                 CTGAGAAGAAGAACTAGTGTGGAACTGTCAGCCAGGTTTTTGATGAGTGC 3605
                                  *********        * *** * *****  *********  *****  

Asty|NT_161911.2|B|               TCAGACGGATTCCTGATCCAGCATCCACATTTACTATAGTGGACAGATGC 1704
Asty|NT_161911.2|A|               TCAGACTGCTTCCTGATCCAGGAACCACATTTACTATAGTGGACAGATGC 1698
Asty|NT_161925.2|C|               TCAGACTGCTTCCTGATCCAGCAACCACATTTACTACAGTGGACAGATGC 1704
Asty|NT_161925.2|B|               TCAGACTGCTTCCTGATCCAGCAACCACATTTACTACAGTGGACAGATGC 1703
Asty|NT_161925.2|A|               TCAGACTGATTCCTGATCTAGCAACCACATTTACTATAGTGGACAGATGC 1703
Asty|NT_161866.2|A|REFERENCE      TCAGACTGATTCCTGATCTAGCAACCACATTTACTATAGTGGACAGATGC 1703
Asty|NT_165796.1|B|               TCAGACTGCTTCCTGATCCGGCA-CCACATTTACTACAGTGGACAGATGC 1706
Asty|NT_165794.1|B|               TCAGACTGCTTCCTGATCCGGCA-CCACATTTACTACAGTGGACAGATGC 1706
Asty|NT_165792.1|B|               TCAGACTGCTTCCTGATCCGGCA-CCACATTTACTACAGTGGACAGATGC 1706
Asty|NT_161937.2|A|               TCAGACTGCTTCCTGATCCGGCA-CCACATTTACTACAGTGGACAGATGC 1706
Asty|NT_165793.1|B|               TCAGACTGCTTCCTGATCCGGCA-CCACATTTACTACAGTGGACAGATGC 1706
Asty|NT_161885.2|A|               TCAGACTGCTTCCTGATCCGGCA-CCACATTTACTACAGTGGACAGATGC 1707
Asty|NT_161877.2|A|               TCAGACTGCTTCCTGATCCGGCA-CCACATTTACTACAGTGGACAGATGC 1707
Asty|NT_161924.2|A|               TCAGACTGCTTCCTGATCCGGCA-CCACATTTACTACAGTGGACAGATGC 1706
Asty|NT_161923.2|A|               TCAGACTGCTTCCTGATCCGGCA-CCACATTTACTACAGTGGACAGATGC 1707
Asty|NT_161928.2|A|               TCAGACTGCTTCCTGATCCGGCA-CCACATTTACTACAGTGGACAGATGC 1707
Asty|NT_161875.2|A|               TCAGACTGCTTCCTGATCCGGCA-CCACATTTACTACAGTGGACAGATGC 1707
Asty|NT_161879.2|A|               TCAGACTGCTTCCTGATCCGGCA-CCACATTTACTACAGTGGACAGATGC 1707
Asty|NT_161892.2|A|               TCAGACTGCTTCCTGATCCGGCA-CCACATTTACTACATTGGACAGATGC 1707
Asty|NT_165792.1|A|               TCAGACTGCTTCCTGATCCGGCA-CCACATTTACTACAGTGGACAGATGC 1706
Asty|NT_161868.2|A|               TCAGACTGCTTCCTGATCCGGCA-CCACATTTACTACAGTGGACAGATGC 1707
Asty|NT_165794.1|A|               TCAGACTGCTTCCTGATCCGGCA-CCACATTTACTACAGTGGACAGATGC 1707
Asty|NT_161924.2|B|               TCAGACTGCTTCCTGATCCGGCA-CCACATTTACTACAGTGGACAGATGC 1704
Asty|NT_165796.1|A|               TCAGACTGCTTCCTGATCCGGCA-CCACATTTACTACAGTGGACAGATGC 1708
Asty|NT_165793.1|A|               TCAGACTGCTTCCTGATCTGGCA-CCACATTTACTACAGTGGACAGATGC 1708
Asty|NT_161904.2|F|               TCAGACTGCTTCCTGATCTGGCA-CCACATCTACTACAGTGGACAGATGC 1706
Asty|NT_161902.2|A|               TCAGACTGCTTCCTGATCTGGCA-CCACATCTACTACAGTGGACAGATGC 1706
Asty|NT_161902.2|B|               TCAGACTGCTTCCTGATCTGGCA-CCACATTTACTACAGTGGACAGATGC 1693
Asty|NT_161897.2|B|               TCAGACTGCTTCCTGATCCGGCA-CCACATTTACTATAGTGGACAGATGC 1698
Asty|NT_161872.2|A|               TCAGACTGCTTCCTGATCCGGCA-CCACATTTACTATAGTGGACAGATGC 1698
Asty|NT_165795.1|B|               TCAGAATGCTTCCTGATCTGGCA-CCATATTTACTACAGTGGACAGATGC 1707
Asty|NT_161911.2|E|               TCAGACTGCTTCCTGATCTGGCA-CCACATTTACTACAGTGGACAGATGC 1703
Asty|NT_161904.2|A|               TCAGACTGCTTCCTGATCTGGCA-CCACATTTACTACAGTGGACAGATGC 1704
Asty|NT_161911.2|C|               TCAGACTGATTCCTGATCCAGCAACCACATTTACTATAGTGGACAGATGC 1707
Asty|NT_161906.2|A|               TCAGACTGCTTCCTGATCTGGCA-CCACATTTACTACAGTGGACAGATGC 1706
Asty|NT_161904.2|D|               TCAGACTGCTTCCTGATCCGGCA-CCACATTTACTACAGTGGACAGATGC 1702
Astx|NT_039713|REFERENCE          TCAGACTGCTTCCTGATCCGGCA-CCACATTTACTGCAGTGGACAGATGC 1698
Asty|NT_165795.1|A|               TCAGACTGCTTCCTGATCTGGCA-CCACATTTACTACTGTGGACAGATGC 1703
Asty|NT_161919.2|A|               TCAGACTGCTTCCTGATACGGCA-CCACATTTACTACAGTGGACAGATGC 1701
Asty|NT_161897.2|C|               TCAGACTGCTTCCTGATACGGCA-CCACATTTACTACAGTGGACAGATGC 1701
Asty|NT_161911.2|D|               TCAGACTGCTTCCTGATCTGGCA-CCACATTTACTACAGTGGACAGATGC 1702
Asty|NT_161906.2|B|               TCAGACTGCTTCCTGATCTGGCA-CCACATTTACTACAGTGGACAGATGC 1702
Asty|NT_161904.2|C|               TCAGACTGCTTCCTGATCTGGCA-CCACATTTACTACAGTGGACAGATGC 1702
Asty|NT_161904.2|B|               TCTGACTGCTTCCTGATCTGGCA-CCACATTTACTACAGTGGACAGATGC 1702
Asty|NT_161904.2|E|               TCAGACTGCTTCCTGATCTGGCA-CCACATTTACTACAGTGGACAGATGC 1701
Asty|NT_161916.2|A|               TCAGACTGCTTCCTGATCCGGCA-CCACATTTACTATAGTGGACAGATGC 1704
Asty|NT_161897.2|A|               TCAGACTGCTTCCTGATCCGGCA-CCATATTTACTATAGTGGACAGATGC 1702
Asty|NT_161872.2|B|               TCAGACTGCTTCCTGATCCGGCA-CCACATTTACTATAGTGGACAGATGC 1702
Orly|NT_165792.1|                 TCAGACTGCTTCCTGATCCGGCA-CCACATTTACTATAGTGGACAGATGC 3648
Orly|NT_165790.1|                 TCAGACTGCTTCCTGATCCAGCA-CCACATTTACTATAGTGGACAGATGC 3664
Orly|NT_165791.1|                 TCAGACTGCTTCCTGATCCGGCA-CCACATTTACTATAGTGGACAGATGC 3644
Orly|NT_161879.2|                 TCAGACTGCTTTTTGATCCGGCA-CCACATTTACTATAGTGGACAGATGC 3657
Orly|NT_161924.2|                 TCAGACTGCTTCCTGATCCGGCA-CCACATTTACTATAGTGGACAGATGC 3670
Orly|NT_161892.2|                 TCAGACTGCTTCCTGATCCGGCA-CCACATTTACTATAGTGGACAGATGC 3668
Orly|NT_161926.2|REFERENCE        TCAGACTGCTTCCTGATCCGGCA-CCACATTTACTATAGTGGACAGATGC 3278
Orly|NT_161868.2|                 TCAGACTGCTTCCTGATCCGGCA-CCACATTTACTATAGTGGACAGATGC 3648
Orly|NT_161875.2|                 TCAGACTGCTTCCTGATCCCGCA-CCACATTTACTATAGTGGACAGATGC 3654
                                  ** **  * **  ****   * * *** ** ****    ***********

Asty|NT_161911.2|B|               TCTAGTCTCTAATGAGGAGTTGCTAGCTGTTAGGAAGAACCTGAAATGGG 1754
Asty|NT_161911.2|A|               TCTAGTCTCTGATGAGGAGTTGCTAGCTGTTGGGAAGAACCTGAAATGGG 1748
Asty|NT_161925.2|C|               TCTAGTCTCTGATGAGGAGTTGCTAGCTGTTAGGAAGAACCTGAAATGGG 1754
Asty|NT_161925.2|B|               TCTAGTCTCTGATGAGGAGTTGCTAGCTGTTAGGAAGAACCTGAAATGGG 1753
Asty|NT_161925.2|A|               TCTAGTCTCTGATGAGGAGTTGCTAGCTGTTAGGAAGAACCTGAAATGGG 1753
Asty|NT_161866.2|A|REFERENCE      TCTAGTCTCTGATGAGGAGTTGCTAGCTGTTAGGAAGAACCTGAAATGGG 1753
Asty|NT_165796.1|B|               TCTAGTCTCTGATGAGGAGTTGCTAGCTGTAAGGAAGTACCTGGAATGGG 1756
Asty|NT_165794.1|B|               TCTAGTCTCTGATGAGGAGTTGCTAGCTGTAAGGAAGTACCTGGAATGGG 1756
Asty|NT_165792.1|B|               TCTAGTCTCTGATGAGGAGTTGCTAGCTGTAAGGAAGTACCTGGAATGGG 1756
Asty|NT_161937.2|A|               TCTAGTCTCTGATAAGGAGTTGCTAGCTGTAAGGAAGTACCTGGAATGGG 1756
Asty|NT_165793.1|B|               TCTAGTCTCTGATGAGGAGTTGCTAGCTGTAAGGAAGTACCTGGAATGGG 1756
Asty|NT_161885.2|A|               TCTAGTCTCTGATGAGGAGTTGCTAGCTGTAAGGAAGTACCTGGAATGGG 1757
Asty|NT_161877.2|A|               TCTAGTCTCTGATGAGGAGTTGCTAGCTGTAAGGAAGTACCTGGAATGGG 1757
Asty|NT_161924.2|A|               TCTAGTCTCTGATGAGGAGTTGCTAGCTGTAAGGAAGTACCTGGAATGGG 1756
Asty|NT_161923.2|A|               TCTAGTCTCTGATGAGGAGTTGCTAGCTGTAAGGAAGTACCTGGAATGGG 1757
Asty|NT_161928.2|A|               TCTAGTCTCTGATGAGGAGTTGCTAGCTGTAAGGAAGTACCTGGAATGGG 1757
Asty|NT_161875.2|A|               TCTAGTCTCTGATGAGGAGTTGCTAGCTGTAAGGAAGTACCTGGAATGGG 1757
Asty|NT_161879.2|A|               TCTAGTCTCTGATGAGGAGTTGCTAGCTGTAAGGAAGTACCTGGAATGGG 1757
Asty|NT_161892.2|A|               TCTAGTCTCTGATGAGGAGTTGCTAGCTGTAAGGAAGTACCTGGAATGGG 1757
Asty|NT_165792.1|A|               TCTAGTCTCTGATGAGGAGTTGCTTGCTGTAAGGAAGTACCTGGAATGGG 1756
Asty|NT_161868.2|A|               TCTAGTCTCTGATGAGGAGTTGCTTGCTGTAAGGAAGTACCTGGAATGGA 1757
Asty|NT_165794.1|A|               TCTATTCTCTGATGAGGAGTTGCTAGCTGTAAGGAAGTACCTGGAATGGG 1757
Asty|NT_161924.2|B|               TCTAGTCTCTGATGAGGAGTTGCTAGCTGTAAGGAAGTACCTTGAATGGG 1754
Asty|NT_165796.1|A|               TCTAGTCTCTGATGAGGAGTTGCTAGCTGTAAGGAAGTACCTGGAATGGG 1758
Asty|NT_165793.1|A|               TCTAGTCTCTGATGAGGAGTTGCTAGCTGTAAGGAAGTACCTGGAATGGG 1758
Asty|NT_161904.2|F|               TCTAGTCTCTGATGAGGAGTTGCTAGCTGTTAGGAAGTACCTGAAATGGG 1756
Asty|NT_161902.2|A|               TCTAGTCTCTGATGAGGAGTTGCTAGCTGTTAGGAAGTACCTGAAATGGG 1756
Asty|NT_161902.2|B|               TCTAGTCTCTGATGAAGAGTTGCTAGCTGTTAGGAAGTACCTGGAATGGG 1743
Asty|NT_161897.2|B|               TCTAGTCTCTGATGAGGAGTTGCTAGCTGTTAGGAAGAACCTGGAATGGG 1748
Asty|NT_161872.2|A|               TCTAGTCTCTGATGAGGAGTTGCTAGCTGTTAGGAAGAACCTGGAATGGG 1748
Asty|NT_165795.1|B|               TCTAGTCTCTTATGAGTAGTTGCTAGCTGTTAGGAAGTACCTGTAATGGG 1757
Asty|NT_161911.2|E|               TCTAGTCTCTGATAAGGAGTTGCTAGCTGTTAGGAAGTACCTGTAATGGG 1753
Asty|NT_161904.2|A|               TCTAGTCTCTGATAAGGAGTTGCTAGCTGTTAGGAAGTACCTGTAATGGG 1754
Asty|NT_161911.2|C|               TCTAGTCTCTGATAAGGAGTTGCTAGCTGTTAGGAAGTACCTGTAATGGG 1757
Asty|NT_161906.2|A|               TCTAGTCTCTGATAAGGAGTTGCTAGCTGTTAGGAAGTACCTGTAATGGG 1756
Asty|NT_161904.2|D|               TCTAGTCTCTGATAAGGAGTTGCTAGCTGTTAGGAAGTACCTGTAATGGG 1752
Astx|NT_039713|REFERENCE          TCTAGTCTCTGATGAGGAGTTGCTAGCTGTTAGGAAGTACCTGGAATGGG 1748
Asty|NT_165795.1|A|               TCTAGACTCTGATGAGGAGTTGCTAGCTGTTAGGAAGAACCTGAAATGGG 1753
Asty|NT_161919.2|A|               TCTAGTCTCTGATGAGGAGTTGCTAGCTGTTAGGAAGAACCTGGAATGGG 1751
Asty|NT_161897.2|C|               TCTAGTCTCTGATGAGGAGTTGCTAGCTGTTAGGAAGAACCTGGAATGGG 1751
Asty|NT_161911.2|D|               TCTAGACTCTGATGAGGAGTTGCTAGCTGTTAGGAAGAACCTGGAATGGG 1752
Asty|NT_161906.2|B|               TCTAGACTCTGATGAGGAGTTGCTAGCTGTTAGGAAGAACCTGGAATGGG 1752
Asty|NT_161904.2|C|               TCTAGACTCTGATGAGGAGTTGCTAGCTGTTAGGAAGAACCTGGAATGGG 1752
Asty|NT_161904.2|B|               TCTAGACTCTGATGAGGAGTTACTAGCTGTTAGGAAGAACCTGGAATGGG 1752
Asty|NT_161904.2|E|               TCTAGTCTCTGATAAGGAGTTGCTAGCTGTTAGGAAGAACCTGGAATGGG 1751
Asty|NT_161916.2|A|               TCTAGTCTCTGATGAGGAGTTGCTAGCTGTTAGGAAGAACCTGGAATGGG 1754
Asty|NT_161897.2|A|               TCTAGTCTCTGATGAGGAGTTGCTAGCTGTTAGGAAGAACCTGGAATGGG 1752
Asty|NT_161872.2|B|               TCTAGTCTCTGATGAGGAGTTGCTACCTGTTAGGAAGAACCTGGAATGGG 1752
Orly|NT_165792.1|                 TCTAGTCTCTGATGAGGAGTTGCTAGCTGTTAGAAAAAACCTGGAATGGG 3698
Orly|NT_165790.1|                 TCTAGTCTCTGATGAGGAGTTGCTAGCTGTTAGGAAGAACCTGGAATGGG 3714
Orly|NT_165791.1|                 TCTAGTCTCTGATGAGGAGTTGCTAGCTGTTAGGAAAAACCTGGAATGGG 3694
Orly|NT_161879.2|                 TCTAGTCTCTGATGAGGAGTTGCTAGCTGTTAGGAAAAACCTGGAATGGG 3707
Orly|NT_161924.2|                 TCTAGTCTCTGATGAGGAGTTGCTAGCTGTTAGGAAAAACCTGGAATGGG 3720
Orly|NT_161892.2|                 TCTAGTCTCTGATGAGGAGTTGCTAGCTGTTAGGAAAAACCTGAAATGGG 3718
Orly|NT_161926.2|REFERENCE        TCTAGTCTCTGATGAGGAGTTGCTAGCTGTTAGGAAAAACCTGGAATGGG 3328
Orly|NT_161868.2|                 TCTAGTCTCTGATGAGGAGTTGCTAGCTGTTAGAAAAAACCTGGAATGGG 3698
Orly|NT_161875.2|                 TCTAGTCTCTGATGAGGAGTTGCTAGCTGTTAGGAAAAACCTGGAATGGG 3704
                                  ****  **** ** *  **** **  ****  * **  ****  ***** 

Asty|NT_161911.2|B|               CTCCACTGCATGAGGTAGGCTGTGTCTTTGATCTCACGTCAAGGAAAGAA 1804
Asty|NT_161911.2|A|               CTCCACTGCATGAGGTAGGCTGTGTCTTTGATCTCACGTCAAGGAAAGAA 1798
Asty|NT_161925.2|C|               CTCCACTGCATGAGGTAGGCTGTGTCTTTGATCTCACGTCAAGGAAAGAA 1804
Asty|NT_161925.2|B|               CTCCACTGCATGAGGTAGGCTGTGTCTTTGATCTCACGTCAAGGAAAGAA 1803
Asty|NT_161925.2|A|               CTCCACTGCATGAGGTAGGCTGTGTCTTTGATCTCACGTCAAGGAAAGAA 1803
Asty|NT_161866.2|A|REFERENCE      CTCCACTGCATGAGGTAGGCTGTGTCTTTGATCTCACGTCAAGGAAAGAA 1803
Asty|NT_165796.1|B|               CTCCACTGCATGAGGTAGCCTGAGTCTTTGAGCTCATGTCAAGGAAAGAA 1806
Asty|NT_165794.1|B|               CTCCACTGCATGAGGTAGGCTGAGTCTTTGAGCTCATGTCAAGGAAAGAA 1806
Asty|NT_165792.1|B|               CTCCACTGCATGAGGTAGGCTGAGTCTTTGAGCTCATGTCAAGGAAAGAA 1806
Asty|NT_161937.2|A|               CTCCACTGCATGAGGTAGCCTGAGTCTTTGAGCTCATGTCAAGGAAAGAA 1806
Asty|NT_165793.1|B|               CTCCACTGCATGAGGTAGGCTGAGTCTTTGAGCTCATGTCAAGGAAAGAA 1806
Asty|NT_161885.2|A|               CTCCACTGCATGAGGTAGGCTGAGTCTTTGAGCTCATGTCAAGGAAAGAA 1807
Asty|NT_161877.2|A|               CTCCACTGCATGAGGTAGGCTGAGTCTTTGAGCTCATGTCAAGGAAAGAA 1807
Asty|NT_161924.2|A|               CTCCACTGCATGAGGTAGGCTGAGTCTTTGAGCTCATGTCAAGGAAAGAA 1806
Asty|NT_161923.2|A|               CTCCACTGCATGAGGTAGCCTGAGTCTTTGAGCTCATGTCAAGGAAAGAA 1807
Asty|NT_161928.2|A|               CTCCACTGCATGAGGTAGGCTGAGTCTTTGAGCTCATGTCAAGGAAAGAA 1807
Asty|NT_161875.2|A|               CTCCACTGCATGAGGTAGGCTGAGTCTTTGAGCTCACGTCAAGGAAAGAA 1807
Asty|NT_161879.2|A|               CTCCACTGCATGAGGTAGGCTGAGTCTTTGAGTTCACGTCAAGGAAAGAA 1807
Asty|NT_161892.2|A|               CTCCACTGCATGAGGTAGGCTGAGTCTTTGAGCTCACGTCAAGGAAAGAA 1807
Asty|NT_165792.1|A|               CTCCACTGCATGAGGTAGGCTGAGTCTTTGAGCTCACGTCAAGGAAAGAA 1806
Asty|NT_161868.2|A|               CTCCACTGCATGAGGTAGGCTGAGTCTTTGAGCTCACGTCAAGGAAAGAA 1807
Asty|NT_165794.1|A|               CTCCACTGCATGAGGTAGGCTGAGTCTTTGAGCTCACGTCAAGGAAAGAA 1807
Asty|NT_161924.2|B|               CTCCACTGCATGAGGTAGGCTGAGTCTTTGAGCTCACGTCAAGGAAAGAA 1804
Asty|NT_165796.1|A|               CTCCACTGCATGAGGTAGGCTGAGTCTTTGAGCTCACGTCAAGGAAAGAA 1808
Asty|NT_165793.1|A|               CTCCACTGCATGAGGTAGGCTGAGTCTTTGAGCTCACGTCAAGGAAAGAA 1808
Asty|NT_161904.2|F|               CTCCACTGCATGAGGAAGGCTGAGTCTTTGAGCTCACGTAAAGGAAAGAA 1806
Asty|NT_161902.2|A|               CTCCACTGCATGAGGAAGGCTGAGTCTTTGAGCTCACGTAAAGGAAAGAA 1806
Asty|NT_161902.2|B|               CTCCACTGCATGAGGTAGGCTGAGTCTTTGAGCTCATGTCAAGGAAAGAA 1793
Asty|NT_161897.2|B|               CTCCACTGCATGAGGTAGGCTGAGTCTTTGATCTCACGTCAAGGAAAGAA 1798
Asty|NT_161872.2|A|               CTCCACTGCATGAGGTAGGCTGAGTCTTTGATCTCACGTCAAGGAAAGAA 1798
Asty|NT_165795.1|B|               CTCCAATGCATGAGGTAGGCTGAGTCTTTGAGCTCACGTCAAGGAAAGAA 1807
Asty|NT_161911.2|E|               CTCCACTGCATGAGGTAGGCTGAGTCTTTGATCTCACGTCAAGGAAAGAA 1803
Asty|NT_161904.2|A|               CTCCACTGCATGAGGTAGGCTGAGTCTTTGAGCTCACGTCAAGGAAAGAA 1804
Asty|NT_161911.2|C|               CTCCACTGCATGAGGTAGGCTGAGTCTTTGAGCTCACGTCAAGGAAAGAA 1807
Asty|NT_161906.2|A|               CTCCACTGCATGAGGTAGGCTGAGTCTTTGAGCTCACGTCAAGGAAAGAA 1806
Asty|NT_161904.2|D|               CTCCACTGCATGAGGTAGGCTGAGTCTTTGAGCTCACGTCAAGGAAAGAA 1802
Astx|NT_039713|REFERENCE          CTCCACTGCATGAGGTAGGCTGTGTCTTTGATCTCAGGTCAAGGAAATAA 1798
Asty|NT_165795.1|A|               CTCCACTGCATGAGGTAGGCTGTGTCTTTGATCTCATGTCAAGGAAAGAA 1803
Asty|NT_161919.2|A|               CTCCACTGCATGAGGTAGGCTGTGTCTTTGATCTCATGTCAAGGAAAGAA 1801
Asty|NT_161897.2|C|               CTCCACTGCATGAGGTAGGCTGTGTCTTTGATCTCATGTCAAGGAAAGAA 1801
Asty|NT_161911.2|D|               CTCCACTGCATGAGGTAGGCTGTGTCTTTGATCTCATGTCAAGGAAAGAA 1802
Asty|NT_161906.2|B|               CTCCACTGCATGAGGTAGGCTGTGTCTTTGATCTCATGTCAAGGAAAGAA 1802
Asty|NT_161904.2|C|               CTCCACTGCATGAGGTAGGCTGTGTCTTTGATCTCATGTCAAGGAAAGAA 1802
Asty|NT_161904.2|B|               CTCCACTGCATGAGGTCGGCTGTGTCTTTGATCTCATGTCAAGGAAAGAA 1802
Asty|NT_161904.2|E|               CTCCACTGCATGAAATAGGCTGTGTCTTTGATCTCATGTCAAGGAAAGAA 1801
Asty|NT_161916.2|A|               CTCCACTGCATGAGGTAGGCTGTGTCTTTGTTCTCACGTAAAGGAAAGAA 1804
Asty|NT_161897.2|A|               CTCCACTGCATGAGGTAGGCTGTGTCTTTGTTCTCACGTAAAGGAAAGAA 1802
Asty|NT_161872.2|B|               CTCCACTGCATGAGGTAGGCTGTGTCTTTGTTCTCACGTAAAGGAAAGAA 1802
Orly|NT_165792.1|                 CTCCACTGCATGAGGTGGGCTGTGTCTTTGATCTCACGTCAAGGAAAGAA 3748
Orly|NT_165790.1|                 CTCCACTGCATGAGGTAGGCTGTGTCTTTGATCTCACGTCAAGGAAAGAA 3764
Orly|NT_165791.1|                 CTCCACTGCATGAGGTAGGCTGTGTCTTTGATCTCAAGTCAAGGAAAGAA 3744
Orly|NT_161879.2|                 CTCCACTGCATGAGGTAGGCTGTGTCTTTGATCTCACGTCAAGGAAAGAA 3757
Orly|NT_161924.2|                 CTCCACTGCATGAGGTAAGCTGTGTCTTTGATCTCACGTCAAGGAAAGAA 3770
Orly|NT_161892.2|                 CTCCACTGCATGAGGTAGGCTGTGTCTTTGATCTCACGTCAAGGAAAGAA 3768
Orly|NT_161926.2|REFERENCE        CTCCACTGCATGAGGTAGGCTGTGTCTTTGATCTCACGTCAAGGAAAGAA 3378
Orly|NT_161868.2|                 CTCCACTGCATGAGGTAGGCTGTGTCTTTGATCTCACGTCAAGGAAAGAA 3748
Orly|NT_161875.2|                 CTCCACTGCATGAGGTAGGCTGTGTCTTTGATCTCACGTCAAGGAAAGAA 3754
                                  ***** *******      *** *******   *** ** ******* **

Asty|NT_161911.2|B|               CATGCAAATTTAAACTCTACCCAACCAAACATACTAGTTTACCTGTACAA 1854
Asty|NT_161911.2|A|               CATGCAAATTTGAACTCTACCCAACCAAACATACTAGTTTACCTGTACAA 1848
Asty|NT_161925.2|C|               CATGCAAATTTGAACTCTACCCAACCAAACATACTAGTTTACCTGTAGAA 1854
Asty|NT_161925.2|B|               CATGCAAATTTGAACTCTACCCAACCAAACATACTAGTTTACCTGTACAA 1853
Asty|NT_161925.2|A|               CATGCAAATTTAAACTCTACCCAACCAAACATACTAGTTTACCTGTACAA 1853
Asty|NT_161866.2|A|REFERENCE      CATGCAAATTTGAACTCTACCCAACCAAACATACTAGTTTACCTGTACAA 1853
Asty|NT_165796.1|B|               CATGCAAATTTAAACTCTACCCAACCAA-CATACTAGTTTACCTGTACAA 1855
Asty|NT_165794.1|B|               CATGCAAATTTAAACTCTACCCAACCAA-CATACTAGTTTACCTGTACAA 1855
Asty|NT_165792.1|B|               CATGCAAATTTAAACTCTACCCAACCAA-CATACTAGTTTACCTGTACAA 1855
Asty|NT_161937.2|A|               CATGCAAATTTAAACTCTACCCAACTAA-CATACTAGTTTACCTGTACAA 1855
Asty|NT_165793.1|B|               CATGCAAATTTAAACTCTACCCAACCAA-CATACTAGTTTACCTGTACAA 1855
Asty|NT_161885.2|A|               CATGCAAATTTAAACTCTACCCAACCAA-CATACTAGTTTACCTGTACAA 1856
Asty|NT_161877.2|A|               CATGCAAATTTAAACTCTACCCAACCAA-CATACTAGTTTACCTGTACAA 1856
Asty|NT_161924.2|A|               CATGCAAATTTAAACTCTACCCAACCAA-CATACTAGTTTACCTGTACAA 1855
Asty|NT_161923.2|A|               CATGCAAATTTAAACTCTACCCAACCAA-CATACTAGTTTACCTGTACAA 1856
Asty|NT_161928.2|A|               CATGCAAATTTAAACTCTACCCAACCAAACATACTAGTTTACCTGTACAA 1857
Asty|NT_161875.2|A|               CATGCAAATTTAAACTCTACCCAACCAAACATACTAGTTTACCTGTACAA 1857
Asty|NT_161879.2|A|               CATGCAAATTTAAACTCTACCCAACCAAACATACTAGTTTACCTGTACAA 1857
Asty|NT_161892.2|A|               CATGCAAATTTAAACTCTACCCAACCAAACATACTAGTTTACCTGTACAA 1857
Asty|NT_165792.1|A|               CATGCAAATTTAAACTCTACCCAACCAAACATACTAGTTTACCTGTACAA 1856
Asty|NT_161868.2|A|               CATGCAAATTTAAACTCTACCCAACCAAACATACTAGTTTACCTGTACAA 1857
Asty|NT_165794.1|A|               CATGCAAATTTAAACTCTACCCAACCAAACATACTAGTTTACCTGTACAA 1857
Asty|NT_161924.2|B|               CATGCAAATTTAAACTCTACCCAACCAAACATACTAGTTTACCTGTACAA 1854
Asty|NT_165796.1|A|               CATGCAAATTTAAACTCTACCCAACCAA-CATACTAGTTTACCTGTACAA 1857
Asty|NT_165793.1|A|               CATGCAAATTTAAACTCTACCCAACCAA-CATACTAGTTTACCTGTACAA 1857
Asty|NT_161904.2|F|               CATGCAAATTTAAACTCTACCCAACCAAACATACTAGTTTACCTGTACAA 1856
Asty|NT_161902.2|A|               CATGCAAATTTAAACTCTACCCAACCAAACATACTAGTTTACCTGTACAA 1856
Asty|NT_161902.2|B|               CATGCAAATTTAAACTCTTCCCAACCAAACATACTAGTTTACCTGTACAA 1843
Asty|NT_161897.2|B|               CATGCAAATTTAAACTCTACCCAACCAAACATACTAGTTTACCTGTACAA 1848
Asty|NT_161872.2|A|               CATGCAAATTTAAACTCTACCCAACCAAACATACTAGTTTACCTGTACAA 1848
Asty|NT_165795.1|B|               CATGCAAATTTAAACTCTACCCAACCAAACATACTAGTTTACCTGTACAA 1857
Asty|NT_161911.2|E|               CATGCAAATTTAAACTCTACCCAACCAAACATACTAGTTTACCTGTACAA 1853
Asty|NT_161904.2|A|               CATGCAAATTTAAACTCTACCCAACCAAACATACTAGTTTACCTGTACAA 1854
Asty|NT_161911.2|C|               CATGCAAATTTAAACTCTACCCAACCAAACATACTAGTTTACCTGTACAA 1857
Asty|NT_161906.2|A|               CATGCAAATTTAAACTCTACCCAACCAAACATACTAGTTTACCTGTACAA 1856
Asty|NT_161904.2|D|               CATGCAAATTTAAACTCTACCCAACCAAACATACTAGTTTACCTGTACAA 1852
Astx|NT_039713|REFERENCE          CATGCAAATTTAAACTCTACCCAACCAAACATACTAGTTTACCTGTACAA 1848
Asty|NT_165795.1|A|               CATGCAAATTTGAACTCTACCCAACCAAACATACTAGTTTACCTGTACAA 1853
Asty|NT_161919.2|A|               CATGCAAATTTGAACTCTACCCAACCAAACATACTAGTTTACCTGTACAA 1851
Asty|NT_161897.2|C|               CATGAAAATTTGAACTCTACCCAACCAAACATACTAGTTTACCTGTACAA 1851
Asty|NT_161911.2|D|               CATGCAAATTTGAACTCTACCCAACCAAACATACTAGTTTACCTGTACAA 1852
Asty|NT_161906.2|B|               CATGCAAATTTGAACTCTACCCAACCAAACATACTAGTTTACCTGTACAA 1852
Asty|NT_161904.2|C|               CATGCAAATTTGAACTCTACCCAACCAAACATACTAGTTTACCTGTACAA 1852
Asty|NT_161904.2|B|               CATGCAAATTTGAACTCTACCCAACCAAACATACTAGTTTACCTGTACAA 1852
Asty|NT_161904.2|E|               CATGCAAATTTGAACTCTACCCAACCAAACATACTAGTTTACCTGTACAA 1851
Asty|NT_161916.2|A|               CATGCAAATTTGAACTCTACCCAACCAAACATACTAGTTTACCTGTACAA 1854
Asty|NT_161897.2|A|               CATGCAAATTTGAACTCTACCCAACCAAACATACTAGTTTACCTGTACAA 1852
Asty|NT_161872.2|B|               CATGCAAATTTGAACTCTACCCAACCAAACATACTGGTTTACCTGTACAA 1852
Orly|NT_165792.1|                 CATGCAAATTTGAACTCTACCCAACCAAACATACTAGTTTACCTGTACAA 3798
Orly|NT_165790.1|                 CATGCAAATTTGAACTCTACCCAACCAAACATACTAGTTTACCTGTACAA 3814
Orly|NT_165791.1|                 CATGCAAATTTGAACTCTACCCAACCAAACATACTAGTTTACCTGTACAA 3794
Orly|NT_161879.2|                 CATGCAAATTTGAACTCTACCCAACCAAACATACTAGTTTACCTGTACAA 3807
Orly|NT_161924.2|                 CATGCAAATTTGAACTCTACCCAACCAAACATACTAGTTTACCTGTACAA 3820
Orly|NT_161892.2|                 CATGCAAATTTGAACTCTACCCAACCAAACATACTAGTTTACCTGTACAA 3818
Orly|NT_161926.2|REFERENCE        CATGCAAATTTGAACTCTACCCAACCAAACATACTAGTTTACCTGTACAA 3428
Orly|NT_161868.2|                 CATGCAAATTTGAACTCTACCCAACCAAACATACTAGTTTACCTGTACAA 3798
Orly|NT_161875.2|                 CATGCAAATTTGAACTCTACCCAACCAAACATACTAGTTTACCTGTACAA 3804
                                  **** ****** ****** ****** ** ****** *********** **

Asty|NT_161911.2|B|               AGGGGTTTTAGATTTCCAATTTCTCACAAAGATGCCCTCGTGTATTTCCC 1904
Asty|NT_161911.2|A|               AGGGGTTTTAGATTTCCAATTTCTCACAAAGATGCCCTCGTGTATTTCCC 1898
Asty|NT_161925.2|C|               AGGGGTTTTAGATTTCCAATTTCTCACAAAGATGCCCTCGTGTATTTCCC 1904
Asty|NT_161925.2|B|               AGGGGTTTTAGATTTCCAATTTCTCACAAAGATGCCCTCGTGTATTTCCC 1903
Asty|NT_161925.2|A|               AGGGGTTTTAGATTTCCAATTTCTCACAAAGATGCCCTCGTGTATTTCCC 1903
Asty|NT_161866.2|A|REFERENCE      AGGGGTTTTAGATTTCCAATTTCTCACAAAGATGCCCTCGTGTATTTCCC 1903
Asty|NT_165796.1|B|               AGGGGTTTTAGATTTCCAAATTCTCACAAAGATGCCCTCGTGTATTTCCC 1905
Asty|NT_165794.1|B|               AGGGGTTTTAGATTTCCAAATTCTCACAAAGATGCCCTCGTGTATTTCCC 1905
Asty|NT_165792.1|B|               AGGGGTTTTAGATTTCCAAATTCTCACAAAGATGCCCTCATGTATTTCCC 1905
Asty|NT_161937.2|A|               AGGGGTTTTAGATTTCCAAATTCTCACAAAGATGCCCTCGTGTATTTCCC 1905
Asty|NT_165793.1|B|               AGGGGTTTTAGATTTCCAAATTCTCACAAAGATGCCCTCGTGTATTTCCC 1905
Asty|NT_161885.2|A|               AGGGGTTTTAGATTTCCAAATTCTCACAAAGATGCCCTCGTGTATTTCCC 1906
Asty|NT_161877.2|A|               AGGGGTTTTAGATTTCCAAATTCTCACAAAGATGCCCTCGTGTATTTCCC 1906
Asty|NT_161924.2|A|               AGGGGTTTTAGATTTCCAAATTCTCACAAAGATGCCCTCGTGTATTTCCC 1905
Asty|NT_161923.2|A|               AGGGGTTTTAGATTTCCAAATTCTCACAAAGATGCCCTCGTGTATTTCCC 1906
Asty|NT_161928.2|A|               AGGGGTTTTAGATTTCCAAATTCTCACAAATATGCCCTCGTGTATTTCCC 1907
Asty|NT_161875.2|A|               AGGGGTTTTAGATTTCCAAATTCTCACAAAGATGCCCTCGTGTATTTCCC 1907
Asty|NT_161879.2|A|               AGGGGTTTTAGATTTCCAAATTCTCACAAAGATGCCCTCGTGTATTTCCC 1907
Asty|NT_161892.2|A|               AGGGGTTTTAGATTTCCAAATTCTCACAAAGATGCCCTCGTGTATTTCCC 1907
Asty|NT_165792.1|A|               AGGGGTTTTAGATTTCCAAATTCTCACAAAGATGCCCTCGTGTATTTCCC 1906
Asty|NT_161868.2|A|               AGGGGTTTTAGATTTCCAAATTCTCACAAAGATGCCCTCGTGTATTTCCC 1907
Asty|NT_165794.1|A|               AGGGGTTTTAGATTTCCAAATTCTCACAAAGATGCCCTCGTGTATTTCCC 1907
Asty|NT_161924.2|B|               AGGGGTTTTAGATTTCCAAATTCTCACAAAGATGCCCTCGTGTATTTCCC 1904
Asty|NT_165796.1|A|               AGGGGTTTTAGATTTCCAAATTCTCACAAAGATGCCCTCGTGTATTTCCC 1907
Asty|NT_165793.1|A|               AGGGGTTTTAGATTTCCAAATTCTCACAAAGATGCCCTCGTGTATTTCCC 1907
Asty|NT_161904.2|F|               AGGGGTTTTAGATTTCCAAATTCTCACAAAGATGCCCTCGTGTATTTCCT 1906
Asty|NT_161902.2|A|               AGGGGTTTTAGATTTCCAAATTCTCACAAAGATGCCCTCGTGTATTTCCT 1906
Asty|NT_161902.2|B|               AGGAGTTTTAGATTTCCAAATTCTCACAAAGATGCCCTCTTGTATTTCCC 1893
Asty|NT_161897.2|B|               AGGGGTTTTAGATTTCCAAATTTTCACAAAGATGCCCTCGTGTATTTCCC 1898
Asty|NT_161872.2|A|               AGGGGTTTTAGATTTCCAAATTTTCACAAAGATGCCCTCGTGTATTTCCC 1898
Asty|NT_165795.1|B|               AGGGGTTTTAGATTTCCAAATTCTCACAAAGATGCCCTCGTGTATTTCCC 1907
Asty|NT_161911.2|E|               AGGGGTTTTAGATTTCCAAATTCTCACAAAGATGCCCTCGTGTATTTCCC 1903
Asty|NT_161904.2|A|               AGGGGTTTTAGATTTCCAAATTCTCACAAAGATGCCCTCGTGTATTTCCC 1904
Asty|NT_161911.2|C|               AGGGGTTTTAGATTTCCAAATTCTCACAAAGATGCCCTCGTGTATTTCCC 1907
Asty|NT_161906.2|A|               AGGGGTTTTAGATTTCCAAATTCTCACAAAGATGCCCTCGTGTATTTCCC 1906
Asty|NT_161904.2|D|               AGGGGTTTTAGATTTCCAAATTCTCACAAAGATGCCCTCGTGTATTTCCC 1902
Astx|NT_039713|REFERENCE          AGGGGTTTTAGATTTCCAATTTCTCACAAAGATGCCCTCGTGCATTTCCC 1898
Asty|NT_165795.1|A|               AGGGGTTTTAGATTTCCAATTTGTCACAAAGATTCCCTCGTGTATTTCCC 1903
Asty|NT_161919.2|A|               AGGGGTTTTAGATTTCCAATTTCTCACAAAGATTCCCTCGTGTATTTACC 1901
Asty|NT_161897.2|C|               AGGGGTTTTAGATTTCCAATTTCTCACAAAGATTCCCTCGTGTATTTACC 1901
Asty|NT_161911.2|D|               AGGGGTTTTAGATTTCCAATTTCTCACAAAGATTCCCTCGTGTATTTCCC 1902
Asty|NT_161906.2|B|               AGGGGTTTTAGATTTCCAATTTCTCACAAAGATTCCCTCGTGTATTTCCC 1902
Asty|NT_161904.2|C|               AGGGGTTTTAGATTTCCAATTTCTCACAAAGATTCCCTCGTGTATTTCCC 1902
Asty|NT_161904.2|B|               AGGGGTTTTAGATTTCCAATTTCTCACAAAGATTCCCTCGTGTATTTCCC 1902
Asty|NT_161904.2|E|               AGGGGTTTTAGATTTCCAATTTCTCACAAAGATTCCCTCGTGTATTTCCC 1901
Asty|NT_161916.2|A|               AGGGGTTTTAGATTTCCAATTTCTCACAAAGATGCCCTCGTGTATTTCCC 1904
Asty|NT_161897.2|A|               AGGGGTTTTAGATTTCCAATTTCTCACAAAGATGCCCTCGTGTATTTCCC 1902
Asty|NT_161872.2|B|               AGGGGTTTTAGATTTCCAATTTCTCACAAAGATGCCCTCGTGTATTTCCC 1902
Orly|NT_165792.1|                 AGGGGATTTAGATTTCCAATTTCTCACAAAGATACCC------------- 3835
Orly|NT_165790.1|                 AGGGGATTTAGATTTCCAATTTCTCACAAAGATACCC------------- 3851
Orly|NT_165791.1|                 AGGGGATTTAGATTTCCAATTTCTCACAAAGATACCC------------- 3831
Orly|NT_161879.2|                 AGGGGATTTAGATTTCCAATTTCTCACAAAGATACCC------------- 3844
Orly|NT_161924.2|                 AGGGGATTTAGATTTCCAATTTCTCACAAAGATACCC------------- 3857
Orly|NT_161892.2|                 AGGGGATTTAGATTTCCAATTTCTCACAAAGATACCC------------- 3855
Orly|NT_161926.2|REFERENCE        AGGGGATTTAGATTTCCAATTTCTCACAAAGATACCC------------- 3465
Orly|NT_161868.2|                 AGGGGATTTAGATTTCCAATTTCTCACAAAGATACCC------------- 3835
Orly|NT_161875.2|                 AGGGGATTTAGATTTCCAATTTCTCACAAAGATACCC------------- 3841
                                  *** * ************* ** ******* ** ***             

Asty|NT_161911.2|B|               CTCTGACCATTGAGGTTTTATCTATTTTTCATGGCTCATAGGGTCTCATT 1954
Asty|NT_161911.2|A|               CTCTGACCATTGAGGTTTTATCTATTTTTCATGGCTCATAGGGTCTCATT 1948
Asty|NT_161925.2|C|               CTCTGACCATTGAGGTTTTATCTATTTTTCATGGCTCATAGGGTCTCATT 1954
Asty|NT_161925.2|B|               CTCTGACCATTGAGGTTTTATCTATTTTTCATGGCTCATAGGGTCTCATT 1953
Asty|NT_161925.2|A|               CTCTGACCATTGAGGTTTTATCTATTTTTCATGGCTCATAGGGTCTCATT 1953
Asty|NT_161866.2|A|REFERENCE      CTCTGACCATTGAGGTTTTATCTATTTTTCATGGCTCATAGGGTCTCATT 1953
Asty|NT_165796.1|B|               CTCTGACCATTGGGGTCCTATCTATTTTTCATGGTTCATAGGGTCTCATT 1955
Asty|NT_165794.1|B|               CTCTGACCATTGGGGTCCTATCTATTTTTCATGGCTCATAGGGTCTCATT 1955
Asty|NT_165792.1|B|               CTCTGACCATTGGGGTCCTATCTATTTTTCATGGCTCATAGGGTCTCATT 1955
Asty|NT_161937.2|A|               CTCTGACCATTGGGGTCCTATCTATTTTTCATGGCTCATAGGGTCTCATT 1955
Asty|NT_165793.1|B|               CTCTGACCATTGGGGTCCTATCTATTTTTCATGGCTCATAGGGTCTCATT 1955
Asty|NT_161885.2|A|               CTCTGACCATTGGGGTCCTATCTATTTTTCATGGCTCATAGGGTCTCATT 1956
Asty|NT_161877.2|A|               CTCTGACCATTGGGGTCCTATCTATTTTTCATGGCTCATAGGGTCTCATT 1956
Asty|NT_161924.2|A|               CTCTGACCATTGGGGTCCTATCTATTTTTCATGGCTCATAGGGTCTCATT 1955
Asty|NT_161923.2|A|               CTCTGACCATTGGGGTCCTATCTATTTTTCATGGCTCATAGGGTCTCATT 1956
Asty|NT_161928.2|A|               CTCTGACCATTGGGGTCCTATCTATTTTTCATGGCTCACAGGGTCTCATT 1957
Asty|NT_161875.2|A|               CTCTGACCATTGGGGTCCTATCTATTTTTCATGGCTCACAGGGTCTCATT 1957
Asty|NT_161879.2|A|               CTCTGACCATTGGGGTCCTATCTATTTTTCATGGCTCACAGGGTCTCATT 1957
Asty|NT_161892.2|A|               CTCTGACCATTGGGGTCCTATCTATTTTTCATGGCTCACAGGGTCTCATT 1957
Asty|NT_165792.1|A|               CTCTGACCATTGGGGTCCTATCTATTTTTCATGGCTCATAGGGTCTCATT 1956
Asty|NT_161868.2|A|               CTCTGACCATTGGGGTCCTATCTATTTTTCATGGCTCATAGGGTCTCATT 1957
Asty|NT_165794.1|A|               CTCTGACCATTGGGGTCCTATCTATTTTTCATGGCTCATAGGGTCTCACT 1957
Asty|NT_161924.2|B|               CTCTGACCATTGGGGTCCTATCTATTTTTCATGGCTCATAGGGTCTCATT 1954
Asty|NT_165796.1|A|               CTCTGACCATTGGGGTCCTATCTATTTTTCATGGCTCATAGGGTCTCATT 1957
Asty|NT_165793.1|A|               CTCTGACCATTGGGGTCCTATCTATTTTTCATGGCTCATAGGGTCTCATT 1957
Asty|NT_161904.2|F|               -TCTGACCATTGGGGTCCTATCTATTTTTCATGGCTCATAGGGTCTCATT 1955
Asty|NT_161902.2|A|               -TCTGACCATTGGGGTCCTATCTATTTTTCATGGCTCATAGGGTCTCATT 1955
Asty|NT_161902.2|B|               CTCTGACCATTGGGGTCCTATCTATTTTTCATGGCTCATAGGGTCTCATT 1943
Asty|NT_161897.2|B|               CTCTGACCATTGGGGTCCTATCCATTTTTCATGGCTCATAGGGTCTCATT 1948
Asty|NT_161872.2|A|               CTCTGACCATTGGGGTCCTATCCATTTTTCCTGGCTCATAGGGTCTCATT 1948
Asty|NT_165795.1|B|               CTCAGACCATTGGGGTCCTATCTATTTTTCATGGCTCATAGGGTCTCATT 1957
Asty|NT_161911.2|E|               CTCTGACCATTGGGGTCCTATCTATTTTTCATGGCTCATAGGGTCTCATT 1953
Asty|NT_161904.2|A|               CTCTGACCATTGGGGTCCTATCTATTTTTCATGGCTCATAGGGTCTCATT 1954
Asty|NT_161911.2|C|               TTCTGACCATTGGGGTCCTATCTATTTTTCATGGTTCATAGGGTCTCATT 1957
Asty|NT_161906.2|A|               CTCTGACCATTGGGGTCCTATCTATTTTTCATGGCTCATAGGGTCTCATT 1956
Asty|NT_161904.2|D|               CTCTGACCATTGGGGTCCTATCTATTTTTCATGGCTCATAGGGTCTCATT 1952
Astx|NT_039713|REFERENCE          CTCTGACCACTAGGGTCCTATCTATTTTCCATGGCTCATAGGGTCTCATT 1948
Asty|NT_165795.1|A|               CTCTGACCATTGATGTCCTATCTATTTTTCATGGCTCATAGGGTCTCATT 1953
Asty|NT_161919.2|A|               CTCTGACCATTGATGTCCTATCTATTTTTCATGGCTCATAGGGTCTCATT 1951
Asty|NT_161897.2|C|               CTCTGACCATTGATGTCCTATCTATTTTTCATGGCTCATAGGGTCTCATT 1951
Asty|NT_161911.2|D|               CTCTGACCATTGATGTCCTATCTATTTTTCATGGCTCATAGGGTCTCATT 1952
Asty|NT_161906.2|B|               CTCTGACCATTGATGTCCTATCTATTTTTCATGGCTCATAGGGTCTCATT 1952
Asty|NT_161904.2|C|               CTCTGACCATTGATGTCCTATCTATTTTTCATGGCTCATAGGGTCTCATT 1952
Asty|NT_161904.2|B|               CTCTGACCATTGATGTCCTATCTATTTTTCATGGCTCATAGGGTCTCATT 1952
Asty|NT_161904.2|E|               CTCTGACCATTGATGTCCTATCTATTTTTCATGGCTCATAGGGTCTCATT 1951
Asty|NT_161916.2|A|               CTCTGACCATTGAGGTTTTATCTATTTTTCATGGCTCATAGAGTCTCATT 1954
Asty|NT_161897.2|A|               CTCTGACCATTGAGGTTTTATCTATTTTTCATGGCTCATAGAGTCTCATT 1952
Asty|NT_161872.2|B|               CTCTGATCATTGAGGTCCTATCTATTTTTCATGGCTCATAGAGTCTTATT 1952
Orly|NT_165792.1|                 CTCTTACCATTGAGTTCCTATCTATTTTTCATGGCTCATAGGGTCTCATT 3885
Orly|NT_165790.1|                 CTCTTACCATTGAGTTCCTATCTATTTTTCATGGCTCATAGGGTCTCATT 3901
Orly|NT_165791.1|                 CTCTTACCATTGAGTTCCTATCTATTTTTCATGGCTCAAAGGGTCTCATT 3881
Orly|NT_161879.2|                 CTCTTACCATTGAGTTCCTATCTATTTTTCATGGCTCATAGGGTCTCATT 3894
Orly|NT_161924.2|                 CTCTTACCATTGAGTTCCTATCTATTTTTCATGGCTCATAGGGTCTCATT 3907
Orly|NT_161892.2|                 CTCTTACCATTGAGTTCCTATCTATTTTTCATGGCTCATAGGGTCTCATT 3905
Orly|NT_161926.2|REFERENCE        CTCTTACCATTGAGTTCCTATCTATTTTTCATGGCTCATAGGGTCTCATT 3515
Orly|NT_161868.2|                 CTCTTACCATTGAGTTCCTATCTATTTTTCATGGCTCATAGGGTCTCATT 3885
Orly|NT_161875.2|                 CTCTTACCATTGAGTTCCTATCTATTTTTCATGGCTCATAGGGTCTAATT 3891
                                   **  * ** *    *  **** ***** * *** *** ** **** * *

Asty|NT_161911.2|B|               TCTTCCCAATATCCATTACCTGCTCACTTCTGACCACTAGCCATACATTT 2004
Asty|NT_161911.2|A|               TCTTCCCAATATCCATTACCTGCTCACTTCTGACCACTAGCCATACATCT 1998
Asty|NT_161925.2|C|               TCTTCCCAATATCCATTACCTGCTCACTTCTGACCACTAGCCATACATCT 2004
Asty|NT_161925.2|B|               TCTTCCCAATATCCATTACCTGCTCACTTCTGACCACTAGCCATACATCT 2003
Asty|NT_161925.2|A|               TCTTCCCAATATCCATTACCTGCTCACTTCTGACCACTAGCCATACATTT 2003
Asty|NT_161866.2|A|REFERENCE      TCTTCCCAATATCCATTACCTGCTCACTTCTGACCACTAGCCATACATTT 2003
Asty|NT_165796.1|B|               TCTTCCCAATGTCCATTACCCACTCACCTCTGACCACTAGCCATACATCT 2005
Asty|NT_165794.1|B|               TCTTCCCAATGTCCATTACCCACTCACCTCTGACCACTAGCCATACATCT 2005
Asty|NT_165792.1|B|               TCTTCCCAATGTCCATTACCCACTCACCTCTGACCACTAGCCATACATCT 2005
Asty|NT_161937.2|A|               TCTTCCCAATGTCCATTACCCACTCACCTCTGACCACTAGCCATACATCT 2005
Asty|NT_165793.1|B|               TCTTCCCAATGTCCATTACCCACTCACCTCTGACCACTAGCCATACATCT 2005
Asty|NT_161885.2|A|               TCTTCCCAATGTCCATTACCCACTCACCTCTGACCACTAGCCATACATCT 2006
Asty|NT_161877.2|A|               TCTTCCCAATGTCCATTACCCACTCACCTCTGACCACTAGCCATACATCT 2006
Asty|NT_161924.2|A|               TCTTCCCAATGTCCATTACCCACTCACCTCTGACCACTAGCCATACATCT 2005
Asty|NT_161923.2|A|               TCTTCCCAATGTCCATTACCCACTCACCTCTGACCACTAGCCATACATCT 2006
Asty|NT_161928.2|A|               TCTTCCCAATGTCCATTACCCAATCACCTCTGACCACTAGCCATACATCT 2007
Asty|NT_161875.2|A|               TCTTCCCAATGTCCATTACCCAATCACCTCTGACCACTAGCCATACATCT 2007
Asty|NT_161879.2|A|               TCTTCCCAATGTCCATTACCCAATCACCTCTGACCACTAGCCATACATCT 2007
Asty|NT_161892.2|A|               TCTTCCCAATGTCCATTACCCACTCACCTCTGACCACTAGCCATACATCT 2007
Asty|NT_165792.1|A|               TCTTCCCAATGTCCATTACCCAATCACCTCTGACCACTAGCCATACATCT 2006
Asty|NT_161868.2|A|               TCTTCCCAATGTCCATTACCCAATCACCTCTAACCACTAGCCATACATCT 2007
Asty|NT_165794.1|A|               TCTTCCCAATGTCCATTACCCAATCACCTCTGACCACTAGCCATACATCT 2007
Asty|NT_161924.2|B|               TCTTCCCAATGTCCATTACCCACTCACCTCTGACCACTAGCCATACATCT 2004
Asty|NT_165796.1|A|               TCTTCCCAATGTCCATTACCCAATCACCTCTGACCACCAGCCATACATCT 2007
Asty|NT_165793.1|A|               TCTTCCCAATGTCCTTTACCCAATCACCTCTGACCACTAGCCATACATCT 2007
Asty|NT_161904.2|F|               TTTTCC-AATGTCCACTACCCACTTACCTCTGACCACTAGCCATACATCT 2004
Asty|NT_161902.2|A|               TTTTCC-AATGTCCACTACCCACTTACCTCTGACCACTAGCCATACATCT 2004
Asty|NT_161902.2|B|               TCTTCCCAATGTCCATTACCCACTCACCTCTGATCACTAGCCATACATCT 1993
Asty|NT_161897.2|B|               TCTTCCCAATGTCCATTACC-ACTCACCTCTGACCACTAGCCATACATCT 1997
Asty|NT_161872.2|A|               TCTTCCCAATGTCCATTACCCACTCACCTCTGACCACTAGCCATACATCT 1998
Asty|NT_165795.1|B|               TCTTCCCAATGTCCATTACCCACTCACCTCTGACCACTAGCCATACATCT 2007
Asty|NT_161911.2|E|               TCTTCCCAATGTCCATTACCCACTCACCTCTGACCACTAGCCATACTTCT 2003
Asty|NT_161904.2|A|               TCTTCCCAATGTCCATTACCCACTCACCTCTGACCACTAGCCATACATCT 2004
Asty|NT_161911.2|C|               TCTTCCCAATGTCCATTACCCACTCACCTCTGACCACTAGCCATACATCT 2007
Asty|NT_161906.2|A|               TCTTCCCAATGTCCATTACCCACTCACCTCTGACCACTAGCCATACTTCT 2006
Asty|NT_161904.2|D|               TCTTCCCAATGTTCATTACCCACTCACCTCTGACCACTAGCCATACATCT 2002
Astx|NT_039713|REFERENCE          TCTTCCCAATGTCCATTACCCACTCACCTCTGTCCACTAATCATACATCT 1998
Asty|NT_165795.1|A|               TCTTCCCAAAGTCCAATACCTGCTCACTTCTGACCACTAGCCATACATCT 2003
Asty|NT_161919.2|A|               TCTTCCCAATGTCCAATACCTGCTCACTTCTGACCACTAGCCATACATCT 2001
Asty|NT_161897.2|C|               TCTTCCCAATGTCCAATACCTGCTCACTTCCGACCACTAGCCATACATCT 2001
Asty|NT_161911.2|D|               TCTTCCCAATGTCCAATACCTGCTCACTTCTTACCACTAGCCATACATCT 2002
Asty|NT_161906.2|B|               TCTTCCCAATGTCCAATACCTGCTCACTTCTTACCACTAGCCATACATCT 2002
Asty|NT_161904.2|C|               TCTTCCCAATGTCCAATACCTGCTCACTTCTGACCACTAGCCATACATCT 2002
Asty|NT_161904.2|B|               TCTTCCCAATGTCCAATACCTGCTCACTTCTGACCACTAGCCATACATCT 2002
Asty|NT_161904.2|E|               TCTTCCCAATGTCCAATACCTGCTCACTTCTGACCACTAGCCATACATCT 2001
Asty|NT_161916.2|A|               TCTTCCCAATGTCCATTACCTGCTCACTTCTGACCACTAGCCATACATCT 2004
Asty|NT_161897.2|A|               TCTTCCCAATGTCCATTACCTGCTCACTTCTGACCACTAGCCATACATCT 2002
Asty|NT_161872.2|B|               TCATCCCAATGTCCATTACCTGCTCACTTCTGACCACTAGCCATACATCT 2002
Orly|NT_165792.1|                 TCTTCCCAATGTCCATTACTGGCTCACTTCTGACCACTAGCCATACATCT 3935
Orly|NT_165790.1|                 TCTTCCCAATGTCCATTACTGGCTCACTTCTGACCACTAGCCATACATCT 3951
Orly|NT_165791.1|                 TCTTCCCAATGTCCATTACTGGCTCACTTCTGACCACTAGCCATACATCT 3931
Orly|NT_161879.2|                 TCTTCCCAATGTCCATTACTGGCTCACTTCTGACCACTAGCCATACATCT 3944
Orly|NT_161924.2|                 TCTTCCCAATGTCCATTACTGGCTCACTTCTGACCACTAGCCATACATCT 3957
Orly|NT_161892.2|                 TCTTCCCAATGTCCATTACTGGCTCACTTCTGACCACTAGCCATACATCT 3955
Orly|NT_161926.2|REFERENCE        TCTTCCCAATGTCCATTACTGGCTCACTTCTGACCACTAGCCATACATCT 3565
Orly|NT_161868.2|                 TCTTCCCAATGTCCATTACTGGCTCACTTCTGACCACTAGCCATACATCT 3935
Orly|NT_161875.2|                 TCTTCCCAATGTCCATTACTGGCTCACTTCTGACCACTAGCCATACATCT 3941
                                  *  *** **  * *  ***    * ** **    *** *  ***** * *

Asty|NT_161911.2|B|               CTGATTAGTGTTGGGGGTGTTCTCGGTTTGACACTATGGCCAACAATAGT 2054
Asty|NT_161911.2|A|               CTGATTAGTGTTGGGGGTGTTCTTGGTTTGACACTATGGCCAACAATAGT 2048
Asty|NT_161925.2|C|               CTGATTAGTGTTGGGGGTGTTCTCGGTTTGACACTATGGCCAACAATAGT 2054
Asty|NT_161925.2|B|               CTGATTAGTGTTGGGGGTGTTCTCGGTTTGACACTATGGCCAACAATAGT 2053
Asty|NT_161925.2|A|               CTGATTAGTGTTGGGGGTGTTCTCGGTTTGACACTAAGGCCAACAATAGT 2053
Asty|NT_161866.2|A|REFERENCE      CTGATTAGTGTTGGGGGTGTTCTCGGTTTGACACTAAGGCCAACAATAGT 2053
Asty|NT_165796.1|B|               CTGATTAGTGTTGGGGATGTTCTCGGTATGACAATAAGGCCTACAGTAGT 2055
Asty|NT_165794.1|B|               CTGATTAGTGTTGGGGATGTTCTCGGTATGACAATAAGGCCTACAGTAGT 2055
Asty|NT_165792.1|B|               CTGATTAGTGTTGGGGATGTTCTCGGTATGACAATAAGGCCTACAGTAGT 2055
Asty|NT_161937.2|A|               CTGATTAGTGTTGGGGATGTTCTTGGTATGACAATAAGGCCTACAGTAGT 2055
Asty|NT_165793.1|B|               CTGATTAGTGTTGGGGATGTTCTCGGTATGACAATAAGGCCTACAATAGT 2055
Asty|NT_161885.2|A|               CTGATTAGTGTTGGGGATGTTCTCGGTATGACAATAAGGCCTACAGTAGT 2056
Asty|NT_161877.2|A|               CTGATTAGTGTTGGGGATGTTCTCGGTATGACAATAAGGCCTACAGTAGT 2056
Asty|NT_161924.2|A|               CTGATTAGTGTTGGGGATGTTCTCGGTATGACAATAAGGCCTACAGTAGT 2055
Asty|NT_161923.2|A|               CTGATTAGTGTTGGGGATGTTCTCGGTATGACAATAAGGCCTACAGTAGT 2056
Asty|NT_161928.2|A|               CTGATTAGTGTTGGGGATGTTCTCGGTATGACAATAAGGCCAACAGTAGT 2057
Asty|NT_161875.2|A|               CTGATTAGTGTTGGGGATGTTCTCGGTATGACAATAAGGCCAACAGTAGT 2057
Asty|NT_161879.2|A|               CTGATTAGTGTTGGGGATGTTCTCGGTATGACAATAAGGCCAACAGTAGT 2057
Asty|NT_161892.2|A|               CTGATTAGTGTTGGGGATGTTCTCGGTATAACAATAAGGCCAACAGTAGT 2057
Asty|NT_165792.1|A|               CTGATTAGTGTTGGGGATGTTCTCGGTATGACAATAAGGTCAACAGTAGT 2056
Asty|NT_161868.2|A|               CTGATTAGTGTTGGGGATGTTCTCGGTATGACAATAAGGCCAACAGTAGT 2057
Asty|NT_165794.1|A|               CTGATTAGTGTTGGGGATGTTCTCGGTATGACAATAAGGCCAACAGTAGT 2057
Asty|NT_161924.2|B|               CTGATTAGTGTTGGGGATGTTCTCGGTATGACAATAAGGCCAACAGTAGT 2054
Asty|NT_165796.1|A|               CTGATTAGTGTTGGGGATGTTCTCGGTATGACAATAAGGCCAACAGTTGT 2057
Asty|NT_165793.1|A|               CTGATTAGTGTTGGGGATGTTCTCAGTATGACAATAAGGCCAACAGTAGT 2057
Asty|NT_161904.2|F|               CTGATTAGTGTTGGGGATGTTCTCGGTATGACAATAAGGCCAACAGTAGT 2054
Asty|NT_161902.2|A|               CTGATTAGTGTTGGGGATGTTCTCGGTATGACAATAAGGCCAACAGTAGT 2054
Asty|NT_161902.2|B|               CTGATTAGTGTTGGGGATGTTCTCGGTATGACAATAAGGCCAAGAGTAGT 2043
Asty|NT_161897.2|B|               CTGATTAGTGTTGGGGATGTTCTCGGTATGACAATAAGGCCAACAGTAGT 2047
Asty|NT_161872.2|A|               CTGATTAGTGTTGGGGATGTTCTCGGTATGACAATAAGGCCAACAGTAGT 2048
Asty|NT_165795.1|B|               CTGATTAGTGTTGGGGATGTTCTCGGTATGACAATAAGGCCAACAGTAGT 2057
Asty|NT_161911.2|E|               CTGATTAGTGTTGGGGATGTTCTCGTTATGACAATAAGGCCAACAGTAGT 2053
Asty|NT_161904.2|A|               CTGATTAGTGTTGGGGATGTTCTCGTTATGACAATAAGGCCAACAGTAGT 2054
Asty|NT_161911.2|C|               CTGATTAGTGTTGGGGATGTTCTCGTTATGACAATAAGGCCAACAGTAGT 2057
Asty|NT_161906.2|A|               CTGATTAGTGTTGGGGATGTTCTCGTTATGACAATAAGGCCAACAGTAGT 2056
Asty|NT_161904.2|D|               CTGATTAGTGTTGGGGATGTTCTCGTTATGACAATAAGGCCAACAGTAGT 2052
Astx|NT_039713|REFERENCE          CTGATTAGTGTTGGGGATGTTCTTGGTATGACACTAAGGCCATCAATAGT 2048
Asty|NT_165795.1|A|               CTGATTAGTGTTGGGGGTGTTCTCGGTATGACACTAAGGCCAACAATAGT 2053
Asty|NT_161919.2|A|               CTGATTAGTGTTGGGGGTGTTCTAGGTATGACACTAAGGCCAACAGTAGT 2051
Asty|NT_161897.2|C|               CTGATTAGTGTTGGGGGTGTTCTCGGTATGACACTAAGGCCAACAGTAGT 2051
Asty|NT_161911.2|D|               CTGATTAGTGTTGGGGGTGTTCTCGGTATGACACTAAGGCCAACAATAGT 2052
Asty|NT_161906.2|B|               CTGATTAGTGTTGGGGGTGTTCTCGGTATGACACTAAGGCCAACAATAGT 2052
Asty|NT_161904.2|C|               CTGATTAGTGTTGGGGGTGTTCTCGGTATGACACTAAGTCCAACAATAGT 2052
Asty|NT_161904.2|B|               CTGATTAGTGTTGGGGGTGTTCTCGGTATGACACTAAGGCCAACAATAGT 2052
Asty|NT_161904.2|E|               CTGATTAGTGTTGGGGGTGTTCTCGGTATGACACTAAGGCCAACAATAAT 2051
Asty|NT_161916.2|A|               CTGATTAGTGTTGGGTGTGTTCTCGGTATGACAGTAAGGCCAACAATAGT 2054
Asty|NT_161897.2|A|               CTGATTAGTGTTGGGTGTGTTCTCGGTTTGACACTATGGCCAACAATAGT 2052
Asty|NT_161872.2|B|               CTGATTAGTGTTGTGTGTGTTCTCGGTATGACACTAAGGCCAACAATAGT 2052
Orly|NT_165792.1|                 CTGATTAGTGTTGGGGGTGTTCTCGGTATGACACTAAGGCCAACAATAGT 3985
Orly|NT_165790.1|                 CTGATTAGTGTTGGGGGTGTTCTCGGTATGACACTAAGGCCAACAATAGT 4001
Orly|NT_165791.1|                 CTGATTAGTGTTGGGGGTGTTCTCGGTATGACACTAAGGCCAACAATAGT 3981
Orly|NT_161879.2|                 CTGATTAGTGTTGGGGGTGTTCTCGGTATGACACTAAGGCCAACAATAGT 3994
Orly|NT_161924.2|                 CTGATTAGTGTTGGGGGTGTTCTCGGTATGACACTAAGGCCAACAATAGT 4007
Orly|NT_161892.2|                 CTGATTAGTGTTGGGGGTGTTCTCGGTATGACACTAAGGCCAACAATAGT 4005
Orly|NT_161926.2|REFERENCE        CTGATTAGTGTTGGGGATGTTCTCGGTATGACACTAAGGCCAACAATAGT 3615
Orly|NT_161868.2|                 CTGATTAGTGTTGGGGGTGTTCTCGGTATGACACTAAGGCCAACAATAGT 3985
Orly|NT_161875.2|                 CTGATTAGTGTTGGGGGTGTTCTCGGTATGACACTAAGGCCAACAATAGT 3991
                                  ************* *  ******   * * *** ** *  *   * *  *

Asty|NT_161911.2|B|               GCCTACATGCCATTTCTGAATAATTGGATCTTAAATTCCACCTCTGTCCA 2104
Asty|NT_161911.2|A|               GCCTACATGCCATTTCTGAATAATTGGATCTTAATTTCCACCTCTGTCCA 2098
Asty|NT_161925.2|C|               GCCTACATGCCATTTCTGAATAATTGGATCTTAAATTCCACCTCTGTCCA 2104
Asty|NT_161925.2|B|               GCCTACATGCCATTTCTGAATAATTGGATCTTAAATTCCACCTCTGTCCA 2103
Asty|NT_161925.2|A|               GCCTACATGCCATTTCTGAATAATTGGATCTTAAATTCCACCTCTGTCCA 2103
Asty|NT_161866.2|A|REFERENCE      GCCTACATGCCATTTCTGAATAATTGGATCTTAAATTCCACCTCTGTCCA 2103
Asty|NT_165796.1|B|               GCCTACATGCCATTTTTGAATAATTGGATCTTAAATTCCACCTCTGTCCA 2105
Asty|NT_165794.1|B|               GCCTACATGCCATTTTTGAATAATTGGATCGTAAATTCCACCTCTGTCCA 2105
Asty|NT_165792.1|B|               GCCTACATGCCATTTTTGAATAATTGGATCTTAAATTCCACCTCTGTCCA 2105
Asty|NT_161937.2|A|               GCCTACATGCCATTTTTGAATAATTGGATCTTAAATTCCACCTCTGTCCA 2105
Asty|NT_165793.1|B|               GCCTACATGCCATTTTTGAATAATTGGATCTTAAATTCCACCTCTGTCCA 2105
Asty|NT_161885.2|A|               GCCTACATGCCATTTTTGAATAATTGGATCTTAAATTCCACCTCTGTCCA 2106
Asty|NT_161877.2|A|               GCCTACATGCCATTTTTGAATAATTGGATCTTAAATTCCACCTCTGTCCA 2106
Asty|NT_161924.2|A|               GCCTACATGCCATTTTTGAATAATTGGATCTTAAATTCCACCTCTGTCCA 2105
Asty|NT_161923.2|A|               GCCTACATGCCATTTTTGAATAATTGGATCTTAAATTCCACCTCTGTCCA 2106
Asty|NT_161928.2|A|               GCCTACATGCCATTTTTGAATAATTGGATCTTAAATTCCACCTCTATCCA 2107
Asty|NT_161875.2|A|               GCCTACATGCCATTTTTGAATAATTGGATCTTAAATTCCACCTCTATCCA 2107
Asty|NT_161879.2|A|               GCCTACATGCCATTTTTGAATAATTGGATCTTAAATTCCACCTCTATCCA 2107
Asty|NT_161892.2|A|               GCCTACATGCTATTTTTGAATAATTGGATCTTAAATTCCACCTCTATCCA 2107
Asty|NT_165792.1|A|               GCCTACATGCCATTTTTGAATAATTGGATCTTAAATTCCACCTCTGTCCA 2106
Asty|NT_161868.2|A|               GCCTACATGCCATTTTTGAATAATTGGATCTTAAATTCCACCTCTATCCA 2107
Asty|NT_165794.1|A|               GCCTACATGCCATTTTTGAATAATTGGATCTTAAATTCCACCTCTATCCA 2107
Asty|NT_161924.2|B|               GCCTACATGCCATTTTTGAATAATTGGATCTTAAATTCCACCTCTATCCA 2104
Asty|NT_165796.1|A|               GCCTACATGCCATTTTTGAATAATTGGATCTTAAATTCCACCTCTATCCA 2107
Asty|NT_165793.1|A|               GCCTACATGCCATTTTTGAATAATTGGATCTTAAATTCCACCTCTATCCA 2107
Asty|NT_161904.2|F|               GCCTACATGCCATTTTTGAATAATTGGATCTTAAATTCCACCTCTGTCCA 2104
Asty|NT_161902.2|A|               GCCTACATGCCATTTTTGAATAATTGGATCTTAAATTCCACCTCTGTCCA 2104
Asty|NT_161902.2|B|               GCCTACATGCCATTTTTGAATAATTGGATCTTAAATTCGACCTCTGTCCA 2093
Asty|NT_161897.2|B|               GCCTACATGCCATTTTTGAATAATTGGATCTTAAATTCCACCTCTGTCCA 2097
Asty|NT_161872.2|A|               GCCTACATGCCATTTTTGAATAATTGGATCTTAAATCCCACCTCTGTTCA 2098
Asty|NT_165795.1|B|               GCCTACATGCCATTTTTGAAAAATTGGATCTTAAATTCCACCTCTGTCCA 2107
Asty|NT_161911.2|E|               GCCTACATGCCATTTTTGAAAAATTGGATCTTAAATTCCACCTCTGTCCA 2103
Asty|NT_161904.2|A|               GCCTACATGCCATTTTTGAAAAATTGGATCTTAAATTCCACCTCTGTCCA 2104
Asty|NT_161911.2|C|               GCCTACATGCCATTTTTGAAAAATTGGATCTTAAATTCCACCTCTGTCCA 2107
Asty|NT_161906.2|A|               GCCTACATGCCATTTTTGAAAAATTGGATCTTAAATTCCACCTCTGTCCA 2106
Asty|NT_161904.2|D|               GCCTACATGCCATTTTTGAAAAATTGGATCTTAAATTCCACCTCTGTCCA 2102
Astx|NT_039713|REFERENCE          GCCTACATCCCATTTCTGAATAATTGGATCTTATATTCCACCTCTGTCCA 2098
Asty|NT_165795.1|A|               GCCTACATGCCATTTCTGAATAATTGGATCTTAAATTCCACCTCTGTCCA 2103
Asty|NT_161919.2|A|               GCCTACATGCCATTTTTGAATAATTGGATCTTAAATTCCACCTCTGTCCA 2101
Asty|NT_161897.2|C|               GCCTACATGCCATTTTTGAATAATTGGATCTTAAATTCCACCTCTGTCCA 2101
Asty|NT_161911.2|D|               GCCTACATGCCATTTCTGAATAATTGGATCTTAAATTCCACCTCTGTCCA 2102
Asty|NT_161906.2|B|               GCCTACATGCCATTTCTGAATAATTGGATCTTAAATTCCACCTCTGTCCA 2102
Asty|NT_161904.2|C|               GCCTACATGCCATTTCTGAATAATTGGATCTTAAATTCCACCTCTGTCCA 2102
Asty|NT_161904.2|B|               ACCTAAATGCCATTTCTGAATAATTGGATCTTAAATTCCACCTCTGTCCA 2102
Asty|NT_161904.2|E|               GCCTACATGCCATTTCTGAATAATTGGATCTTAAATTCCACCTCTGTCCA 2101
Asty|NT_161916.2|A|               GCCTACATGCCATTTCTGAATAATTGGATCTTAAATTCCATCTCTGTCCA 2104
Asty|NT_161897.2|A|               GCCTACATGCCATTTCTGAATA-TTGGATCTTAAATTCCATCTCTGTCCA 2101
Asty|NT_161872.2|B|               GCCTACATGCCATTTCTGAATAATTGGATCTTAAATTCCATCTCTGTCCA 2102
Orly|NT_165792.1|                 GCCTACATGCCATTTCTGAATAATTGGATCTTAAATTCCACCATTGTCCA 4035
Orly|NT_165790.1|                 GCCTACATGCCATTTCTGAATAATTGGATCTTAAATTCCACCATTGTCCA 4051
Orly|NT_165791.1|                 GCCTACATGCCATTTCTGAATAATTGGATCTTAAATTCCACCATTGTCCA 4031
Orly|NT_161879.2|                 GCCTAAATGCCATTTCTGAATAATTGGATCTTAAATTCCACCATTGTCCA 4044
Orly|NT_161924.2|                 GCCTACATGCCATTTCTGAATAATTGGATCTTAAATTCCACCATTGTCCA 4057
Orly|NT_161892.2|                 GCCTACATGCCATTTCTGAATAATTGGATCTTAAATTCCACCATTGTCCA 4055
Orly|NT_161926.2|REFERENCE        GCCTACATGCCATTTCTGAATAATTGGATCTTAAATTCCACCATTGTCCA 3665
Orly|NT_161868.2|                 GCCTACATGCCATTTCTGAATAATTGGATCTTAAATTCCACCATTGTCCA 4035
Orly|NT_161875.2|                 GCCTAAATGCCATTTCTGAATAATTGGATCTTAAATTCCACCATTGTCCA 4041
                                   **** ** * **** **** * ******* **  * * * *  * * **

Asty|NT_161911.2|B|               AGTGTACTTCTGAAAGACTTTTCTCATTACATGGGGTCTCTATAGTAGCA 2154
Asty|NT_161911.2|A|               AGTGTACTTCTGAAAGACTTTTCTCATTACATGGGGTCTCTATAGTAGCA 2148
Asty|NT_161925.2|C|               AGTGTACTTCTGAAAGACTTTTCTCATTACATGGGGTCTCTATAGTAGCA 2154
Asty|NT_161925.2|B|               AGTGTACTTCTGAAAGACTTTTCTCATTACATGGGGTCTCTATAGTAGCA 2153
Asty|NT_161925.2|A|               AGTGTACTTCTGAAAGACTTTTCTCATTACATGGGGTCTCTATAGTAGCA 2153
Asty|NT_161866.2|A|REFERENCE      AGTGTACTTCTGAAAGACTTTTCTCATTACATGGGGTCTCTATAGTAGCA 2153
Asty|NT_165796.1|B|               AGGGTACTTCAGAAAGACCTTTCTCATTACATGGGGTCTCTATAGTAGCA 2155
Asty|NT_165794.1|B|               AGGGTACTTCAGAAAGACCTTTCTCATTACATGGGGTCTCTATAGTAGCA 2155
Asty|NT_165792.1|B|               AGGGTACATCAGAAAGACCTTTCTCATTACATGGGGTCTCTATAGTAGCA 2155
Asty|NT_161937.2|A|               AGGGTACTTCAGAAAGACCTTTCTCATTACATGGGGTCTCTATAGTAGCA 2155
Asty|NT_165793.1|B|               AGGGTACTTCAGAAAGACCTTTCTCATTACATGGGGTCTCTATAGTAGCA 2155
Asty|NT_161885.2|A|               AGGGTACTTCAGAAAGACCTTTCTCATTACATGGGGTCTCTATAGTAGCA 2156
Asty|NT_161877.2|A|               AGGGTACTTCAGAAAGACCTTTCTCATTACATGGGGTCTCTATAGTAGCA 2156
Asty|NT_161924.2|A|               AGGGTACTTCAGAAAGACCTTTCTCATTACATGGGGTCTCTATAGTAGCA 2155
Asty|NT_161923.2|A|               AGGGTACTTCAGAAAGACCTTTCTCATTACATGGGGTCTCTATAGTAGCA 2156
Asty|NT_161928.2|A|               AGGGTACTTCAGAAAGACCTTTCTCATTACATGGGGTCTCTATAGTAGCA 2157
Asty|NT_161875.2|A|               AGGGTACTTCAGAAAGACCTTTCTCATTACATGGGGTCTCTATAGTAGCA 2157
Asty|NT_161879.2|A|               AGGGTACTTCAGAAAGACCTTTCTCATTACATGGGGTCTCTATAGTAGCA 2157
Asty|NT_161892.2|A|               AGGGTACTTCAGAAAGACCTTTCTCATTACATGGGGTCTCTAAAGTAGCA 2157
Asty|NT_165792.1|A|               AGGGTACTTCAGAAAGACCTTTCTCATTACATGGGGTCTCTATAGTAGCA 2156
Asty|NT_161868.2|A|               AGGGTACTTCAGAAAGACCTTTCTCATTACATGGGGTCTCTATAGTAGCA 2157
Asty|NT_165794.1|A|               AGGGTACTTCAGAAAGACCTTTCTCATTACATGGGGTCTCTATAGTAGCA 2157
Asty|NT_161924.2|B|               AGGGTACTTCAGAAAGACCTTTCTCATTACATGGGGTCTCTATAGTAGCA 2154
Asty|NT_165796.1|A|               AGGGTACTTCAGAAAGACCTTTCTCATTACATGGGGTCTCTATAGTAGCA 2157
Asty|NT_165793.1|A|               AGGGTACTTCAGAAAGACCTTTCTCATTACATGGGGTCTCTATAGTAGCA 2157
Asty|NT_161904.2|F|               AGGGTACTTCAGAAAGACTTTTCTCATTACATGGGGTCTCTATAGTAGCA 2154
Asty|NT_161902.2|A|               AGGGTACTTCAGAAAGACTTTTCTCATTACATGGGGTCTCTATAGTAGCA 2154
Asty|NT_161902.2|B|               AGGTTACTTCAAAAAGACCTTTCTCATTACATGGGGTCTCTATAGTAGCA 2143
Asty|NT_161897.2|B|               AGGGTACTTCAGAAAGACCTTTCTCATTACATGGGGTCTCTATAGTAGCA 2147
Asty|NT_161872.2|A|               AGGGTACTTCAGAAAGACCTTTCTCATTACATGGGGTCTCTATAGTAGCA 2148
Asty|NT_165795.1|B|               AGGGTACTTCAGAAAGACCTTTCTCATTACATGGGGTCTCTATAGTAGCA 2157
Asty|NT_161911.2|E|               AGGGTACTTCAGAAAGACCTTTCTCATTACATAGGGTCTCTATAGTAGCA 2153
Asty|NT_161904.2|A|               AGGGTACTTCAGAAAGACCTTTCTCATTACATAGGGTCTCTATAGTAGCA 2154
Asty|NT_161911.2|C|               AGGGTACTTCAGAAAGACCTTTCTCATTACATAGGGTCTCTATAGTAGCA 2157
Asty|NT_161906.2|A|               AGGGTACTTCAGAAAGACCTTTCTCATTACATAGGGTCTCTATAGTAGCA 2156
Asty|NT_161904.2|D|               AGGGTACTTCAGAAAGACCTTTCTCATTACATAGGGTCTCTATAGTAGCA 2152
Astx|NT_039713|REFERENCE          AGGGTACTTCAGAAAGACCTTTCTCATTACATGGGGTCTTTATAGTAGCA 2148
Asty|NT_165795.1|A|               AGTGTACTTCAGAAAGACCTCTGTCATTACATAGGGTCTCTATAGTAGCA 2153
Asty|NT_161919.2|A|               AGGGTACTTCAGAAAGACCTTTCTCATTACATGGGGTCTCTATAGTAGCA 2151
Asty|NT_161897.2|C|               CGGGTACTTCAGAAAGACCTTTCTCATTACATGGGGTCTCTATAGTAGCA 2151
Asty|NT_161911.2|D|               AGTGTACTTCAGAAAGACCTCTGTCATTACATAGGGTCTCTATAGTAGCA 2152
Asty|NT_161906.2|B|               AGTGTACTTCAGAAAGACCTCTGTCATTACATAGGGTCTCTATAGTAGCA 2152
Asty|NT_161904.2|C|               AGTGTACTTCAGAAAGACCTCTGTCATTACATAGGGTCTCTATAGTAGCA 2152
Asty|NT_161904.2|B|               AGTGTACTTCAGAAAGACCTCTGTCATTACATAGGGTCTCTATAGTAGCA 2152
Asty|NT_161904.2|E|               AGTGTACTTCAGAAAGACCTCTGTCATTACATAGGGTCTCTATAGTAGCA 2151
Asty|NT_161916.2|A|               AGTGTACTTCTGAAAGACTTTTCTCATTACATGGGGTCTCTATAGTAGCA 2154
Asty|NT_161897.2|A|               AGTGTACTTCTGAAAGACCTTTCTCATTACATGGGGTCTCTATAGTAGCA 2151
Asty|NT_161872.2|B|               AGTGTACTTCTGAAAGACTTTTCTCATTACATGGGGTCTCTATAGTAGCA 2152
Orly|NT_165792.1|                 AGTGTACTTCTGAAAGACTTTTCTCATTACATGGGGTCTCTACAGTAGCA 4085
Orly|NT_165790.1|                 AGTGTACTTCTGAAAGACTTTTCTCATTACATGGGGTCTCTACAGTAGCA 4101
Orly|NT_165791.1|                 AGTGTACTTCTGAAAGACTTTTCTCATTACATGGGGTCTCTACAGTAGCA 4081
Orly|NT_161879.2|                 AGTGTACTTCTGAAAGACTTTTCTCATTACATGGGGTCTCTACAGTAGCA 4094
Orly|NT_161924.2|                 AGTGTATTTCTGAAAGACTTTTCTCATTACATGGGGTCTCTACAGTAGCA 4107
Orly|NT_161892.2|                 AGTGTACTTCTGAAAGACTTTTCTCATTACATGGGGTCTCTACAGTAGCA 4105
Orly|NT_161926.2|REFERENCE        AGTGTACTTCTGAAAGACTTTTCTCATTACATGGGGTCTCTACAGTAGCA 3715
Orly|NT_161868.2|                 AGTGTACTTCTGAAAGACTTTTCTCATTACATGGGGTCTCTACAGTAGCA 4085
Orly|NT_161875.2|                 AGTGTACTTCTGAAAGACTTTTCTCATTACATGGGGTCTCTACAGTAGCA 4091
                                   *  **  **  ****** * * ********* ****** ** *******

Asty|NT_161911.2|B|               TCTTTATTCATCAGGCCTCTAGTTGTACCTTCTGGCCTAAGCAGGTCTTA 2204
Asty|NT_161911.2|A|               TCTTTATTCATCAGGCCTCTAGTTGTACCTTCTGGCCTAAGCAGGTCTTA 2198
Asty|NT_161925.2|C|               TCTTTATTCATCAGGCCTCTAGTTGTACCTTCTGGCCTAAGCAGGTCTTA 2204
Asty|NT_161925.2|B|               TCTTTATTCATCAGGCCTCTAGTTGTACCTTCTGGCCTAAGCAGGTCTTA 2203
Asty|NT_161925.2|A|               TCTTTATTCATCAGGCCTCTAGTTGTATCTTCTGGCCTAAGCAGGTCTTA 2203
Asty|NT_161866.2|A|REFERENCE      TCTTTATTCATCAGGCCTCTAGTTGTACCTTCTGGCCTAAGCAGGTCTTA 2203
Asty|NT_165796.1|B|               TCTTTATTCAACAGGCCTCTGGTTGTACCTTCTGGCC-AAGCAGGTCTTA 2204
Asty|NT_165794.1|B|               TCTTTATTCAACAGGCCTCTGGTTGTACCTTCTGGCC-AAGCAGGTCTTA 2204
Asty|NT_165792.1|B|               TCTTTATTCAACAGGCCTCTGGTTGTACCTTCTGTCC-AAGCAGGTCTTA 2204
Asty|NT_161937.2|A|               TCTTTATTCAACAGGCCTCTGGTTGTACCTTCTGGCC-AAGCAGGTCTTA 2204
Asty|NT_165793.1|B|               TCTTTATTCAACAGGCCTCTGGTTGTACCTTCTGTCC-AAGCAGGTCTTA 2204
Asty|NT_161885.2|A|               TCTTTATTCAACAGGCCTCTGGTTGTACCTTCTGGCC-AAGCAGGTCTTA 2205
Asty|NT_161877.2|A|               TCTTTATTCAACAGGCCTCTGGTTGTACCTTCTGGCC-AAGCAGGTCTTA 2205
Asty|NT_161924.2|A|               TCTTTATTCAACAGGCCTCTGGTTTTACCTTCTGGCC-AAGCAGGTCTTA 2204
Asty|NT_161923.2|A|               TCTTTATTCAACAGGCCTCTGGTTGTACCTTCTGGCC-AAGCAGGTCTTA 2205
Asty|NT_161928.2|A|               TCTTTATTCAACAGGCCTCTGGTTGTACCTTCTGGCC-AAGCAGTTCTTA 2206
Asty|NT_161875.2|A|               TCTTTATTCAACAGGCCTCTGGTTGTACCTTCTGGCC-AAGCAGTTCTTT 2206
Asty|NT_161879.2|A|               TCTTTATTCAACAGGCCTCTGGTTGTACCTTCTGGCC-AAGCAGTTCTTA 2206
Asty|NT_161892.2|A|               TCTTTATTCAACAGGCCTCTGGTTGTACCTTCTGGCC-AAGCAGTTCTTA 2206
Asty|NT_165792.1|A|               TCTTTATTCAACAGGCCTCTGGTTGTACCTTCTGGCC-AAGCAGTTCTTA 2205
Asty|NT_161868.2|A|               TCTTTATTCAACAGGCCTCTGGTTGTACCTTCTGGCC-AAGCAGTTCTTA 2206
Asty|NT_165794.1|A|               TCTTTATTCAACAGGCCTCTGGTTGTACCTTCTGGCC-AAGCAGTTCTTA 2206
Asty|NT_161924.2|B|               TCTTTATTCAACAGGCCTCTGGTTGAACCTTCTGGCC-AAGCAGTTCTTA 2203
Asty|NT_165796.1|A|               TCTTTATTCAACAGGCCTCTGGTTGTACCTTCTGGCC-AAGCAGTTCTTA 2206
Asty|NT_165793.1|A|               TCTTTATTCAACAGGCCTCTGGTTGTACCTTCTGGCC-AAGCAGTTCTTA 2206
Asty|NT_161904.2|F|               TCTTTATTCAACAGGCCTCTGGTTGTACCTTCTGGCC-AAGCAGGTCTTA 2203
Asty|NT_161902.2|A|               TCTTTATTCAACAGGCCTCTGGTTGTACCTTCTGGCC-AAGCAGGTCTTA 2203
Asty|NT_161902.2|B|               TCTTTATTCAACAGGCTTCTGGTTGTACCTTCTGGCC-AAGCAGGTCTTA 2192
Asty|NT_161897.2|B|               TCTTTATTCAACAGGCCTCTGGTTGTACCTTCTGGCC-AAGCAGGTCTTA 2196
Asty|NT_161872.2|A|               TCTTTATTCAACAGGCCTCTGGTTGTACCTTCTGGCC-AAGCAGGTCTTA 2197
Asty|NT_165795.1|B|               TCTTTATTCAACAGGACCCTGGTTTTACCTTCTGGCC-AAGCAGGTCTTA 2206
Asty|NT_161911.2|E|               TCTTTATTCAACAGGCCTCTGGTTGTACCTTCTGGCC-AAGCAGGTCTTA 2202
Asty|NT_161904.2|A|               TCTTTATTCAACAGGCCTCTGGTTGTACCTTCTGGCC-AAGCAGGTCTTA 2203
Asty|NT_161911.2|C|               TCTTTATTCAACAGGCCTCTGGTTGTACCTTCTGGCC-AAGCAGGCCTTA 2206
Asty|NT_161906.2|A|               TCTTTATTCAACAGGCCTCTGGTTGTACCTTCTGGCC-AAGCAGGCCTTA 2205
Asty|NT_161904.2|D|               TCTTTATTCAACAGGCCTCTGGTTGTACCTTCTGGCC-AAGCAGGTCTTA 2201
Astx|NT_039713|REFERENCE          CCTTTATGCAACAGGCCTCTGGTTGTACTTTCTGGCC-AAGCAGGTCTTA 2197
Asty|NT_165795.1|A|               TCTTTATTCAACAGGCCTCTAGTTGTACCTTCTGGCCTAAGCAGGTCTTA 2203
Asty|NT_161919.2|A|               TCTTTATTCAACAGGCCTCTGGTTGTACCTTCTGGCC-AAGCAGGTCTTA 2200
Asty|NT_161897.2|C|               TCTTTATTCAACAGGCCTCTGGTTGTACCTTCTGGCC-AAGCAGGTCTTA 2200
Asty|NT_161911.2|D|               TCTTTATTCAACAGGCCTCTAGTTGTACCTTCTGGCCTAAGCAGGTCTTA 2202
Asty|NT_161906.2|B|               TCTTTATTCAACAGGCCTCTAGTTGTACCTTCTGGCCTAAGCAGGTCTTA 2202
Asty|NT_161904.2|C|               TCTTTATTCAACAGGCCTCTAGTTGTACCTTCTGGCCTAAGCAGGTCTTA 2202
Asty|NT_161904.2|B|               TCTTTATTCAACAGGCCTCTAGTTGTACCTTCTGGCCTAAGCAGGTCTTA 2202
Asty|NT_161904.2|E|               TCTTTATTCAACAGGCCTCTAGTTGTACCTTCTGGCCTAAGCAGGTCTTA 2201
Asty|NT_161916.2|A|               TCTTTATTCAACAGGCCTCTAGTTGTACCTTCTGGCCTAATCAGGTCTTA 2204
Asty|NT_161897.2|A|               TCTTTATTCAACAGGCCTCTAGTTGTACCTTCTGGCCTAATCAGGTCTTA 2201
Asty|NT_161872.2|B|               TCTTTATTCAACAGGCCTCTAGTTGTACCTTCTGGCCTAATCAGGTCTTA 2202
Orly|NT_165792.1|                 TCTTTGTTCATCAGGCCTCTAGTTGTACCTTCTGGCCTAAGCAGGTCTTA 4135
Orly|NT_165790.1|                 TCTTTGTTCATCAGGCCTCTAGTTGTACCTTCTGGCCTAAGCAGGTCTTA 4151
Orly|NT_165791.1|                 TCTTTGTTCATCAGGCCTCTAGTTGTACCTTCTGGCCTAAGCAGGTCTTA 4131
Orly|NT_161879.2|                 TCTTTGTTCATCAGGCCTCTAGTTGTACCTTCTGGCCTAAGCAGGTCTTA 4144
Orly|NT_161924.2|                 TCTTTGTTCATCAGGCCTCTAGTTGTACCTTCTGGCCTAAGCAGGTCTTA 4157
Orly|NT_161892.2|                 TCTTTGTTCATCAGGCCTCTAGTTGTACCTTCTGGCCTAAGCAGGTCTTA 4155
Orly|NT_161926.2|REFERENCE        TCTTTGTTCATCAGGCCTCTAGTTGTACCTTCTGGCCTAAGCAGGTCTTA 3765
Orly|NT_161868.2|                 TCTTTGTTCATCAGGCCTCTAGTTGTACCTTCTGGCCTAAGCAGGTCTTA 4135
Orly|NT_161875.2|                 TCTTTGTTCATCAGGCCTCTAGTTGTACCTTCTGGCCTAAGCAGGTCTTA 4141
                                   **** * ** ****   ** ***  *  ***** ** ** ***  *** 

Asty|NT_161911.2|B|               TACTTCACTTA-AAGAGATGCCAAATTTACACAATGTAGACAAAGAGGCA 2253
Asty|NT_161911.2|A|               TACTTCACTTA-AAGAGATGCCAAATTTACACAATGTAGACAAAGAGGCA 2247
Asty|NT_161925.2|C|               TACTTCACTTA-AAGAGATGCCAAATTTACACAATGTAGACAAAGAGGCA 2253
Asty|NT_161925.2|B|               TACTTCACTTA-AAGAGATGCCAAATTTACACAATGTAGACAAAGAGGCA 2252
Asty|NT_161925.2|A|               TACTTCACTTA-AAGAGATGCCAAATTTACACAATGTAGACAAAGAGGCA 2252
Asty|NT_161866.2|A|REFERENCE      TACTTCACTTA-AAGAGATGCCAAATTTACACAATGTAGACAAAGAGGCA 2252
Asty|NT_165796.1|B|               CACTTCACTTA-AAGAGATGCCACATTTACACAATGTAGACAAAAAGGAT 2253
Asty|NT_165794.1|B|               CACTTCACTTA-AAGAGATGCCACATTTACACAATGTAGACAAAAAGGAT 2253
Asty|NT_165792.1|B|               CACTTCACTTA-AAGAGATGCCACATTTACACAATGTAGACAAAAAGGAT 2253
Asty|NT_161937.2|A|               CACTTCACTTA-AAGAGATGCCACATTTACACAATGTAGACAAAAAGGAT 2253
Asty|NT_165793.1|B|               CACTTCACTTA-AAGAGATGCCACATTTACACAATGTAGACAAAAAGGAT 2253
Asty|NT_161885.2|A|               CACTTCACTTA-AAGAGATGCCACATTTACACAATGTAGACAAAAAGGAT 2254
Asty|NT_161877.2|A|               CACTTCACTTA-AAGAGATGCCACATTTACACAATGTAGACAAAAAGGAT 2254
Asty|NT_161924.2|A|               CACTTCACTTA-AAGAGATGCCACATTTACACAATGTAGACAAAAAGGAT 2253
Asty|NT_161923.2|A|               CACTTCACTTA-AAGAGATGCCACATTTACACAATGTAGACAAAAAGGAT 2254
Asty|NT_161928.2|A|               CATTTCACTTA-AAGAGATGCCACATTTACGCAATGTAGACAAAAAGGAT 2255
Asty|NT_161875.2|A|               CATTTCACTTA-AAGAGATGCCACATTTACGCAATGTAGACAAAAAGGAT 2255
Asty|NT_161879.2|A|               CATTTCACTTA-AAGAGATGCCACATTTACGCAATGTAGACAAAAAGGAT 2255
Asty|NT_161892.2|A|               CATTTCACTTA-AAGAGATGCCACATTTATGCAATGTAGACAAAAAGGAT 2255
Asty|NT_165792.1|A|               CATTTCACTTA-AAGAGATGCCACATTTACACAATGTAGACAAAAAGGAT 2254
Asty|NT_161868.2|A|               CATTTCACTTA-AAGAGATGCCACATTTACACAATGTAGACAAAAAGTAT 2255
Asty|NT_165794.1|A|               CATTTCACTTA-AAGAGATGCCACATTTACACAATGTAGACAAAAAGGAT 2255
Asty|NT_161924.2|B|               CATTTCACTTA-AAGAGATGCCACATTTACACAATGTAGACAAAAAGGAT 2252
Asty|NT_165796.1|A|               CATTTCACTTA-AAGAGATGCCACATTTACACAATGTAGACAAAAAGGAT 2255
Asty|NT_165793.1|A|               CATTTCACTTA-AAGAGATGCCACATTTACACAATGTAGACAAAAAGTAT 2255
Asty|NT_161904.2|F|               CACTTCACTTA-AAGAGATGCCATATTTACACAATGTAGACAAAAAGGAT 2252
Asty|NT_161902.2|A|               CACTTCACTTA-AAGAGATGCCATATTTACACAATGTAGACAAAAAGGAT 2252
Asty|NT_161902.2|B|               CACTTCACTTA-AAGAGATGCCACATTTACACAATGTAGACAAAAAGGAT 2241
Asty|NT_161897.2|B|               CACTTCACTTA-AAGAGATTCCACATTTACACAATGTAGACAAAAAGGAT 2245
Asty|NT_161872.2|A|               CACTTCACTTA-AAGAGATTCCACATTTACACAATGTAGACAAAAAGGAT 2246
Asty|NT_165795.1|B|               CACTTCACTTAGAAGAGATGCCACATTTACACAATGTAGACAAAAAGGAT 2256
Asty|NT_161911.2|E|               CACTTCACTTA-AAGAGATGCCACATTTACACAATGTAGACAAAAAGGAT 2251
Asty|NT_161904.2|A|               CACTTCACTTA-AAGAGATGCCACATTTACACAATGTAGACAAAAAGGAT 2252
Asty|NT_161911.2|C|               CACTTCACTTA-TAGAGATGCCACATTTACACAATGTAGAAAAAAAGGAT 2255
Asty|NT_161906.2|A|               CACTTCACTTA-TAGAGATGCCACATTTACACAATGTAGACAAAAAGGAT 2254
Asty|NT_161904.2|D|               CACTTCACTTA-AAGAGATGCCACATTTACACAATGTAGACAAAAAGGAT 2250
Astx|NT_039713|REFERENCE          CACTTCATTTA-AAGAGGTGCCACATTTACACAATGTAGACAAAGAGACT 2246
Asty|NT_165795.1|A|               TACTTCACTTA-AAGAGATGCCAAATTTACACAATGTAGACAAAGAGGCA 2252
Asty|NT_161919.2|A|               CACTTCACTTA-AAGAGGTGCCATATTTACACAATGTAGACAAAAAGGAT 2249
Asty|NT_161897.2|C|               CACTTCACTTA-AAGAGGTGCCATATTTTCACAATGTAGACAAAAAGGAT 2249
Asty|NT_161911.2|D|               TACTTCACTTA-AAGAGATGCCAAATTTACACAATGTAGACAA--AGGCA 2249
Asty|NT_161906.2|B|               TACTTCACTTA-AAGAGATGCCAAATTTACACAATGTAGACAA--AGGCA 2249
Asty|NT_161904.2|C|               TACTTCACTTA-AAGAGATGCCAAATTTACACAATGTAGACAA--AGGCA 2249
Asty|NT_161904.2|B|               TACTTCACTTA-AAGAGATGCCAAATTTACACAATGTAGACAA--AGGCT 2249
Asty|NT_161904.2|E|               TACTTCACTTA-AAGTGATGCCAAATTTACACAATGTAGACAA--AGGTA 2248
Asty|NT_161916.2|A|               TACTTCACTTA-AAGAGATGCCAAATTTACACAATGTAGACAAAGAGTCA 2253
Asty|NT_161897.2|A|               TACTTCACTTA-AAGAGATGCCAAATTTACACAATGTAGACAAAGAGTCA 2250
Asty|NT_161872.2|B|               TACTTCACTTA-AAGAGATGCCAAATTTACACAATGTAGACAAAGAGTCA 2251
Orly|NT_165792.1|                 TACTTCACTTA-AAGAGATGCCAAATTTACACAATGTAGACAAAGATGCA 4184
Orly|NT_165790.1|                 TACTTCACTTA-AAGAGATGCCAAATTTACACAATGTAGACAAAGATGCA 4200
Orly|NT_165791.1|                 TACTTCACTTA-AAGAGATGCCAAATTTACACAATGTAGACAAAGATGCA 4180
Orly|NT_161879.2|                 TACTTCAATTA-AAGAGATGCCAAATTTACACAATGTAGACAAAGATGCA 4193
Orly|NT_161924.2|                 TACTTCACTTA-AAGAGATGCCAAATTTACACAATGTAGACAAAGATGCA 4206
Orly|NT_161892.2|                 TACTTCACTTA-AAGAGATGCCAAATTTACACAATGTAGACAAAGATGCA 4204
Orly|NT_161926.2|REFERENCE        TACTTCAATTA-AAGAGATGCCAAATTTACACAATGTAGACAAAGATGCA 3814
Orly|NT_161868.2|                 TACTTCACTTA-AAGAGATGCCAAATTTACACAATGTAGACAAAGATGCA 4184
Orly|NT_161875.2|                 TACTTCACTTA-AAGAGATGCCAAATTTACAAAATGTAGAAAAAGATGCA 4190
                                   * **** ***  ** * * *** ****    ******** **  *    

Asty|NT_161911.2|B|               TTGAGCATTCTCATACTCATCAATATAACATTCCTCCCCTCAGGTTTGAA 2303
Asty|NT_161911.2|A|               TTGAGCATTCTCATACTCATCAATATAACATTCCTCCCCTCAGGTTTGAA 2297
Asty|NT_161925.2|C|               TTGAGCATTCTCATACTCATCAATATAACATTCCTCCCCTCAGGTTTGAA 2303
Asty|NT_161925.2|B|               TTGAGCATTCTCATACTCATCAATATAACATTCCTCCCCTCAGGTTTGAA 2302
Asty|NT_161925.2|A|               TTGAGCATTCTCATACTCATCAATATAACATTCCTCCCCTCAGGTTTGAA 2302
Asty|NT_161866.2|A|REFERENCE      TTGAGCATTCTCATACGCATCAATATAACATTCCTCCCCTCAGGTTTGAA 2302
Asty|NT_165796.1|B|               TTGAGCATTCTCATACTCATCAATATAACATTCCTCCCCTCAGGTTTGAA 2303
Asty|NT_165794.1|B|               TTGAGCATTCTCATACTCATCAATATAACATTCCTCCCCTCAGGTTTGAA 2303
Asty|NT_165792.1|B|               TTGAGCATTCTCATACTCATCAATATAACATTCCTCCCCTCAGGTTTGAA 2303
Asty|NT_161937.2|A|               TTGAGCATTCTCATACTCATCAATATAACATTCCTCCCCTCAGGTTTGAA 2303
Asty|NT_165793.1|B|               TTGAGCATTCTCATACTCATCAATATAACATTCCTCCCCTCAGGTTTGAA 2303
Asty|NT_161885.2|A|               TTGAGCATTCTCATACTCATCAATATAACATTCCTCCCCTCAGGTTTGAA 2304
Asty|NT_161877.2|A|               TTGAGCATTCTCATACTCATCAATATAACATTCCTCCCCTCAGGTTTGAA 2304
Asty|NT_161924.2|A|               TTGAGCATTCTCATACTCATCAATATAACATTCCTCCCCTCAGGTTTGAA 2303
Asty|NT_161923.2|A|               TTGAGCATTCTCATACTCATCAATATAACATTCCTCCCCTCAGGTTTGAA 2304
Asty|NT_161928.2|A|               TTGAGCATTCTCATACTCATCAATATAACATTCCTCCCCTCAGGTTTGAA 2305
Asty|NT_161875.2|A|               TTGAGCATTCTCATACTCATCAATATAACATTCCTCCCCTCAGGTTTGAA 2305
Asty|NT_161879.2|A|               TTGAGCATTCTCATACTCATCAATATAACATTCCTCCCCTCAGGTTTGAA 2305
Asty|NT_161892.2|A|               TTGAGCATTCTCATACTCATCAATATAACATTCCTCCCCTCAGGTTTGAA 2305
Asty|NT_165792.1|A|               TTGAGCATTCTCATACTCATCAATATAACATTCCTCCCCTCAGGTTTGAA 2304
Asty|NT_161868.2|A|               TTGAGCATTCTCATACTCATCAATATAACATTCCTCCCCTCAGGTTTGAA 2305
Asty|NT_165794.1|A|               TTGAGCATTCTCATACTCATCAATATAACATTCCTCCCCTCAGGTTTGAA 2305
Asty|NT_161924.2|B|               TTGAGCATTCTCATACTCATCAATATAACATTCCTCCCCTCAGGTTTGAA 2302
Asty|NT_165796.1|A|               TTGAGCATTCTCATACTCATCAATATAACATTCCTCCCCTCAAGTTTGAA 2305
Asty|NT_165793.1|A|               TTGAGCATTCTCATACTCATCAATATAACATTCCTCCCCTCAGGTTTGAA 2305
Asty|NT_161904.2|F|               TTGAGCATTCTCATACTCATCAATATAACATTCCTCCCCTCAGGTTTGAA 2302
Asty|NT_161902.2|A|               TTGAGCATTCTCATACTCATCAATATAACATTCCTCCCCTCAGGTTTGAA 2302
Asty|NT_161902.2|B|               TTGAGCATTCTCATACTCATCAATATAACATTCCTCCCCTCAGGTTTGAA 2291
Asty|NT_161897.2|B|               TTGAGCATTCTCATACTCATCAATATAACATTCCTCCCCTCAGGTTTGAA 2295
Asty|NT_161872.2|A|               TTGAGCATTCTCATACTCATCAATATAACATTCCTCCCCTCAGGTTTGAA 2296
Asty|NT_165795.1|B|               TTGAGCATTCTCATACTCATCAATATAACATTCCTCCCCTAAGGTTTGAA 2306
Asty|NT_161911.2|E|               ATGAGCATTCTCATACTCATCAATATAACATTCCTCCCCTAAGGTTTGAA 2301
Asty|NT_161904.2|A|               TTGAGCATTCTCATACTCATCAATATAACATTCCTCCCCTAAGGTTTGAA 2302
Asty|NT_161911.2|C|               TTGAGCATTCTCATACTCATCAATATAACATTCCTCCCCTAAGGTTTGAA 2305
Asty|NT_161906.2|A|               TTGAGCATTCTCATACTCATCAATATAACATTCCTCCCCTAAGGTTTGAA 2304
Asty|NT_161904.2|D|               TTGAGCATTCTCATACTCATCAATATAACATTCCTCCCCTAAGGTTTGAA 2300
Astx|NT_039713|REFERENCE          TTGAGCATTCTCATACTCATCAATATAACATTCCTCCCCTCAGGTTTGAA 2296
Asty|NT_165795.1|A|               TTAAGCATTCTCATACTCATCAATATAACATTCCTCCCCTCAGGTTTGAA 2302
Asty|NT_161919.2|A|               TTGAGCATTCTCATACTCATCAATATAACATTCCTCCCCTCAGGTTTGAA 2299
Asty|NT_161897.2|C|               TTGAGCATTCTCATACTCATCAATATAACATTCCTCCCCTCAGGTTTGAA 2299
Asty|NT_161911.2|D|               TTGAGCATTCTCATACTCATCAATATAACATTCCTCCCCTCAGGTTTGAA 2299
Asty|NT_161906.2|B|               TTGAGCATTCTCATACTCATCAATATAACATTCCTCCCCTCAGGTTTGAA 2299
Asty|NT_161904.2|C|               TTGAGCATTCTCATACTCATCAATATAACATTCCTCCCCTCAGGTTTGAA 2299
Asty|NT_161904.2|B|               TTGAGCATTCTCAAAGTCATCAATATAACATTCCTCCCCTCAGGTTTGAA 2299
Asty|NT_161904.2|E|               TTGAGCATTAACATACTCATCAATATAACATTCCTCACCTCAGGTTTGAA 2298
Asty|NT_161916.2|A|               TTGAGCATTCTCATTCTCATCAATATAACATTCCTCCCCTCAGGTTTGAA 2303
Asty|NT_161897.2|A|               TTGAGCATTCTCATTCTCATCAATATAACATTCCTCCCCTCAGGTTTGAA 2300
Asty|NT_161872.2|B|               TTGAGCATTCTCATTCTCATCAATATAACATTCCTCCCCTCAGGTTTGAA 2301
Orly|NT_165792.1|                 TTGAGCATTCTCATACTCATTAATATAACATTCCTCCCCTCAGGTTTGAA 4234
Orly|NT_165790.1|                 TTGAGCATTCTTATACTCATTAATATAACATTCCTCCCCTCAGGTTTGAA 4250
Orly|NT_165791.1|                 TTGAGCATTCTCATACTCATTAATATAACATTCCTCCCCTCAGGTTTGAA 4230
Orly|NT_161879.2|                 TTGAGCATTCTCATACTCATTAATATAACATTCCTCCCCTCAGGTTTGAA 4243
Orly|NT_161924.2|                 TTGAGCATTCTCATACTCATTAATATAACATTCCTCCCCTCAGGTTTGAA 4256
Orly|NT_161892.2|                 TTGAGCATTCTCATACTCATTATTATAACATTCCTCCCCTCAGGTTTGAA 4254
Orly|NT_161926.2|REFERENCE        TTGAGCATTCTCATACTCATTAATATAACATTCCTCCCCTCAGGTTTGAA 3864
Orly|NT_161868.2|                 TTGAGCATTCTCATACTCATTAATATAACATTCCTCCCCTCAGGTTTGAA 4234
Orly|NT_161875.2|                 TTGAGCATTCTCATACTCATTAATATAACATTCCTCCCCTCAGGTTTGAA 4240
                                   * ******   *    *** * ************* *** * *******

Asty|NT_161911.2|B|               GTCTCCAGAGCAGCAAAGAGAGTGGGGAGTAGAACTATTCATCTTTAGGT 2353
Asty|NT_161911.2|A|               GTCTCCAGAGCAGCAAAGAGAGTGGGGAGTAGAACTATTCATCTTTAGGT 2347
Asty|NT_161925.2|C|               GTCTCCAGAGCAGCAAAGAGAGTGGGGAGTAGAACTCATCATCTTTAGGT 2353
Asty|NT_161925.2|B|               GTCTCCAGAGCAGCAAAGAGAGTGGGGAGTAGAACTCATCATCTTTAGGT 2352
Asty|NT_161925.2|A|               GTCTCCAGAGCAGCAAAGAGAGTGGGGAGTAGAACTCATCATCTTTAGGT 2352
Asty|NT_161866.2|A|REFERENCE      GTCTCCAGAGCAGCAAAGAGAGTGGGGAGTAGAACTCATCATCTTTAGGT 2352
Asty|NT_165796.1|B|               GTCTCCAGAGCAGCAAGGAGAGTGGGGAGTAGAACTCATCATCTTTAGGT 2353
Asty|NT_165794.1|B|               GTCTCCAGAGCAGCAAGGAGAGTGGGGAGTAGAACTCATCATCTTTAGGT 2353
Asty|NT_165792.1|B|               GTCTCCAGAGCAGCAAGGAGAGTGGGGAGTAGAACTCATCATCTTTAGGT 2353
Asty|NT_161937.2|A|               GTCTCCAGAGCAGCAAGGAGAGTGGGGAGTAGAACTCATCATCTTTAGGT 2353
Asty|NT_165793.1|B|               GTCTCCAGAGCAGCAAGGAGATTGGGGAGTAGAACTCATCATCTTTAGGT 2353
Asty|NT_161885.2|A|               GTCTCCAGAGCAGCAAGGAGAGTGGGGAGTAGAACTCATCATCTTTAGGT 2354
Asty|NT_161877.2|A|               GTCTCCAGAGCAGCAAGGAGAGTGGGGAGTAGAACTCATCATCTTTAGGT 2354
Asty|NT_161924.2|A|               GTCTCCAGAGCAGCAAGGAGAGTGGGGAGTAGAACTCATCATCTTTAGGT 2353
Asty|NT_161923.2|A|               GTCTCCAGAGCAGCAAGGAGAGTGGGGAGTAGAACTCATCATCTTTAGGT 2354
Asty|NT_161928.2|A|               GTCTCCAGAGCAGCAAGGAGAGTGGGGAGTAGAACTCATCAGCTTTAGGT 2355
Asty|NT_161875.2|A|               GTCTCCAGAGCAGCAAGGAGAGTGGGGAGTAGAACTCATCATCTTTAGGT 2355
Asty|NT_161879.2|A|               GTCTCCAGAGCAGCAAGGAGAGTGGGGAGTAGAACTCATCATCTTTAAGT 2355
Asty|NT_161892.2|A|               GTCTCCAGAGCAGCAAGGAGAGTGGGGAGTAGAACTCATCATCTTTAGGT 2355
Asty|NT_165792.1|A|               GTCTCCAGAGCAGCAAGGAGAGTGGGGAGTAGAACTCATCATCTTTAGGT 2354
Asty|NT_161868.2|A|               GTCTCCAGAGCAGCAAGGAGAGTGGGGAGTAGAACTCATCATCTTTAGGT 2355
Asty|NT_165794.1|A|               GTCTCCAGAGCAGCAAGGAGAGTGGGGAGTAGAACTCATCATCTTTAGGA 2355
Asty|NT_161924.2|B|               GTCTCCAGAGCAGCAAGGAGAGTGGGGAGTAGAACTCATCATCTTTAGGT 2352
Asty|NT_165796.1|A|               GTCTCCAGAGCAGCAAGGAGAGTGGGGAGTAGAACTCATCATCTTTAGGT 2355
Asty|NT_165793.1|A|               GTCTCCAGAGCAGCAAGGAGAGTGGGGAGTAGAACTCATCATCTTTAGGT 2355
Asty|NT_161904.2|F|               GTCTCCAGAGCAGCAAGGAGAGTGGGGAATAGAACTCATCATCTTTAGGT 2352
Asty|NT_161902.2|A|               GTCTCCAGAGCAGCAAGGAGAGTGGGGAATAGAACTCATCATCTTTAGGT 2352
Asty|NT_161902.2|B|               GTCTCCAGAGCAGCAAGGAGAGTGGGGAGTAGAACTCATCATCTTTAGGT 2341
Asty|NT_161897.2|B|               GTCTCCAGAGCAGCAAGGAGAGTGGGGAGTAGAACTCATCATCTTTAGGT 2345
Asty|NT_161872.2|A|               GTCTCCAGAGCAGGAAGGAGAGTGGGGAGTAGAACTCATCATCTTTAGGT 2346
Asty|NT_165795.1|B|               GTCTCCAGAGCAGCAAGGAGAGTGGGGAGTAGAACTCATCATCTTTATGT 2356
Asty|NT_161911.2|E|               GTCTCCAGAGCAGCAAGGAGAATGGGGAGTAGAACTCATCATCTTTATGT 2351
Asty|NT_161904.2|A|               GTCTCCAGAGCAGCAAGGAGAATGGGGAGTAGAACTCATCATCTTTATGT 2352
Asty|NT_161911.2|C|               GTCTCCAGAGCAGCAAGGAGAATGGGGAGTAGAACTCATCATCTTTATGT 2355
Asty|NT_161906.2|A|               GTCTCCAGAGCAGCAAGGAGAATGGGGAGTAGAACTCATCATCTTTATGT 2354
Asty|NT_161904.2|D|               GTCTCCAGAGCAGCAAGGAGAATGGGGAGTAGAACTCATCATCTTTATGT 2350
Astx|NT_039713|REFERENCE          GTCTCCAGAGCAGCAAGGAGAGTGGGGAGTAGAACTCATC---TTTAGGG 2343
Asty|NT_165795.1|A|               GTCTCCAGAGAAGCAAGGGGAGTGGGGAGTAGAACTCATCATCTTTAGGT 2352
Asty|NT_161919.2|A|               GTCTCCAGAGCAGCAAGGGGAGTGAGGAGTAGAACTCATCATCTTTAGGT 2349
Asty|NT_161897.2|C|               GTCTCCAGAGCAGCAAGGGGAGTGAGGAGTAGAACTCATCATCTTTAGGT 2349
Asty|NT_161911.2|D|               GTCTCCAGAGCAGCAAGGGGAGTGGGGAGTAGAACTCATCATCTTTAGGT 2349
Asty|NT_161906.2|B|               GTCTCCAGAGCAGCAAGGGGAGTGGGGAGTAGAACTCATCATCTTTAGGT 2349
Asty|NT_161904.2|C|               GTCTCCAGAGCAGCAAGGGGAGTGGGGAGTAGAACTCATCATCTTTAGGT 2349
Asty|NT_161904.2|B|               GTCTCCAGAGCAGCAAGGGGAGTGGGGAGTAGAACTCATCATCTTTAGGT 2349
Asty|NT_161904.2|E|               GTCTCCAGAGCAGCAAGGGGAGTGGGGAGTAGAACTCATCATCTTTAGGT 2348
Asty|NT_161916.2|A|               ATCTCCAGAGCAGCAAGGAGAGTGGGGAGTAGAACTCATCATCTTTAGGT 2353
Asty|NT_161897.2|A|               ATCTCCAGAGCAGCAAGGAGAGTGGGGAGTAGAACTGATCATCTTTAGGT 2350
Asty|NT_161872.2|B|               GTCTCCAGAGCAGCAAGGAGAGTGGGGAGTAGAACTCATCATCTTTAGGT 2351
Orly|NT_165792.1|                 GTCTCCAGAGCAGCAAGGAGAGTGGGGAGTAGAACTCATCATCTTTAGGT 4284
Orly|NT_165790.1|                 GTCTCCAGAGCAGCAAAGAGAGTGGGGAGTAGAACTCATCATCTTTAGGT 4300
Orly|NT_165791.1|                 GTCTCCAGAGCAGCAAAGAGAGTGGGGAGTAGAACTCATCATCTTTAGGT 4280
Orly|NT_161879.2|                 GTCTCCAGAGCAGCAAAGAGAGTGGGGAGTAGAACTCATCATCTTTAGGT 4293
Orly|NT_161924.2|                 CTCTCCAGAGCAGCAAAGAGAGTGGGGAGTAGAACTCATCATCTTTAGGT 4306
Orly|NT_161892.2|                 GTCTCCAGAGCAGCAAAGAGAGTGGGGAGTAGAACTCATCATCTTTAGGT 4304
Orly|NT_161926.2|REFERENCE        GTCTCCAGAGCAGCAAAGAGAGTGGGGAGTAGAACTCATCATCTTTAGGT 3914
Orly|NT_161868.2|                 GTCTCCAGAGCAGCAAGGAGAGTGGGGAGTAGAACTCATCATCTTTAGGT 4284
Orly|NT_161875.2|                 GTCTCCAGAGCAGCAAAGAGAGTGGGGAGTAGAACTCATCATCTTTAGGT 4290
                                   ********* ** ** * ** ** *** *******  **   **** * 

Asty|NT_161911.2|B|               CACTCATCATCG
Asty|NT_161911.2|A|               CACTCATCATCG
Asty|NT_161925.2|C|               CACTCATCATCG
Asty|NT_161925.2|B|               CACTCATCATCG
Asty|NT_161925.2|A|               CACTCATCATCG
Asty|NT_161866.2|A|REFERENCE      CACTCATCATCG
Asty|NT_165796.1|B|               CACTCATC----
Asty|NT_165794.1|B|               CACTCATC----
Asty|NT_165792.1|B|               CACTCATC----
Asty|NT_161937.2|A|               CACTCATC----
Asty|NT_165793.1|B|               CACTCATC----
Asty|NT_161885.2|A|               CACTCATC----
Asty|NT_161877.2|A|               CACTCATC----
Asty|NT_161924.2|A|               CACTCATC----
Asty|NT_161923.2|A|               CACTCATC----
Asty|NT_161928.2|A|               CACTCATCA---
Asty|NT_161875.2|A|               CACTCATCA---
Asty|NT_161879.2|A|               CACTCATCA---
Asty|NT_161892.2|A|               CACTCATCA---
Asty|NT_165792.1|A|               CACTCATC----
Asty|NT_161868.2|A|               CACTCATC----
Asty|NT_165794.1|A|               CACTCATC----
Asty|NT_161924.2|B|               CACTCATC----
Asty|NT_165796.1|A|               CACTCATCA---
Asty|NT_165793.1|A|               CACTCATC----
Asty|NT_161904.2|F|               CACTCATCA---
Asty|NT_161902.2|A|               CACTCATCA---
Asty|NT_161902.2|B|               CACTCATCATCG
Asty|NT_161897.2|B|               CACTCATCA---
Asty|NT_161872.2|A|               CACTCATCA---
Asty|NT_165795.1|B|               CACTCATCA---
Asty|NT_161911.2|E|               CACTCATCA---
Asty|NT_161904.2|A|               CACTCATCA---
Asty|NT_161911.2|C|               CACTCATCA---
Asty|NT_161906.2|A|               CACTCATCA---
Asty|NT_161904.2|D|               CACTCATCA---
Astx|NT_039713|REFERENCE          CACTCATCATCG
Asty|NT_165795.1|A|               CACCCATCATCG
Asty|NT_161919.2|A|               CACTCATCATCG
Asty|NT_161897.2|C|               CACTCAGCATCG
Asty|NT_161911.2|D|               CACTCATCATCG
Asty|NT_161906.2|B|               CACTCATCATCG
Asty|NT_161904.2|C|               CACTCATCATCG
Asty|NT_161904.2|B|               CACTCATCATCG
Asty|NT_161904.2|E|               CACTCATCATCG
Asty|NT_161916.2|A|               CACTCAT-----
Asty|NT_161897.2|A|               CACTCAT-----
Asty|NT_161872.2|B|               CACTCAT-----
Orly|NT_165792.1|                 CACTCATCCCCG
Orly|NT_165790.1|                 CACTCAGCATCG
Orly|NT_165791.1|                 CACTCAGCATCG
Orly|NT_161879.2|                 CACTCAGCATCG
Orly|NT_161924.2|                 CACTCAGCATCG
Orly|NT_161892.2|                 CACTCAGCATCG
Orly|NT_161926.2|REFERENCE        CACTCAACATCG
Orly|NT_161868.2|                 CACTCAGCATCG
Orly|NT_161875.2|                 CACTCAGCATCG
                                              
