# Supplementary material for: Bidirectional transcription of a novel chimeric gene mapping to mouse chromosome Yq
Source: BMC Evol Biol. 2007 Sep 24;7:171. doi: 10.1186/1471-2148-7-171 (PMC2212661; doi:10.1186/1471-2148-7-171)
Supplement: Additional File 8 — Clustal alignments used for tree analysis. ZIP archive file containing the ClustalW alignments used to generate the phylogenetic trees for this project (plain text format). [file 1471-2148-7-171-S8.zip › Sly+Xmr+Orly.aln]

CLUSTAL W (1.83) multiple sequence alignment


Sly|NT_161877.2|A|               ------------------ACAGAAGGGTGCGGTTTGGAAGGTGTTCTCCT 32
Sly|NT_161885.2|A|               ------------------ACAGAAGGGTGCGGTTTGGAAGGTGTTCTCCT 32
Sly|NT_161924.2|A|               ------------------ACAGAAGGGTGCGGTTGGGAAGGTGTTCTCCT 32
Sly|NT_161928.2|A|               ------------------ACAGAAGGGTGCGGTTTGGAAGGTGTTCTCCT 32
Sly|NT_161892.2|A|               ------------------ACAGAAGGGTGCGGTTTGGAAGGTGTTCTCCT 32
Sly|NT_165792.1|A|               ------------------ACAGAAGGGTGCGGTTTGGAAGGTGTTCTCCT 32
Sly|NT_165794.1|B|               ------------------ACAGAAGGGTGCGGTTTGGAAGGTGTTCTCCT 32
Sly|NT_165794.1|A|               ------------------ACAGAAGGGTGCGGTTTGGAAGGTGTTCTCCT 32
Sly|NT_161868.2|A|REFERENCE      ------------------ACAGAAGGATGCGGTTTGGAAGGTGTTCTCCT 32
Sly|NT_161875.2|A|               ------------------ACAGAAGGGTGCGGTTTGGAAGGTGTTCTCCT 32
Sly|NT_161923.2|A|               ------------------ACAGAAGGGTGCGGTTTGGAAGGTGTTCTCCT 32
Sly|NT_165796.1|A|               ------------------ACAGAAGGGTGCGGTTTGGAAGGTGTTCTCCT 32
Sly|NT_161926.2|A|               ------------------ACAGAAGGGTGCGGTTTGGAAGGTGTTCTCCT 32
Sly|NT_165793.1|A|               ------------------ACAGAAGGGTGCGGTTTGGAAGGTGTTCTCCT 32
Sly|NT_161925.2|A|               ------------------ACAGAAGGGTGCGGTTGGGAAGGTGTTCTCCT 32
Sly|NT_161911.2|A|               ------------------ACAGAAGGGTGCGGTTGGGAAGGTGTTCTCCT 32
Sly|NT_161937.2|A|               ------------------ACAGAAGGGTGCGGTTGGGAAGGTGTTCTCCT 32
Sly-inserted|NT_161872.2|        ------------------ACAGAAGGGTGCGGTTGGGAAGGTGTTCTCCT 32
Sly-inserted|NT_161913.2|        ------------------ACAGAAGGGTGCGGTTGGGAAGGTGTTCTCCT 32
Sly-inserted|NT_161916.2|        ------------------ACAGAAGGGTGCGGTTGGGAAGGTGTTCTCCT 32
Sly-inserted|NT_161906.2|        ------------------------------GGTTGGGAAGGTGTTCTCCT 20
Xmr_genomic_reference            ACCATTGAGGAGTTGAGCACAGAAGGGTGCAGTTGTGAAGGTGTTCACCT 50
Orly|NT_161926.2|REFERENCE       ------------------ACAGAAGGGTGCAGTTGTGAAGGTGTTCTCCT 32
Orly|NT_161892.2|                ------------------ACAGAAGGGTGCAGTTGTGAAGGTGTTCTCCT 32
Orly|NT_161879.2|                ------------------ACAGAAGGGTGCAGTTGTGAAGGTGTTCTCCT 32
Orly|NT_161875.2|                ------------------ACAGAAGGGTGCAGTTGTGAAGGTGTTCTCCT 32
Orly|NT_161924.2|                ------------------ACAGAAGGGTGCAGTTGTGAAGGTGTTCTCCT 32
Orly|NT_165790.1|                ------------------ACAGAAGGGTGCAGTTGTGAAGGTGTTCTCCT 32
Orly|NT_161868.2|                ------------------ACAGAAGGGTGCAGTTGTGAAGGTGTTCTCCT 32
Orly|NT_165792.1|                ------------------ACAGAAGGGTGCAGTTGTGAAGGTGTTCTCCT 32
Orly|NT_165791.1|                ------------------ACAGAAGGGTGCAGTTGTGAAGGTGTTCTCCT 32
                                                                ***  ********** ***

Sly|NT_161877.2|A|               CTTAGATGAGCTGTAAGTGATAGTCTGCCCTGATCAGGGTTGTTGGACAG 82
Sly|NT_161885.2|A|               CTTAGATGAGCTGTAAGTGATAGTCTGCCCTGATCAGGGTTGTTGGACAG 82
Sly|NT_161924.2|A|               CTTAGATGAGCTGTAAGTGATAGTCTGCCCTGATCAGGGTTGTTGGACAG 82
Sly|NT_161928.2|A|               CTTAGATGAGCTGTAAGTGATAGTCTGCCCTGATCAGGGTTGTTGGACAG 82
Sly|NT_161892.2|A|               CTTAGATGAGCTGTAAGTGATAGTCTGCCCTGATCAGGGTTGTTTGACAG 82
Sly|NT_165792.1|A|               CTTAGATGAGCTGTAAGTGATAGTCTGCCCTGATCAGGGTTGTTGGACAG 82
Sly|NT_165794.1|B|               CTTAGATGAGCTGTAAGTGATAGTCTGCCCTGATCAGGGTTGTTGGACAG 82
Sly|NT_165794.1|A|               CTTAGATGAGCTGTAAGTGATAGTCTGCCCTGATCAGGGTTGTTGGACAG 82
Sly|NT_161868.2|A|REFERENCE      CTTAGATGAGCTGTAAGTGATAGTCTGCCCTGATCAGGGTTGTTGGACAG 82
Sly|NT_161875.2|A|               CTTAGATGAGCTGTAAGTGATAGTCTGCCCTGATCAGGGTTGTTGGACAG 82
Sly|NT_161923.2|A|               CTTAGATGAGCTGTAAGTGATAGTCTGCCCTGATCAGGGTTGTTGGACAG 82
Sly|NT_165796.1|A|               CTTAGATGAGCTGTAAGTGATAGTCTGCCCTGATCAGGGTTGTTGGACAG 82
Sly|NT_161926.2|A|               CTTAGATGAGTTGAAAGTGATAGTCTGCCCTGATCAGGGTTGTTGGACAG 82
Sly|NT_165793.1|A|               CTTAGATGAGCTGTAAGTGATAGTCTGCCCTGATCAGGGTTGTTGGACAG 82
Sly|NT_161925.2|A|               CTTAGATGAGCTGTAAGTGATAGTCTGCCCTGATCAGGGTTGTTGGACAG 82
Sly|NT_161911.2|A|               CTTAGATGAGCTGTAAGTGATAGTCTGCCCTGATCAGGGTTGTTGGACAG 82
Sly|NT_161937.2|A|               CTTTGATGAGCTGTAAGTGATAGTCTGCCCTGATCAGGGATGTTGGACAG 82
Sly-inserted|NT_161872.2|        CTTAGATGAGCTGTAAGTGATAGTCTGCCCTGATCAGGGTTGTTGGACAG 82
Sly-inserted|NT_161913.2|        CTTAGATGAGCTGTAAGTGATAGTCTGCCCTGATCAGGGTTGTTGGACAG 82
Sly-inserted|NT_161916.2|        CTTAGATGAGCTGTAAGTGATAGTCTGCCCTGATCAGGGTTGTTGTACAG 82
Sly-inserted|NT_161906.2|        CTTAGATGAGCTGTAAGTGATAGTCTGCCCTGATCAGGGTTGTTGGACA- 69
Xmr_genomic_reference            CTGAGATAACCTTTAAGTGATAATCGGCTCTGCTCAGGGTTGTTGGACAG 100
Orly|NT_161926.2|REFERENCE       CATACATGACCTGTAAGTGATAATCTGCCCTGATCAGGGTTGTTGTACAG 82
Orly|NT_161892.2|                CATACATGACCTGTAAGTGATAATCTGCCCTGATCAGGGTTGTTGTACAG 82
Orly|NT_161879.2|                CATACATGACCTGTAAGTGATAATCTGCCCTGATCAGGGTTGTTGTACAG 82
Orly|NT_161875.2|                CATACATGACCTGTAAGTGATAATCTGCCCTGATCAGGTTTGTTGTACAG 82
Orly|NT_161924.2|                CATACATGACCTGTAAGTGATAATCTGCCCTGATCAGGGTTGTTGTACAG 82
Orly|NT_165790.1|                CATACATGACCTGTAAGTGATAATCTGCCCTGATCAGGGTTGTTGTACAG 82
Orly|NT_161868.2|                CATACATGACCTGTAAGTGATAATCTGCCCTGATCAGGGTTGTTGTACAG 82
Orly|NT_165792.1|                CATACATGACCTGTAAGTGATATTCTGCCCTGATCAGGGTTGTTGTACAG 82
Orly|NT_165791.1|                CATACATGACCTGTAAGTGATAATCTGCCCTGATCAGGGTTGTTGTACAG 82
                                 *    ** *  *  ******** ** ** *** *****  ****  *** 

Sly|NT_161877.2|A|               TTAATCAAGGTGTGACAGGGTGGGGAATCTCAGGCCCAGGAGGCCACTAT 132
Sly|NT_161885.2|A|               TTAATCAAGGTGTGACAGGGTGGGGAATCTCAGGCCCAGGAGGCCACTAT 132
Sly|NT_161924.2|A|               TTAATCGAGGTGTGACAGGGTGGGGAATCTCAGGCCCAGGAGGCCACTAT 132
Sly|NT_161928.2|A|               TTAATCGAGGTGTGACAGGGTGGGGAATCTCAGGCCCAGGAGGCCACTAT 132
Sly|NT_161892.2|A|               TTAATCGAGGTGTGACAGGGTGGGGAATCTCAGGCCCAGGAGGCCACTAT 132
Sly|NT_165792.1|A|               TTAATCGAGGTGTGACAGGGTGGGGAATCTCAGGCCCAGGAGGCCACTAT 132
Sly|NT_165794.1|B|               TTAATCGAGGTGTGACAGGGTGGGGAATCTCAGGCCCAGGAGCCCACTAT 132
Sly|NT_165794.1|A|               TTAATCGAGGTGTGACAGGGTGGGGAATCTCAGGCCCAGGAGGCCACTAT 132
Sly|NT_161868.2|A|REFERENCE      TTAATCGAGGTGTGACAGGGTGGGGAATCTCAGGCCCAGGAGGCCACTAT 132
Sly|NT_161875.2|A|               TTAATCGAGGTGTGACAGGGTGGGGAATCTCAGGCCCAAGAGGCCACTAT 132
Sly|NT_161923.2|A|               TTAATCGAGGTGTGACAGGGTGGGGAATCTCAGGCCCAGGAGGCCACTAT 132
Sly|NT_165796.1|A|               TTAATCGAGGTGTGACAGGGTGGGGAATCTCAGGCCCAGGAGGCCACTAT 132
Sly|NT_161926.2|A|               TTAATCGAGGTGTGACAGGGTGGGGAATCTCAGGCCCAGGAGGCCACTAT 132
Sly|NT_165793.1|A|               TTAATCGAGGTGTGACAGGGTGGGGAATCTCAGGCCCAGGAGGCCACTAT 132
Sly|NT_161925.2|A|               TTAATCGAGGTGTGACAGGGTGGGGAATCTCAGGCCCAGGAGGCCACTAT 132
Sly|NT_161911.2|A|               TTAATCGAGGTGTGACAGGGTGGGGAATCTCAGGCCCAGGAGGCCACTAT 132
Sly|NT_161937.2|A|               TTAATCGAGGTGTGACAGTGTGGGGAATCTCAGGCCCAGGAGGCCACTAT 132
Sly-inserted|NT_161872.2|        TTAATCGAGGTGTGACAGGGTGGGGAATCTCAGGCCCAGGAGGCCACTAT 132
Sly-inserted|NT_161913.2|        TTAATCGAGGTGTGACAGGGTGGGGAATCTCAGGCCCAGGAGGCCACTAT 132
Sly-inserted|NT_161916.2|        TTAATCGAGGTGTGACAGGGTGGGGAATCTCAGGCTCAGGAGGCCACTAT 132
Sly-inserted|NT_161906.2|        ---ATCGAGGTGTGACAGGGTGGGGAATCTCAGGCCCAGGAGGGCACTAT 116
Xmr_genomic_reference            TTAATCGAGGTATGACAGGGTGGGGCATATCAGGCCCAGGTGGCCACTAG 150
Orly|NT_161926.2|REFERENCE       TTAATCGAGGTGTGACAGGGTGGGGAATCTCAGGCCCAGGAGGCCACTAA 132
Orly|NT_161892.2|                TTAATCGAGGTGTGACAGGGTGGGGAATCTCAGGCCCAGGAGGCCACTAA 132
Orly|NT_161879.2|                TTAATCGAGGTGTGACAGGGTGGGGAATCTCAGGCCCAGGAGGCCACTAT 132
Orly|NT_161875.2|                TTAATCGAGGTGTGACAGGGTGGGGAATCTCAGGCCCAGGAGGCCACTAA 132
Orly|NT_161924.2|                TTAATCGAGGTGTGACAGGGTGGGGAATCTCAGGCCCAGGAGGCCACTAA 132
Orly|NT_165790.1|                TTAATCGAGGTGTGACAGGGTGGGGAATCTCAGGCCCAGGAGGCCACTAA 132
Orly|NT_161868.2|                TTAATCGAGGTGTGACAGGGTGGGGAATCTCAGGCCCAGGAGGCCACTAA 132
Orly|NT_165792.1|                TTAATCGAGGTGTGACAGGGTGGGGAATCTCAGGCCCAGGAGGCCACTAA 132
Orly|NT_165791.1|                TTAATCGAGGTGTGACAGGGTGGGGAATCTCAGGCCCAGGAGGCCACTAA 132
                                    *** **** ****** ****** ** ****** ** * *  ***** 

Sly|NT_161877.2|A|               GTGAGGAAAAGCCTCCTGATCGCCATTTCCTGTGGAATCTGAGGGTGAAT 182
Sly|NT_161885.2|A|               GTGAGGAAAAGCCTCCTGATCGCCATTTTCTGTGGAATCTGAGGGTGAAT 182
Sly|NT_161924.2|A|               GTGAGGAAAAGCCTCCTGATCGCCATTTTCTGTGGAATCTGAGGGTGAAT 182
Sly|NT_161928.2|A|               GTGAGGAAAAGCCTCCTGATCGCCATTTTCTGTGGAATCTGAGGGTGAAT 182
Sly|NT_161892.2|A|               GTGAGGAAAAGCCTCCTGATCGCCATTTTCTGTGGAATCTGAGGGTGAAT 182
Sly|NT_165792.1|A|               GTGAGGAAAAGCCTCCTGATCGCCATTTTCTGTCGAATCTGAGGGTGAAT 182
Sly|NT_165794.1|B|               GTGAGGAAAAGCCTCCTGATCGCCATTTTCTGTGGAATCTGAGGGTGAAT 182
Sly|NT_165794.1|A|               GTGAGGAAAAGCCTCCTGATCGCCATTTTCTGTGGAATCTGAGGGTGAAT 182
Sly|NT_161868.2|A|REFERENCE      GTGAGGAAAAGCCTCCTGATCGCCATTTTCTGTGGAATCTGAGGGTGAAT 182
Sly|NT_161875.2|A|               GTGAGGAAAAGCCTCCTGATCGCCATTTTCTGTGGAATCTGAGGGTGAAT 182
Sly|NT_161923.2|A|               GTGAGGAAAAGCCTCCTGATCGCCATTTTCTGTGGAATCTGAGGGTGAAT 182
Sly|NT_165796.1|A|               GTGAGGAAAAGCCTCCTGATCGCCATTTCCTGTGGAATCTGAGGGTGAAT 182
Sly|NT_161926.2|A|               GTGAGGAAAAGCCTCCTGATCGCCATTTTCTGTGGAATCTGAGGGTGAAT 182
Sly|NT_165793.1|A|               GTGAGGAAAAGCCTCCTGATCGCCATTTCCTGTGGAATCTGAGGGTGAAT 182
Sly|NT_161925.2|A|               GTGAGGAAAAGCCTCCTGATCGCCATTTTCTGTGGAATCTGAGGGTGAAT 182
Sly|NT_161911.2|A|               GTGAGGAAAAGCCTCCTCATCGCCATTTTCTGTGGAATCTGAGGGTGAAT 182
Sly|NT_161937.2|A|               GTGAGGAAAAGCCTCCTGATCGCCATTTTCTGTGGAATCTGAGGGTGAAT 182
Sly-inserted|NT_161872.2|        GTGAGGAAAAGCCTCCTGATCGCCATTTTCTGTGGAATCTGAGGGTGAAT 182
Sly-inserted|NT_161913.2|        GTGAGGAAAAGCCTCCTGATCGCCATTTTCTGTGGAATCTGAGGGTGAAT 182
Sly-inserted|NT_161916.2|        GTGAGGAAAAGCCTTCTGATCGCCATTTTCTGTGGAATCTGAGGGTGAAT 182
Sly-inserted|NT_161906.2|        GTGAGGAAAAGCCTCCTGATCGCCATTTTCTGTGGAATCTGAGGGCGAAT 166
Xmr_genomic_reference            GTGAGGGAATGCCTCATGATCGCCATTTCCTATGGCTTCTGATTGTTAAC 200
Orly|NT_161926.2|REFERENCE       GTGAGGAAAAGCCTCCTGATCGCCATTTCCTGTGGAATCTGAAGGTGAAT 182
Orly|NT_161892.2|                GTGAGGAAAAGCCTCCTGATCGCCATTTCCTGTGGAATCTGAAGGTGAAT 182
Orly|NT_161879.2|                GTGAGGAAAAGCCTCCTGATCGCCATTTCCTGTGGAATCTGAGGGTGAAT 182
Orly|NT_161875.2|                GTGAGGAAAAGCCTCCTGATCGCCATTTCCTGTGGAATCTGAGGGTGAAT 182
Orly|NT_161924.2|                GTGAGGAAAAGCCTCCTGATCGCCATTTCCTGTGGAATCTGAGGGTGAAT 182
Orly|NT_165790.1|                GTGAGGAAAAGCCTCCTGATCGCCATTTCCTGTGGAATCTGAGGGTGAAT 182
Orly|NT_161868.2|                GTGAGGAAAAGCCTCCTGATCGCCATTTCCTGTGGAATCTGAGGGTGAAT 182
Orly|NT_165792.1|                GTGAGGAAAAGCCTCCTGATCGCCATTTCCTGTGGAATCTGAGGGTGAAT 182
Orly|NT_165791.1|                GTGAGGAAAAGCCTCCTGATCACCATTTCCTGTGGAATCTGAGGGTGAAT 182
                                 ****** ** ****  * *** ****** ** * *  *****  *  ** 

Sly|NT_161877.2|A|               GGAAGGTGGAGGACCGTATTCATGGAAGAGGATCGAACAGGTCAGGGCCA 232
Sly|NT_161885.2|A|               GGAAGGTGGAGGACCGTATTCATGGAAGAGGATCGAACAGGTCAGGGCCA 232
Sly|NT_161924.2|A|               GGAAGGTGGAGGACCGTATTCATGGAAGAGGATCGAACAGGTCAGGGCCA 232
Sly|NT_161928.2|A|               GGAAGGTGGAGGACCATATTCATGGAAGAGGATCAAACAGGTCAGGGCCA 232
Sly|NT_161892.2|A|               GGAAGGTGGAGGACCGTATTCATGGAAGAGGATCGAACAGGTCAGGGCCA 232
Sly|NT_165792.1|A|               GGAAGGTGGAGGACCATATTCATGGAAGAGGATCGAACAGGTCAGGGCCA 232
Sly|NT_165794.1|B|               GGAAGGTGGAGGACCATATTCATGGAAGAGGATCGAACAGGTCAGGGCCA 232
Sly|NT_165794.1|A|               GGAAGGTGGAGGACCATATTCATGGAAGAGGATCGAACAGGTCAGGGCCA 232
Sly|NT_161868.2|A|REFERENCE      GGAAGGTGGAGGACCATATTCATGGAAGAGGATCGAACAGGTCAGGGCCA 232
Sly|NT_161875.2|A|               GGAAGGTGGAGGACCATATTCATGGAAGAGGATCGAACAGGTCAGGGCCA 232
Sly|NT_161923.2|A|               GGAAGGTGGAGGACCGTATTCATGGAAGAGGATCGAACAGGTCAGGGCCA 232
Sly|NT_165796.1|A|               GGAAGGTGGAGGACCGTATTCATGGAAGAGGATCGAACAGGTCAGGGCCA 232
Sly|NT_161926.2|A|               GGAAGGTGGAGGACCATATTCATGGAAGAGGATCGAACAGGTCAGGGCCA 232
Sly|NT_165793.1|A|               GGAAGGTGGAGGACCATATTCATGGAAGAGGATCGAACAGGTCAGGGCCA 232
Sly|NT_161925.2|A|               GGAAGGTGGAGGACCATATTCATGGAAGAGGATCGAACAGGTCAGGGCCA 232
Sly|NT_161911.2|A|               GGAAGGTGGAGGACCGTATTCATGGAAGAGGATCGAACAGGTCAGGGCCA 232
Sly|NT_161937.2|A|               GGAAGGTGGAGGACCATATTCATGGAAGAGGATCGAACAGGTCAGGGCCA 232
Sly-inserted|NT_161872.2|        GGAAGGTGGAGGACCGTATTCATGGAAGAGGATCGAACAGGTCAGGGCCA 232
Sly-inserted|NT_161913.2|        GGAAGGTGGAGGACCGTATTCATGGAAGAGGATCGAACAGGTCAGGGCCA 232
Sly-inserted|NT_161916.2|        GGAAGGTGGAGGACCGTATTCATGGAAGAGGATCGAACAGGTCAGGGCCA 232
Sly-inserted|NT_161906.2|        GGAAGGTGGAGGACCGTATTCATGGAAGAGGATTGAACAGGTCAGGGCCA 216
Xmr_genomic_reference            TGAAGGTGGAGGACCATATTCATGGCAGAGGATTGAACAGGTCAGGGCCT 250
Orly|NT_161926.2|REFERENCE       GGAAGGTGAAGGACTGTATTCATGGAAGAGGATTGAACAGTTCAGGGCCA 232
Orly|NT_161892.2|                GGAAGGTGAAGGACCGTATTCATGGAAGAGGATTGAACAGTTCAGGGCCA 232
Orly|NT_161879.2|                GGAAGGTGGAGGACCGTATTCATGGAAGAGGATTGAACAGGTCAGGGCCA 232
Orly|NT_161875.2|                GGAAGGTGGAGGACCGTATTCATGGAAGAGGATTGAACAGGTCAGGGCCA 232
Orly|NT_161924.2|                TGAAGGTGGAGGACCGTATTCATGGAAGAGGATTGAACAGGTCAGGGCCA 232
Orly|NT_165790.1|                GGAAGGTGGAGGACCATATTCATGGAAGAGGATTGAACAGGTCAGGGCCA 232
Orly|NT_161868.2|                GGAAGGTGGAGGACCATATTCATGGAAGAGGACTGAACAGGTCAGGGCCA 232
Orly|NT_165792.1|                GGAAGGTGGAGGACCATATTCATGGAAGAGGACTGAACAGGTCAGGGCCA 232
Orly|NT_165791.1|                GGAAGGTGGAGGACCATATTCATGGCAGAGGATTGAACAGGTCAGGGCAA 232
                                  ******* *****  ********* ******   ***** *******  

Sly|NT_161877.2|A|               TAGAGAATTCGGAACCCTTGGAAGAGAAAAGCTTGGGGCCTGGGAATAGG 282
Sly|NT_161885.2|A|               TAGAGAATTCGGAACCCTTGGAAGAGAAAAGCTTGGGGCCTGGGGATAGG 282
Sly|NT_161924.2|A|               TAGAGAATTGGGAACCCTTGGAAGAGAAAAGCTTGGGGCCTGGGGATAGG 282
Sly|NT_161928.2|A|               TAGAGAATTGGGAACCCTTGGAAGAGAAAAGCTTGGGGCCTGGGGATAGG 282
Sly|NT_161892.2|A|               TAGAGAATTGGGAACCCTTGGAAGAGAAAAGCTTGGGGCCTGGGGATAGG 282
Sly|NT_165792.1|A|               TAGAGAATTGGGAACCCTTGGAAGAGAAAAGCTTGGGGCCTGGGGATAGG 282
Sly|NT_165794.1|B|               TAGAGAATTGGGAACCCTTGGAAGAGAAAAGCTTGGGGCCTGGGGATAGG 282
Sly|NT_165794.1|A|               TAGAGAATTCGGAACCCTTGGAAGAGAAAAGCTTGGGGCCTGGGGATAGG 282
Sly|NT_161868.2|A|REFERENCE      TAGAGAATTGGGAACCCTTGGAAGAGAAAAGCTTGGGGCCTGGGGATAGG 282
Sly|NT_161875.2|A|               TAGAGAATTGGGAACCCTTGGAAGAGAAAAGCTTGGGGCCTGGGGATAGG 282
Sly|NT_161923.2|A|               TAGAGAATTGGGAACCCTTGGAAGAGAAAAGCTTGGGGCCTGGGGATAGG 282
Sly|NT_165796.1|A|               TAGAGAATTGGGAACCCTTGGAAGAGAAAAGCTTGGGGCCTGGGGATAGG 282
Sly|NT_161926.2|A|               TAGAGAATTGGGAACCCTTGGAAGAGAAAAGCTTGGGGCCTGGGGATAGG 282
Sly|NT_165793.1|A|               TAGAGAATTGGGAACCCTTGGAAGAGAAAAGCTTGGGGCCTGGGGATAGG 282
Sly|NT_161925.2|A|               TAGAGAATTGGGAACCCTTGGAAGAGAAAAGCTTGGGGCCTGGGGATAGG 282
Sly|NT_161911.2|A|               TAGAGAATTGGGAACCCTTGGAAGAGAAAAGCTTGGGGCCTGGGGATAGG 282
Sly|NT_161937.2|A|               TAGAGAATTGGGAACCCTTGGAAGAGAAAAGCTTGGGGCCTGGGGATAGG 282
Sly-inserted|NT_161872.2|        TAGAGAATTGCGAACCCTTGGAAGAGAAAAGCTTGGGGCCTGGGGATAGG 282
Sly-inserted|NT_161913.2|        TAGAGAATTGGGAACCCTTGGAAGAGAAAAGCTTGGGGCCTGGGGATAGG 282
Sly-inserted|NT_161916.2|        TAGAGAATTGGGAACCCTTGGAAGAGAAAAGCTTTGGGCCTGGGGATAGG 282
Sly-inserted|NT_161906.2|        TAGAGAATTGGGAACCCTTGGAAGAGAAAAGCTTGGGGCCTGGGGATAGG 266
Xmr_genomic_reference            TAGAAGATTGTGAACCCTTGGAGGACACAATCATGGGGCCTTGGGATAGG 300
Orly|NT_161926.2|REFERENCE       TAGAGAATTCGGAACCCTTGGAAGAGAAAAGCTTTGGGCCTGGGGATAGG 282
Orly|NT_161892.2|                TAGAGAATTCGGAACCCTTGGAAGAGAAAAGCTTTGGGCCTGGGGATAGG 282
Orly|NT_161879.2|                TAGAGAATTCGGAACCCTTGGAAGAGAAAAGCTTTGGGCCTGGGGATAGG 282
Orly|NT_161875.2|                TAGAGAATTCGGAACCCTTGGAAGAGAAAAGCTTTGGGCCTGGGGATAGG 282
Orly|NT_161924.2|                TAGAGAATTCGGAACCCTTGGAAGAGAAAAGCTTTGGGCCTGGGGATAGG 282
Orly|NT_165790.1|                TAGAGAATTCGGAACCCTTGGAAGAGAAAAGCTTTGGGCCTGGGGATAGG 282
Orly|NT_161868.2|                TAGAGAATTCGGAACCCTTGGAAGAGAAAAGCTTTGGGCCTGGGGATAGG 282
Orly|NT_165792.1|                TAGAGAATTCGAAACCCTTGGAAGAGAAAAGCTTTGAGCCTGGGGATAGG 282
Orly|NT_165791.1|                TAGAGAATTCGGAACCCTTGGAAGAGAAAAGCTTTGGGCCTGGGGATAGG 282
                                 ****  ***   ********** ** * ** * * * **** ** *****

Sly|NT_161877.2|A|               ATCAGAGAACCAGCTGCAGGACTGTGGGTCAGGGAA-CAGGGAGCCATTG 331
Sly|NT_161885.2|A|               ATCAGAGAACCAGCTGCAGGACTGTGGGTCAGGGAA-CAGGGAGCCATTG 331
Sly|NT_161924.2|A|               ATCAGAGAACCAGCTGCAGGACTGTGGGTCAGGGAA-CAGGGAGCCATTG 331
Sly|NT_161928.2|A|               ATCAGAGAACCAGCTGCAGGACTGTGGGTCAGGGAA-CAGGGATCCATTG 331
Sly|NT_161892.2|A|               ATCAGAGAACCAGCTGCAGGACTGTGGGTCAGGGAA-CAGGGAGCCATTG 331
Sly|NT_165792.1|A|               ATCAGAGAACCAGCTGCAGGACTGTGGGTCAGGGAA-CAGGGAGCCATTG 331
Sly|NT_165794.1|B|               ATCAGAGAACCAGCTGCAGGACTGTGGGTCAGGGAA-CAGGGAGCCATTG 331
Sly|NT_165794.1|A|               ATCAGAGAACCAGCTGCAGGACTGTGGGTCAGGGAA-CAGGGAGCCATTG 331
Sly|NT_161868.2|A|REFERENCE      ATCAGAGAACCAGCTGCAGGACTGTGGGTCAGGGAA-CAGGGAGCCATTG 331
Sly|NT_161875.2|A|               ATCAGAGAACCAGCTGCAGGACTGTGGGTCAGGGAA-CAGGGAGCCATTG 331
Sly|NT_161923.2|A|               ATCAGAGAACCAGCTGCAGGACTGTGGGTCAGGGAA-CAGGGAGCCATTG 331
Sly|NT_165796.1|A|               ATCAGAGAACCAGCTGCAGGACTGTGGGTCAGGGAA-CAGGGAGCCATTG 331
Sly|NT_161926.2|A|               ATCAGAGAACCAGCTGCAGGACTGTGGGTCAGGGAA-CAGGGATCCATTG 331
Sly|NT_165793.1|A|               ATCAGAGAACCAGCTGCAGGACTGTGGGTCAGGGAA-CAGGGATCCATTG 331
Sly|NT_161925.2|A|               ATCAGAGAACCAGCTGCAGGACTGTGGGTCAGGGAA-CAGGGATCCATTG 331
Sly|NT_161911.2|A|               ATCAGAGAACCAGCCGCAGGACTGTGGGTCAGGGAA-CAGGGAGCCATTG 331
Sly|NT_161937.2|A|               ATCAGAGAACCAGCCGCAGGACTGTGGGTCAGGGAA-CAGTGAGCCATTG 331
Sly-inserted|NT_161872.2|        ATCAGAGAACCAGCTGCAGGACTGTGGGTCAGGGAA-CAGGGAGCCATTG 331
Sly-inserted|NT_161913.2|        ATCAGAGAACCAGCTGCAGGACTGTGGGTCAGGGAA-CAGGGAGCCATTG 331
Sly-inserted|NT_161916.2|        ATCAGAGAAACAGCTGCAGGACTGTGGGTCAGGGAA-CAGGGAGCCATTG 331
Sly-inserted|NT_161906.2|        ATCAGAGAACCAGCTGCAGGACTGTGGGTCAGGGAA-CAGGGAGCCATTG 315
Xmr_genomic_reference            ATCAGAGAGCTGGCTGCAGGATTGTGGGTCGGGGGAGCATGGGGCTGTGA 350
Orly|NT_161926.2|REFERENCE       ATCAGAGAACCAGCTGCAGGACTGTGGGTCAGGGAA-CAGGGAGCCATGG 331
Orly|NT_161892.2|                ATCAGAGAACCAGCTGCAGGACTGTGGGTCAGGGAA-CAGGGAGCCATGG 331
Orly|NT_161879.2|                ATCAGAGAACCAGCTGCAGGACTGTGGGTCAGGGAA-CAGGGAGCCATGG 331
Orly|NT_161875.2|                ATAAGAGAACCAGCTGCAGGACTGTGGGTCAGGGAA-CAGGGAGCCATGG 331
Orly|NT_161924.2|                ATCAGAGAACCAGCTGCAGGACTGTGGGTCAGGGAA-CAGGGAGCCATGG 331
Orly|NT_165790.1|                ATCAGAGAACCAGCTGCAGGACTGTGGGTCAGGGAA-CAGGGAGCCATGG 331
Orly|NT_161868.2|                ATCAGAGAACCAGCTGCAGGACTGTGGGTCAGGGAA-CAGGGAGCCATGG 331
Orly|NT_165792.1|                ATCAGAGAACCAGCTGCAGGACTGTGGGTCAGGGAA-CAGGGAGCCATGG 331
Orly|NT_165791.1|                ATCAGAGAACCAGCTGCAGGACTGTGGGTCAGGGAA-CAGGGAGCCATGG 331
                                 ** *****    ** ****** ******** *** * **  *  *  *  

Sly|NT_161877.2|A|               GTGAGATGCCTTGGCGATTGTCC--------------------------- 354
Sly|NT_161885.2|A|               GTGAGATGCCTTGGCGATTGTCC--------------------------- 354
Sly|NT_161924.2|A|               GTGAGATGCCTTGGCGATTGTCC--------------------------- 354
Sly|NT_161928.2|A|               GTGAGATGCCTTGGCGATTGTCC--------------------------- 354
Sly|NT_161892.2|A|               GTGAGATGCCTTGGCGATTGTCC--------------------------- 354
Sly|NT_165792.1|A|               GTGAGATGCCTTGGCGATTGTCC--------------------------- 354
Sly|NT_165794.1|B|               GTGAGATGCCTTGGCGATTGTCC--------------------------- 354
Sly|NT_165794.1|A|               GTGAGATGCCTTGGCGATTGTCC--------------------------- 354
Sly|NT_161868.2|A|REFERENCE      GTGAGATGCCTTGGCGATTGTCC--------------------------- 354
Sly|NT_161875.2|A|               GTGAGATGCCTTGGCGATTGTCC--------------------------- 354
Sly|NT_161923.2|A|               GTGAGATGCCTTGGCGATTGTCC--------------------------- 354
Sly|NT_165796.1|A|               GTGAGATGCCTTGGCGATTGTCC--------------------------- 354
Sly|NT_161926.2|A|               GTGAGATGCCTTGGCGATTGTCC--------------------------- 354
Sly|NT_165793.1|A|               GTGAGATGCCTTGGCGATTGTCC--------------------------- 354
Sly|NT_161925.2|A|               GTGAGATGCCTTGGCGATTGTCC--------------------------- 354
Sly|NT_161911.2|A|               GTGAGATGCCTTGGCGATTGTCC--------------------------- 354
Sly|NT_161937.2|A|               GTGAGATGCCTTGGCGATTGTCC--------------------------- 354
Sly-inserted|NT_161872.2|        GTGAGATGCCTTGGCGATTGTCC--------------------------- 354
Sly-inserted|NT_161913.2|        GTGAGATGCCTTGGCGATTGTCC--------------------------- 354
Sly-inserted|NT_161916.2|        GTGAGATGCCTTGGCGATTGTCC--------------------------- 354
Sly-inserted|NT_161906.2|        GTGAGATGCCTTGGCGATTGTCC--------------------------- 338
Xmr_genomic_reference            GTGAGGAGCCTTGGCGCTTGTCCAGTGTGCTGTAAGGAGCCTTAGGGTCC 400
Orly|NT_161926.2|REFERENCE       ATGAGATGCCTTGGCGCTTGTCC--------------------------- 354
Orly|NT_161892.2|                ATGAGATGCCTTGGCGCTTGTCC--------------------------- 354
Orly|NT_161879.2|                ATGAGATGCCTTGGCGCTTGTCC--------------------------- 354
Orly|NT_161875.2|                ATGAGATGCCTTGGCGCTTGTCC--------------------------- 354
Orly|NT_161924.2|                ATGAGATGCCTTGGCGCTTGTCC--------------------------- 354
Orly|NT_165790.1|                ATGAGATGCCTTGGCGCTTGTCC--------------------------- 354
Orly|NT_161868.2|                ATGAGATGCCTTGGCGCTTGTCC--------------------------- 354
Orly|NT_165792.1|                ATGAGATGCCTTGGCGCTTGTCC--------------------------- 354
Orly|NT_165791.1|                ATGAGATGCCTTGGCGCTTGTCC--------------------------- 354
                                  ****  ********* ******                           

Sly|NT_161877.2|A|               ----------------TGTGTGATATTCAGGATCCCTTAGAAACACACTG 388
Sly|NT_161885.2|A|               ----------------TGTGTGATATTCAGGATCCCTTAGAAACACACTG 388
Sly|NT_161924.2|A|               ----------------TGTGTGATATTCAGGATCCCTTAGAAACACACTG 388
Sly|NT_161928.2|A|               ----------------TGTGTGATATTCAGGATCCCTTAGAAACACACTG 388
Sly|NT_161892.2|A|               ----------------TGTGTGATATTCAGGATCCCTTAGAAACACACTG 388
Sly|NT_165792.1|A|               ----------------TGTGTGATATTCAGGATCCCTTAGAAACACACTG 388
Sly|NT_165794.1|B|               ----------------TGTGTGATATTCAGGATCCCTTAGAAACACACTG 388
Sly|NT_165794.1|A|               ----------------TGTGTGATATTCAGGATCCCTTAGAAACACACTG 388
Sly|NT_161868.2|A|REFERENCE      ----------------TGTGTGATATTCAGGATCCCTTAGAAACACACTG 388
Sly|NT_161875.2|A|               ----------------TGTGTGATATTCAGGATCCCTTAGAAACACACTG 388
Sly|NT_161923.2|A|               ----------------TGTGTGATATTCAGGATCCCTTAGAAACACACTG 388
Sly|NT_165796.1|A|               ----------------TGTGTGATCTTCAGGATCCCTTAGAAACACACTG 388
Sly|NT_161926.2|A|               ----------------TGTGTGATATTCAGGATCCCTTAGAAACACACTG 388
Sly|NT_165793.1|A|               ----------------TGTGTGATATTCAGGATCCCTTAGAAACACACTG 388
Sly|NT_161925.2|A|               ----------------TGTGTGATATTCAGGATCCCTTAGAAACACACTG 388
Sly|NT_161911.2|A|               ----------------TGTGTGATGTTCAGGATCCCTTAGAAACACACTG 388
Sly|NT_161937.2|A|               ----------------TGTGTGATGTTCAGGATCCCTTAGAAACACACTG 388
Sly-inserted|NT_161872.2|        ----------------TGTGTGATGTTCAGGATCCCTTAGAAACACACTG 388
Sly-inserted|NT_161913.2|        ----------------TGTGTGATGTTCAGGATCCCTTAGAAACACACTG 388
Sly-inserted|NT_161916.2|        ----------------TGTGTGATGTTCAGGATCCCTTAGAAACACACTG 388
Sly-inserted|NT_161906.2|        ----------------TGTGTGATGTTCAGGATCCCTTAGAAACACACTG 372
Xmr_genomic_reference            AACTTGGCGCTTGCCCTGTGTGCTGTCCCGGATCCAATTAAAACACACTG 450
Orly|NT_161926.2|REFERENCE       ----------------TGTGTGCTGTACAGGATCCCTTAGAAACACACTG 388
Orly|NT_161892.2|                ----------------TGTGTGCTGTACAGGATCCCTTAGAAACACACTG 388
Orly|NT_161879.2|                ----------------TGTGTGCTGTACAGGATCCCTTAGAAACACACTG 388
Orly|NT_161875.2|                ----------------TGTGTGCTGTACAGGATCCCTTAGAAACACACTG 388
Orly|NT_161924.2|                ----------------TGTGTGCTGTACAGGATCCCTTAGAAACACACTG 388
Orly|NT_165790.1|                ----------------TGTGTGCTGTACAGGATCCCTTAGAAACACACTG 388
Orly|NT_161868.2|                ----------------TGTGTGCTGTACAGGATCCCTTAGAAACACACTG 388
Orly|NT_165792.1|                ----------------TGTGTGCTGTACAGGATCCCTTAGAAACACACTG 388
Orly|NT_165791.1|                ----------------TGTGTGCTGTACAGGATCCCTTAGAAACACACTG 388
                                                 ****** * * * ******  *  **********

Sly|NT_161877.2|A|               AGGATTCCTCCCTCCTCATTGTCTTCTCTATGGTGTGTTCCTTTGGTATA 438
Sly|NT_161885.2|A|               AGGATTCCTCCCTCCTCATTGTCTTCTCTATGGTGTGTTCCTTTGGTATA 438
Sly|NT_161924.2|A|               AGGATTCCTCCCTCCTCATTGTCTTCTCTATGGTGTGTTCCTTTGGTATA 438
Sly|NT_161928.2|A|               AGGATTCCTCCCTCCTCATTGTCTTCTCTATGGTGTGTTCCTTTGGTATA 438
Sly|NT_161892.2|A|               AGGATTCCTCCCTCCTCATTGTCTTCTCTATGGTGTGTTCCTTTGGTATA 438
Sly|NT_165792.1|A|               AGGATTCCTCCCTCCTCATTGTCTTCTCTATGGTGTGTTCCTTTAGTATA 438
Sly|NT_165794.1|B|               AGGATTCCTCCCTCCTCATTGTCTTCTCTATGGTGTGTTCCTTTAGTATA 438
Sly|NT_165794.1|A|               AGGATTCCTCCCTCCTCATTGTCTTCTCTATGGTGTGTTCCTTTAGTATA 438
Sly|NT_161868.2|A|REFERENCE      AGGATTCCTCCCTCCTCATTGTCTTCTCTATGGTGTGTTCCTTTGGTATA 438
Sly|NT_161875.2|A|               AGGATTCCTCCCTCCTCATTGTCTTCTCTATGGTGTGTTCCTTTGGTATA 438
Sly|NT_161923.2|A|               AGGATTCGTCCCTCCTCATTGTCTTCTCTATGGTGTGTTCCTTTGGTATA 438
Sly|NT_165796.1|A|               AGGATTCCTCCCTCCTCATTGTCTTCTCTATGGTGTGTTCCTTTGGTATA 438
Sly|NT_161926.2|A|               AGGATTCCTCCCTCCTCATTGTCTTCTCTATGGTGTGTTCCTTTGGTATA 438
Sly|NT_165793.1|A|               AGGATTCCTCCCTCCTCATTGTCTTCTCTATGGTGTGTTCCTTTGGTATA 438
Sly|NT_161925.2|A|               AGGATTCCTCCCTCCTCATTGTCTTCTCTATGGTGTGTTCCTTTGGTATA 438
Sly|NT_161911.2|A|               AGGATTCCTCCCTCCTCATTGTCTTCTCTATGGTGTGTTCCTTTGGTATA 438
Sly|NT_161937.2|A|               AGGATTCCTCCCTCCTCATTGTCTTCTCTATGGTGTGTTCCTTTGGTATA 438
Sly-inserted|NT_161872.2|        AGGATTCCTCCCTCCTCATTGTCTTCTCTATGGTGTGTTCCTTTGGTATA 438
Sly-inserted|NT_161913.2|        AGGATTCCTCCCTCCTCATTGTCTTCTCTATGGTGTGTTCCTTTGGTATA 438
Sly-inserted|NT_161916.2|        AGGATTCCTCCCTCCTCATTGTCTTCTCTATGGTGTGTTCCTTTGGTATA 438
Sly-inserted|NT_161906.2|        AGGATTCCTCCCTCCTCATTGTCTTCTCTATGGTGTGTTCCTTTGGTATA 422
Xmr_genomic_reference            AGGATTCCTCCCTCTTCATTGTCTTCTCTACGGTGTGTTCCTTTGGTATA 500
Orly|NT_161926.2|REFERENCE       AGGATTCGTCCCTCCTCATTGTCTTCTCTATGGTGTGTTCCTTTGGTATA 438
Orly|NT_161892.2|                AGGATTCGTCCCTCCTCATTGTCTTCTCTATGGTGTGTTCCTTTGGTATA 438
Orly|NT_161879.2|                AGGATTCGTCCCTCCTCATTGTCTTCTCTATGGTGTGTTCCTTTGGTATA 438
Orly|NT_161875.2|                AGGATTCCTCCCTCCTCATTGTCTTCTCTATGGTGTGTTCCTTTGGTATA 438
Orly|NT_161924.2|                AGGATTCGTCCCTCCTCATTGTCTTCTCTATGGTGTGTTCCTTTAGTATA 438
Orly|NT_165790.1|                AGGATTCGTCCCTCCTCATTGTCTTCTCTATGGTGTGTTCCTTTGGTATA 438
Orly|NT_161868.2|                AGGATTCGTCCCTCCTCATTGTCTTCTCTATGGTGTGTTCCTTTGGTATA 438
Orly|NT_165792.1|                AGGATTCGTCCCTCCTCATTGTCTTCTCTATGGTGTGTTCCTTTGGTATA 438
Orly|NT_165791.1|                AGGATTCGTCCCTCCTCATTGTCTTCTCTATGGTGTGTTCCTTTGGTATA 438
                                 ******* ****** *************** ************* *****

Sly|NT_161877.2|A|               GACTGTATGAACATTGCAGACAGTAGAATGGCATAGGAAGA-TGAATGAA 487
Sly|NT_161885.2|A|               GACTGTATGAACATTGCAGACAGTAGAATGGCATAGGAAGA-TGAATGAA 487
Sly|NT_161924.2|A|               GACTGTATGAACATTGCAGACAGTAGAATGGCATAGGAAGA-TGAATGAA 487
Sly|NT_161928.2|A|               GACTGTATGAACATTGCAGACAGTAGAATGGCATAGGAAGA-TGAATGAA 487
Sly|NT_161892.2|A|               GACTGTATGAACATTGCAGACAGTAGAATGGCATAGGAAGA-TGAATGAA 487
Sly|NT_165792.1|A|               GACTGTATGAACATTGCAGACAGTAGAATGGCATAGGAAGA-TGAATGAA 487
Sly|NT_165794.1|B|               GACTGTATGAACATTGCAGACAGTAGAATGGCATAGGAAGA-TGAATGAA 487
Sly|NT_165794.1|A|               GACTGTATGAACATTGCAGACAGTAGAATGGCATAGGAAGA-TGAATGAA 487
Sly|NT_161868.2|A|REFERENCE      GACTGTATGAACATTGCAGACAGTAGAATGGCATAGGAAGA-TGAATGAA 487
Sly|NT_161875.2|A|               GACTGTATGAACATTGCAGACAGTAGAATGGCATAGGAAGA-TGAATGAA 487
Sly|NT_161923.2|A|               GACTGTATGAACATTGCAGACAGTAGAATGGCATAGGAAGA-TGAATGAA 487
Sly|NT_165796.1|A|               GACTGTATGAACATTGCAGACAGTAGAATGGCATAGGAAGA-TGAATGAA 487
Sly|NT_161926.2|A|               GACTGTATGAACATTGCAGACAGTAGAATGGCATAGGAAGA-TGAATGAA 487
Sly|NT_165793.1|A|               GACTGTATGAACATTGCAGACAGTAGAATGGCATAGGAAGA-TGAATGAA 487
Sly|NT_161925.2|A|               GACTGTATGAACATTGCAGACAGTAGAATGGCATAGGAAGA-TGAATGAA 487
Sly|NT_161911.2|A|               GACTGTATGAACATTGCAGACAGTAGAATGGCATAGGAAGA-TGAATGAA 487
Sly|NT_161937.2|A|               GACTGTATGAACATTGCAGACAGTAGAATGGCATAGGAAGA-TGAATGAA 487
Sly-inserted|NT_161872.2|        GACTGTATGAACATTGCAGACAGTAGAATGGCATAGGAAGA-TGAATGAA 487
Sly-inserted|NT_161913.2|        GACTGTATGAACATTGCAGACAGTAGAATGGCATAGGAAGA-TGAATGAA 487
Sly-inserted|NT_161916.2|        GACTGTATGAACATTGCAGACAGTAGAATGGCATAGAAAGA-TGAATGAA 487
Sly-inserted|NT_161906.2|        GACTGTATGAACATTGCAGACAGTAGAATGGCATAGGAAGA-TGAATGAA 471
Xmr_genomic_reference            GACTGTATGGACATTGCAGAGAGGGGAGTGGCGTAGGAAGAATGAATGAA 550
Orly|NT_161926.2|REFERENCE       GACTGTATGAACATTGCAGACAGTAGAATGGCATAGGAAGA-TGAATGAA 487
Orly|NT_161892.2|                GACTGTATGAACATTGCAGACAGTAGAATGGCATAGGAAGA-TGAATGAA 487
Orly|NT_161879.2|                GACTGTATGAACATTGCAGACAGTAGAATGGCATAGGAAGA-TGAATGAA 487
Orly|NT_161875.2|                GACTGTATGAACATTGCAGACAGTAGAATGGCATAGGAAGA-TGAATGAA 487
Orly|NT_161924.2|                GACTGTATGAACATTGCAGACAGTAGAATGGCATAGGAAGA-TGAATGAA 487
Orly|NT_165790.1|                GACTGTATGAACATTGCAGACAGTAGAATGGCATAGGAAGA-TGAATGAA 487
Orly|NT_161868.2|                GACTGTATGAACATTGCAGACAGTAGAATGGCATAGGAAGA-TGAATGAA 487
Orly|NT_165792.1|                GACTGTATGAACATTGCAGACAGTAGAATGGCATAGGAAGA-TGAATGAA 487
Orly|NT_165791.1|                GACTGTATGAACATTGCAGACAGTAGAATGGCATAGGAAGA-TGAATGAA 487
                                 ********* ********** **  ** **** *** **** ********

Sly|NT_161877.2|A|               AAGAAGAAGAGGAGATAATTGTAAGAGATTCATAAGTCATTGGGGATGGA 537
Sly|NT_161885.2|A|               AAGAAGAAGAGGAGATAATTGTAAGAGATTCATAAGTCATTGGGGATGGA 537
Sly|NT_161924.2|A|               AAGAAGAAGAGGAGATAATTGTAAGAGATTCATAAGTCATTGGGGATGGA 537
Sly|NT_161928.2|A|               AAGAAGAAGAGGAGATAATTGTAAGAGATTCATAAGTCATTGGGGATGGA 537
Sly|NT_161892.2|A|               AAGAAGAAGAGGAGATAATTGTAAGAGATTCATAAGTCATTGGGGATGGA 537
Sly|NT_165792.1|A|               AAGAA---GAGGAGATAATTGTAAGAGATTCATAAGTCATTGGGGATGGA 534
Sly|NT_165794.1|B|               AAGAAGAAGAGGAGATAATTGTAAGAGATTCATAAGTCATTGGGGATGGA 537
Sly|NT_165794.1|A|               AAGAAGAAGAGGAGATAATTGTAAGAGATTCATAAGTCATTGGGGATGGA 537
Sly|NT_161868.2|A|REFERENCE      AAGAAGAAGAGGAGATAATTGTAAGAGATTCATAAGTCATTGGGGATGGA 537
Sly|NT_161875.2|A|               AAGAAGAAGAGGAGATAATTGTAAGAGATTCATAAGTCATTGGGGATGGA 537
Sly|NT_161923.2|A|               AAGAAGAAGAGGAGATAATTGTAAGAGATTCATAAGTCATTGGGGATGGA 537
Sly|NT_165796.1|A|               AAGAAGAAGAGGAGATAATTGTAAGAGATTCATAAGTCATTGGGGATGGA 537
Sly|NT_161926.2|A|               AAGAAGAAGAGGAGATAATTGTAAGAGATTCATAAGTCATTGGGGATGGA 537
Sly|NT_165793.1|A|               AAGAAGAAGAGGAGATAATTGTAAGAGATTCATAAGTCATTGGGGATGGA 537
Sly|NT_161925.2|A|               AAGAAGAAGAGGAGATAATTGTAAGAGATTCATAAGTCATTGGGGATGGA 537
Sly|NT_161911.2|A|               AAGAAGAAGAGGAGATAATTGTAAGAGATTCATAAGTCATTGGGGATGGA 537
Sly|NT_161937.2|A|               AAGAAGAAGAGGAGATA-TTGTAAGAGATTCATAAGTCATTGGGGATGGA 536
Sly-inserted|NT_161872.2|        AAGAAGAAGAGGAGATA-TTGTAAGAGATTCATAAGTCATTGGGGATGGA 536
Sly-inserted|NT_161913.2|        AAGAAGAAGAGGAGATA-TTGTAAGAGATTCATAAGTCATTGGGGATGGA 536
Sly-inserted|NT_161916.2|        AAGAAGAAGAGGAGATA-TTGTAAGAGATTCATAAGTCATTGGGGATGGA 536
Sly-inserted|NT_161906.2|        AAGAAGAAGAGGAGATA-TTGTAAGAGATTCATAAGTCATTGGGGATGGA 520
Xmr_genomic_reference            AAGAAGAAGAGGAGACA-TTACAAGAGATTAATAAGTAATCTGGGAAGGA 599
Orly|NT_161926.2|REFERENCE       AAGAAGAAGAGGAGATA-TTGTAAGAGATTCATAAGTCATTGGGGATGGA 536
Orly|NT_161892.2|                AAGAAGAAGAGGAGATA-TTGTAAGAGATTCATAAGTCATTGGGGATGGA 536
Orly|NT_161879.2|                AAGAAGAAGAGGAGATA-TTGTAAGAGATTCATAAGTCATTGGGGATGGA 536
Orly|NT_161875.2|                AAGAAGAAGAGGAGATA-TTGTAAGAGATTCATAAGTCATTGGGGATGGA 536
Orly|NT_161924.2|                AAGAAGAAGAGGAGATA-TTGTAAAAGATTCATAAGTCATTGGGGATGGA 536
Orly|NT_165790.1|                AAGAAGAAGAGGGGATA-TTGTAAGAGATTCATAAGTCATTGGGGATGGA 536
Orly|NT_161868.2|                AAGAAGAAGAGGAGATA-TTGTAAGAGATTCATAAGTCATTGGGGATGGA 536
Orly|NT_165792.1|                AAGAAGAAGAGGAGATA-TTGTAAGAGATTCATAAGTCATTGGGGATGGA 536
Orly|NT_165791.1|                AAGAAGAAGAGGAGATA-TTGTAAGAGATTCATAAGTCATTGGGGATGGA 536
                                 *****   **** ** * **  ** ***** ****** **  **** ***

Sly|NT_161877.2|A|               TTCTGACCACAGATCTTTCTGTCTCAGTCTCCCATGTATTGGGATTAAAG 587
Sly|NT_161885.2|A|               TTCTGACCACAGATCTTTCTGTCTCAGTCTCCCATGTATTGGGATTAAAG 587
Sly|NT_161924.2|A|               TTCTGACCACAGATCTTTCTGTCTCAGTCTCCCATGTATTGGGATTAAAG 587
Sly|NT_161928.2|A|               TTCTGACCACAGATCTTTCTGTCTCAGTCTCCCATGTATTGGGATTAAAG 587
Sly|NT_161892.2|A|               TTCTGACCACAGATCTTTCTGTCTCAGTCTCCCATGTATTGGGATTAAAG 587
Sly|NT_165792.1|A|               TTCTGACCACAGATCTTTCTGTCTCAGTCTCCCATGTATTGGGATTAAAG 584
Sly|NT_165794.1|B|               TTCTGACCACAGATCTTTCTGTCTCAGTCTCCCATGTATTGGGATTAAAG 587
Sly|NT_165794.1|A|               TTCTGACCACAGATCTTTCTGTCTCAGTCTCCCATGTATTGGGATTAAAG 587
Sly|NT_161868.2|A|REFERENCE      TTCTGACCACAGATCTTTCTGTCTCAGTCTCCCATGTATTGGGATTAAAG 587
Sly|NT_161875.2|A|               TTCTGACCACAGATCTTTCTGTCTCAGTCTCCCATGTATTGGGATTAAAG 587
Sly|NT_161923.2|A|               TTCTGACCACAGATCTTTCTGTCTCAGTCTCCCATGTATTGGGATTAAAG 587
Sly|NT_165796.1|A|               TTCTGACCACAGATCTTTCTGTCTCAGTCTCCCATGTATTGGGATTAAAG 587
Sly|NT_161926.2|A|               TTCTGTCCACAGATCTTTCTGTCTCAGTCTCCCATGTATTGGGATTAAAG 587
Sly|NT_165793.1|A|               TTCTGACCACAGATCTTTCTGTCTCAGTCTCCCATGTATTGGGATTAAAG 587
Sly|NT_161925.2|A|               TTCTGACCACAGATCTTTCTGTCTCAGTCTCCCATGTATTGGGATTAAAG 587
Sly|NT_161911.2|A|               TTCTGACCACAGATCGTTCTGTCTCAGTCTCCCA-GTATTGGGATTAAAG 586
Sly|NT_161937.2|A|               TTCTGACCACAGATCCTTCTGTCCCAATCTCCCATGTATTGGGATTAAAG 586
Sly-inserted|NT_161872.2|        TTCTGACCACAGATCTTTCTGTTTCAGTCTCCCATGTATTGGGATTAAAG 586
Sly-inserted|NT_161913.2|        TTCTGACCACAGATCTTTCTGTCTCAGTCTCCCATGTATTGGGATTAAAG 586
Sly-inserted|NT_161916.2|        TTCTGACCACAGATCTTTCTGTCTCAGTCTCCCATGTATTGGGATTAAAG 586
Sly-inserted|NT_161906.2|        TTCTGACCACAGATCTTTCTGTCTCAGTCTCCCATGTATTGGGATTAAAG 570
Xmr_genomic_reference            TTCTGAACAGGGATCCTCCTGTCT-AATCGCCCATGTATTGGGATTAAAG 648
Orly|NT_161926.2|REFERENCE       TTCTGACCACAGATCCTTCTGTCCCAATCTCCCATGTATTGGGATTAAAG 586
Orly|NT_161892.2|                TTCTGACCACAGATCCTTCTGTCCCAATCTCCCATGTATTGGGATTAAAG 586
Orly|NT_161879.2|                TTCTGACCACAGATCCTTCTGTCCCAATCTCCCATGTATTGGGATTAAAG 586
Orly|NT_161875.2|                TTCTGACCACAGATCCTTCTGTCCCAATCTCCCATGTATTGGGATTAAAG 586
Orly|NT_161924.2|                TTCTGACCACAGATCCTTCTGTCCCAATCTCCCATGTATTGGGATTAAAG 586
Orly|NT_165790.1|                TTCTGACCACAGATCCTTCTGTCCCAATCTCCCATGTATTGGGATTAAAG 586
Orly|NT_161868.2|                TTCTGACCACAGATCCTTCTGTCCCAATCTCCCATGTATTGGGATTAAAG 586
Orly|NT_165792.1|                TTCTGACCACAGATCCTTCTGTCCCAATCTCCCATGTATTGGGATTAAAG 586
Orly|NT_165791.1|                TTCTGACCACAGATCCTTCTGTCCCAATCTCCCATGTATTGGGATTAAAG 586
                                 *****  **  **** * ****   * ** **** ***************

Sly|NT_161877.2|A|               ACTTGCACCACCAAGTTCAGCTTTTTCTCTCAGTTTAGGTTCTGTAGGAT 637
Sly|NT_161885.2|A|               ACTTGCACCACCAAGTTCAGCTTTTTCTCTCAGTTTAGGTTCTGTAGGAT 637
Sly|NT_161924.2|A|               ACTTGCACCACCAAGTTCAGCTTTTTCTCTCAGTTTAGTTTCTGTAGGAT 637
Sly|NT_161928.2|A|               ACTTGCACCACCAAGTTCAGCTTTTTCTCTCAGTTTAGTTTCTGTAGGAT 637
Sly|NT_161892.2|A|               ACTTGCACCACCAAGTTCAGCTTTTTCTCTCAGTTTAGTTTCTGTAGGAT 637
Sly|NT_165792.1|A|               ACTTGCACCACCAAGTTCAGCTTTTTCTCTCAGTTTAGTTTCTGTAGGAT 634
Sly|NT_165794.1|B|               ACTTGCACCACCAAGTTCAGCTTTTTCTCTCAGTTTAGTTTCTGTAGGAT 637
Sly|NT_165794.1|A|               ACTTGCACCACCAAGTTCAGCTTTTTCTCTCAGTTTAGTTTCTGTAGGAT 637
Sly|NT_161868.2|A|REFERENCE      ACTTGCACCACCAAGTTCAGCTTTTTCTCTCAGTTTAGTTTCTGTAGGAT 637
Sly|NT_161875.2|A|               ACTTGCACCACCAAGGTCAGCTTTTTCTCTCAGTTTATTTTCTGTAGGAT 637
Sly|NT_161923.2|A|               ACTTGCACCACCAAGTTCAGCTTTTTCTCTCAGTTTAGTTTCTGTAGGAT 637
Sly|NT_165796.1|A|               ACTTGCACCACCAAGTTCAGCTTTTTCTCTCAGTTTAGTTTCTGTAGGAT 637
Sly|NT_161926.2|A|               ACTTGCACCACCAAGTTCAGCTTTTTCTCTCAGTTTAGTTTCTGTAGGAT 637
Sly|NT_165793.1|A|               ACTTGCACCACCAAGTTCAGCTTTTTCTCTCAGTTTAGTTTCTGTAGGAT 637
Sly|NT_161925.2|A|               ACTTGCACCACCAATTTCAGCTTTTTCTCTCAGTTTAGGTTCTGTAGGAT 637
Sly|NT_161911.2|A|               ACTTGCACCACCAAGTTCAGCTTTTTCTCTCAGTTTAGTTTCTGTAGGAT 636
Sly|NT_161937.2|A|               ACTTGCACCACCAAGTTCAGCTTTTTCGCTCAGTTTAGTTTCTGTAGGAT 636
Sly-inserted|NT_161872.2|        ACTTGCACCACCAATTTCAGCTTTTTCTCTCAGTTTAGGTTCTGTAGGAT 636
Sly-inserted|NT_161913.2|        ACTTGCACCACCAATTTCAGCTTTTTCTCTCAGTTTAGGTTCTGTAGGAT 636
Sly-inserted|NT_161916.2|        ACTTGCACCACCAATTTCAGCTTTTTCTCTCAGTTTAGGTTCTGTAGGAT 636
Sly-inserted|NT_161906.2|        ACTTGCACCACCAAGTTCAGCTTTTTCTCTCAGATTAGGTTCTGTAGGAT 620
Xmr_genomic_reference            ACTTGGACCACCAAGTTCAGCTTTTTCTCTCAGTTTTAGTTCTGTAGGAT 698
Orly|NT_161926.2|REFERENCE       ACTTGCACCACCAAGTTCAGCTTTTTCTCTCAGTTTAGGTTCTGTAGGAT 636
Orly|NT_161892.2|                ACTTGCACCACCAAGTTCAGCTTTTTCTCTCAGTTTAGGTTCTGTAGGAT 636
Orly|NT_161879.2|                ACTTGCACCACCAAGTTCAGCTTTTTCTCTCAGTTTAGGTTCTGTAGGAT 636
Orly|NT_161875.2|                ACTTGCACCACCAAGTTCAGCTTTTTCTCTCAGTTTAGGTTCTGTAGGAT 636
Orly|NT_161924.2|                ACTTGCACCACCAAGTTCAGCTTTTTCTCTCAGTTTAGGTTCTGTAGGAT 636
Orly|NT_165790.1|                ACTTGCACCACCAAGTTCAGCTTTTTCTCTCAGTTTAGGTTCTGTAGGAT 636
Orly|NT_161868.2|                ACTTGCACCACCAAGTTCAGCTTTTTCTCTCAGTTTAGGTTCTGTAGGAT 636
Orly|NT_165792.1|                ACTTGCACCACCAAGTTCAGCTTTTTCTCTCAGTTTAGGTTCTGTAGGAT 636
Orly|NT_165791.1|                ACTTGCACCACCAAGTTCAGCTTTTTCTCTCAGTTTAGGTTCTGTAGGAT 636
                                 ***** ********  *********** ***** **   ***********

Sly|NT_161877.2|A|               GGGATCTATCTTTGTAGTTTCAGCTGGCCCGGCTTGGCCTGGCCTTGAAC 687
Sly|NT_161885.2|A|               GGGATCTATCTTTGTAGTTTCAGCTGGCCCGGCTTGGCCTGGCCTTGAAC 687
Sly|NT_161924.2|A|               GGGATCTATCTTTGCAGTTTAAGCTGGCCCGGCTTGGCCTGGCCTTGAAC 687
Sly|NT_161928.2|A|               GGGATCTATCTTTGTAGTTTCAGCTGGCCCGGCTTGGCCTGGCCTTGAAC 687
Sly|NT_161892.2|A|               GGGATCTATCTTTGTAGTTTCAGCTGGCCCGGCTTGGCCTGGCCTTGAAC 687
Sly|NT_165792.1|A|               GGGATCTATCTTTGTAGTTTCAGCTGGCCCGGCTTGGCCTGGCCTTGAAC 684
Sly|NT_165794.1|B|               GGGATCTATCTTTGTAGTTTCAGCTGGCCCGGCTTGGCCTGGCCTTGAAC 687
Sly|NT_165794.1|A|               GGGATCTATCTTTGTAGTTTCAGCTGGCCCGGCTTGGCCTGGCCTTGAAC 687
Sly|NT_161868.2|A|REFERENCE      GGGATCTATCTTTGTAGTTTCAGCTGGCCCGGCTTGGCCTGGCCTTGAAC 687
Sly|NT_161875.2|A|               GGGATCTATCTTTGTAGTTTCAGCTGGCCCGGCTTGGCCTGGCCTTGAAC 687
Sly|NT_161923.2|A|               GGGATCTATCTTTGTAGTTTCAGCTGGCCCGGCTTGGCCTGGCCTTGAAC 687
Sly|NT_165796.1|A|               GGGATCTATCTTTGTAGTTTCAGCTGGCCCGGCTTGGCCTGGCCTTGAAC 687
Sly|NT_161926.2|A|               GGGATCTATCTTTGTAGTTTCAGCTGGCCCGGCTTGGCCTGGCCTTGAAC 687
Sly|NT_165793.1|A|               GGGATCTATCTTTGTAGTTTCAGCTGGCCCGGCTTGGTCTGGCCTTGAAC 687
Sly|NT_161925.2|A|               GGGATCTATCTTTGTAGTTTCAGCTGGCCCGGCTTGGCCTGGCCTTGAAC 687
Sly|NT_161911.2|A|               GGGATCTATCTTTGTAGTTTCAGCTGGCCCGGCTTGGCCTGGCCTTGAAC 686
Sly|NT_161937.2|A|               GGGATCTATTTTTGTAGTTTCAGCTGGCCCGGCTTGGTCTGGCCTTTAAC 686
Sly-inserted|NT_161872.2|        GGGATCTATCTTTGTAGTTTCAGCTGGCCCGGCTTGGCCTGGCCTTGAAC 686
Sly-inserted|NT_161913.2|        GGGATCTATCTTTGTAGTTTCAGCTGGCCCGGCTTGGCCTGGCCTTGAAC 686
Sly-inserted|NT_161916.2|        GGGATCTATCTTTGTAGTTTCAGCTGGCCCGGCTTGGCCTGGCCTTGAAC 686
Sly-inserted|NT_161906.2|        GGGATCTATCTTTGTAGTTTCAGCTGGCCCGGCTTGGTCTGGCCTTGAAC 670
Xmr_genomic_reference            GGGATCTTCCTTTGTAGCTCAGACTGGTCTGGCTTGGGCTGGCCTTTAAC 748
Orly|NT_161926.2|REFERENCE       GGGATCTATCTTTGTAGTTTCAGCTGGCCCAGCTTGGTCTGGCCTTTAAC 686
Orly|NT_161892.2|                GGGATCTATCTTTGTAGTTTCAGCTGGCCCAGCTTGGTCTGGCCTTTAAC 686
Orly|NT_161879.2|                GGGATCTATCTTTGTAGTTTCAGCTGGCCCAGCTTGGTCTGGCCTTTAAC 686
Orly|NT_161875.2|                GGGATCTATCTTTGTAGTTTCAGCTGGCCCAGCTTGGTCTGGCCTTTAAC 686
Orly|NT_161924.2|                GGGATCTATCTTTGTAGTTTCAGCTGGCCCAGCTTGGTCTGGCCTTTAAC 686
Orly|NT_165790.1|                GGGATCTATCTTTGTAGTTTCAGCTGGCCCAGCTTGGTCTGGCCTTTAAC 686
Orly|NT_161868.2|                GGGATCTATCTTTGTAGTTTCAGCTGGCCCAGCTTGGTCTGGACTTTAAC 686
Orly|NT_165792.1|                GGGATCTATCTTTGTAGTTTCAGCTGGCCCAGCTTGGTCTGGCCTTTAAC 686
Orly|NT_165791.1|                GGGATCTATCTTTGTAGTTTCAGCTGGCCCAGCTTGGTCTGGCCTTGAAC 686
                                 *******   **** ** *    **** *  ****** **** *** ***

Sly|NT_161877.2|A|               TTACAATCTTCAGATGTTTGAAATCCTCGGCTTCCCCAAATCCCTAATTT 737
Sly|NT_161885.2|A|               TTACAATCTTCAGATGTTTGAAATCCTCGGCTTCCCCAAATGCCTAATTT 737
Sly|NT_161924.2|A|               TTACAATCTTCAGATGTTTGAAATCCTCGGCTTCCCCAAATCCCTAATTT 737
Sly|NT_161928.2|A|               TTACAATCTTCAGATGTTTGAAATCCTCGGCTTCCCCAAATCCCTAATTT 737
Sly|NT_161892.2|A|               TTACAATCTTCAGATGTTTGAAATCCTCGGCTTCCCCAAATCCCTAATTT 737
Sly|NT_165792.1|A|               TTACAATCTTCAGATGTTTGAAATCCTCGGCTTCCCCAAATCCCTAATTT 734
Sly|NT_165794.1|B|               TTACAATCTTCAGATGTTTGAAATCCTCGGCTTCCCCAAATCCCTAATTT 737
Sly|NT_165794.1|A|               TTACAATCTTCAGATGTTTGAAATCCTCGGCTTCCCCAAATCCCTAATTT 737
Sly|NT_161868.2|A|REFERENCE      TTACAATCTTCAGATGTTTGAAATCCTCGGCTTCCCCAAATCCCTAATTT 737
Sly|NT_161875.2|A|               TTACAATCTTCAGATGTTTGAAATCCTCGGCCTCCCCAAATCCCTAATTT 737
Sly|NT_161923.2|A|               TTACAATCTTCAGATGTTTGAAATCCTCGGCTTCCCCAAATCCCTAATTT 737
Sly|NT_165796.1|A|               TTACAATCTTCAGATGTTTGAAATCCTCGGCTTCCCCAAATCCCTAATTT 737
Sly|NT_161926.2|A|               TTACAATCTTCAGATGTTTGAAATCCTCGGCTTCCCTAAATCCCTAATTT 737
Sly|NT_165793.1|A|               TTACAATCTTCAGATGTTTGAAATCCTCGGCTTCCCCAAATCCCTAATTT 737
Sly|NT_161925.2|A|               TTACAATCTTCAGATGTTTGAAATCCTCGGCTTCCCCAAATCCCTAATTT 737
Sly|NT_161911.2|A|               TTACAATCTTCAGATGTTTGAAATCCTCGGCTTCCCCAAATCACTAATTT 736
Sly|NT_161937.2|A|               TTACAATCTTCAGATGTTTGAAATCCTCGGCTTCCCCAAATCCCTAATTT 736
Sly-inserted|NT_161872.2|        TTAGAATCTTCAGATGTTTGAAATCCTCGGCTTCTCCAAATCACTAATTT 736
Sly-inserted|NT_161913.2|        TTAGAATCTTCAGATGTTTGAAATCCTCGGCTTCTCCAAATCACTAATTT 736
Sly-inserted|NT_161916.2|        TTAGAATCTTCAGATGTTTGAAATCCTCGGCTTCTCCAAATCACTAATTT 736
Sly-inserted|NT_161906.2|        TTTCAATCTTCAGATGTTTGAAATCCTCGGCTTCCCCAAATCCCTAATTT 720
Xmr_genomic_reference            TTACAATCTTCAGATGTTTGAAATCCTCGGCTTCCCCCAATCCCAAATTT 798
Orly|NT_161926.2|REFERENCE       TTACAATCTTCAGATGTTTGAAATCCTCGGCTTCCCCAAATCCCTAATTT 736
Orly|NT_161892.2|                TTACAATCTTCAGATGTTTGAAATCCTCGGCTTCCCCAAATCCCTAATTT 736
Orly|NT_161879.2|                TTACAATCTTCAGATGTTTGAAATCCTCGGCTTCCCCAAATCCCTAATTT 736
Orly|NT_161875.2|                TTACAATCTTCAGATGTTTGAAATCCTCGGCTTCCCCAAATCCCTAATTT 736
Orly|NT_161924.2|                TTACAATCTTCAGATGTTTGAAATCCTCGGCTTCCCCAAATCCCTAATTT 736
Orly|NT_165790.1|                TTACAATCTTCAGATGTTTGAAATCCTCGGCTTCCCCAAATCCCTAATTT 736
Orly|NT_161868.2|                TTACAATCTTCAGATGTTTGAAATCCTCGGCTTCCCCAAATCCCTAATTT 736
Orly|NT_165792.1|                TTACAATCTTCAGATGTTTGAAATCCTCGGCTTCCCCAAATCCCTAATTT 736
Orly|NT_165791.1|                TTACAATCTTCAGATGTTTGAAATCCTCGGCTTCCCCAAATCCCTAATTT 736
                                 **  *************************** ** *  ***  * *****

Sly|NT_161877.2|A|               CTCCAATATAAGGTCTTTCTGTGTGGGTGATGGTGGTAGTTCATGTTTTT 787
Sly|NT_161885.2|A|               CTCCAATATAAGGTCTTTCTGTGTGGGTGATGGTGGTAGTTCATGTTTTT 787
Sly|NT_161924.2|A|               CTCCAATATAAGGTCTTTCTGTGTGGGTGGTGGTGGTAGTTCATGTTTTT 787
Sly|NT_161928.2|A|               CTCCAATATAAGGTCTTTCTGTGTGGGTGGTGGTGGTAGTTCATGTTTTT 787
Sly|NT_161892.2|A|               CTCCAATATAAGGTCTTTCTGTGTGGGTGGTGGTGGTAGTTCATGTTTTT 787
Sly|NT_165792.1|A|               CTCCAATATAAGGTCTTTCTGTGTGGGTGGTGGTGGTAGTTCATGTTTTT 784
Sly|NT_165794.1|B|               CTCCAATATAAGGTCTTTCTGTGTGGGTGGTGGTGGTAGTTCATGTTTTT 787
Sly|NT_165794.1|A|               CTCCAATATAAGGTCTTTCTGTGTGGGTGGTGATGGTAGTTCATGTTTTT 787
Sly|NT_161868.2|A|REFERENCE      CTCCAATATAAGGTCTTTCTGTGTGGGTGGTGGTGGTAGTTCATGTTTTT 787
Sly|NT_161875.2|A|               CTCCAATATAAGGTCTTTCTGTGTGGGTGGTGGTGGTAGTTCATGTTTTT 787
Sly|NT_161923.2|A|               CTCCAATATAAGGTCTTTCTGTGTGGGTGGTGGTGGTAGTTCATGTTTTT 787
Sly|NT_165796.1|A|               CTCCAATATAAGGTCTTTCTGTGTGGGTGGTGGTGGTAGTTCATGTTTTT 787
Sly|NT_161926.2|A|               CTCCAATATAAGGTCTTTCTGTGTGGGTGGTGGTGGTAGTTCATGTTTTT 787
Sly|NT_165793.1|A|               CTCCAATATAAGTTCTTTCTGTGTGGGTGGTGGTGGTAGTTCATGTTTTT 787
Sly|NT_161925.2|A|               CTCCAATATAAGGTCTTTCTGTGTGGGTGGTGGTGGTAGTTCATGTTTTT 787
Sly|NT_161911.2|A|               CTCCAATATAAGGTCTTTCTGTGTGGGTGGTGGTGGTAGTTCATGTTTTT 786
Sly|NT_161937.2|A|               CTCCAATATAAGGTCTTTCTGTGTGGGTGGTGGTGGTAGTTCATGTTTTT 786
Sly-inserted|NT_161872.2|        CTCCAATATAAGGTCTTTCTGTGTGGGTGGTGGTGGTAGTTCATGTTTTT 786
Sly-inserted|NT_161913.2|        CTCCAATATAAGGTCTTTCTGTGTGGGTGGTGGTGGTAGTTCATGTTTTT 786
Sly-inserted|NT_161916.2|        CTCCAATATAAGGTCTTTCTGTGTGGGTGGTGGTGGTAGTTCATGTTTTT 786
Sly-inserted|NT_161906.2|        CTCCAATATAAGTTCTTTCTGTGTGGGTGGTGGTGGTGGTTCATGTTTTT 770
Xmr_genomic_reference            CTCCAATATAAGGATTTTCTGTGTGGGTAGTGGTGGTGA---GTGTTTGT 845
Orly|NT_161926.2|REFERENCE       CTCCAATATAAGGTCTTTCTGTGTGGGTGGTGGTGGTAGTTCATGTTTTT 786
Orly|NT_161892.2|                CTCCAATATAAGGTCTTTCTGTGTGGGTGGTGGTGGTAGTTCATGTTTTT 786
Orly|NT_161879.2|                CTCCAATATAAGGTCTTTCTGTGTGGGTGGTGGTGGTAGTTCATGTTTTT 786
Orly|NT_161875.2|                CTCCAATATAAGGTCTTTCTGTGTGGGTGGTGGTGGTAGTTCATGTTTTT 786
Orly|NT_161924.2|                CTCCAATATAAGGTCTTTCTGTGTGGGTGGTGGTGGTAGTTCATGTTTTT 786
Orly|NT_165790.1|                CTCCAATATAAGGTCTTTCTGTGTGGGTGGTGGTGGTAGTTCATGTTTTT 786
Orly|NT_161868.2|                CTCCAATATAAGGTCTTTCTGTGTGGGTGGTGGTGGTAGTTCATGTTTTT 786
Orly|NT_165792.1|                CTCCAATATAAGGTCTTTCTGTGTGGGTGGTGGTGGTAGTTCATGTTTTT 786
Orly|NT_165791.1|                CTCCAATATAAGGTCTTTCTGTGTGGGTGGTGGTGGTAGTTCATGTTTTT 786
                                 ************   *************  ** ****      ***** *

Sly|NT_161877.2|A|               TT-GTAGACTTAGTGGTGGATCTTTTTGATATGAATATACAGTTACCATG 836
Sly|NT_161885.2|A|               TT-GTAGACTTAGTGGTGGATCTTTTTGATATGAATATACAGTTACCATG 836
Sly|NT_161924.2|A|               TT-GTAGACTTAGTGGTGGATCTTTTTGATATGAATATACAGTTACCATG 836
Sly|NT_161928.2|A|               TT-GTAGACTTAGTGGTGGATCTTTTTGATATGAATATACAGTTACCATG 836
Sly|NT_161892.2|A|               TT-GTAGACTTAGTGGTGGATCTTTTTGATATGAATATACAGTTACCATG 836
Sly|NT_165792.1|A|               TT-GTAGACTTAGTGGTGGATCTTTTTGATATGAATATACAGTTACCATG 833
Sly|NT_165794.1|B|               TT-GTAGACTTAGTGGTGGATCTTTTTGATATGAATATACAGTTACCATG 836
Sly|NT_165794.1|A|               TT-GTAGACTTAGTGGTGGATCTTTTTGATATGAATATACAGTTACCATG 836
Sly|NT_161868.2|A|REFERENCE      TT-GTAGACTTAGTGGTGGATCTTTTTGATATGAATATACAGTTACCATG 836
Sly|NT_161875.2|A|               TT-GTAGACTTAGTGGTGGATCTTTTTGATATGAATATACAGTTACCATG 836
Sly|NT_161923.2|A|               TT-GTAGACTTAGTGGTGGATCTTTTTGATATGAATATACAGTTACCATG 836
Sly|NT_165796.1|A|               TT-GTAGACTTAGTGGTGGATCTTTTTGATATGAATATACAGTTACCATG 836
Sly|NT_161926.2|A|               TT-GTAGACTTAGTGGTGGATCTTTTTGATATGAATATACAGTTACCATG 836
Sly|NT_165793.1|A|               TT-GTAGACTTAGTGGTGGATCTTTTTGATATGAATATACAGTTACCATG 836
Sly|NT_161925.2|A|               TT-GTAGACTTAGTGGTGGATCTTTTTGATATGAATATACAGTTACCATG 836
Sly|NT_161911.2|A|               TT-GTAGACTTAGTGGTGGATCTTTTTGATATGAATATACAGTTACCATG 835
Sly|NT_161937.2|A|               TT-GTAGACTTAGTGGTGGATCTTTTTGATATGAATATACAGTTACCATG 835
Sly-inserted|NT_161872.2|        TT-GTAGACTTAGTGGTGGATCTTTTTGATATGAATATACAGTTACCATG 835
Sly-inserted|NT_161913.2|        TT-GTAGACTTAGTGGTGGATCTTTTTGATATGAATATACAGTTACCATG 835
Sly-inserted|NT_161916.2|        TT-GTAGACTTAGTGGTGGATCTTTTTGATATGAATATACAGTTACCATG 835
Sly-inserted|NT_161906.2|        T--GTAGACTTAGTGGTGGATCTTTTTGATATGAATATACAGTTACCATG 818
Xmr_genomic_reference            T--GTAGACTGAGCATTGGGTCTTCTTGACATGAATATATAGTTACCATG 893
Orly|NT_161926.2|REFERENCE       TTTGTAGACTTAGTGGTGGATCTTTTTGATATGAATATACAGTTACCATG 836
Orly|NT_161892.2|                TT-GTAGACTTAGTGGTGGATCTTTTTGATATGAATATACAGTTACCATG 835
Orly|NT_161879.2|                TT-GTAGACTTAGTGGTGGATCTTTTTGATATGAATATACAGTTACCATG 835
Orly|NT_161875.2|                TT-GTAGACTTAGTGGTGGATCTTTTTGATATGAATATACAGTTACCATG 835
Orly|NT_161924.2|                TT-GTAGACTTAGTGGTGGATCTTTTTGATATGAATATACAGTTACCATG 835
Orly|NT_165790.1|                TT-GTAGACTTAGTGGTGGATCTTTTTGATATGAATATACAGTTACCATG 835
Orly|NT_161868.2|                TT-GTAGACTTAGTGGTGGATCTTTTTGATATGAATATACAGTTACCATG 835
Orly|NT_165792.1|                TT-GTAGACTTAGTGGTGGATCTTTTTGATATGAATATACAGTTACCATG 835
Orly|NT_165791.1|                T--GTAGACTTAGTGGTGGATCTTTTTTATATGAATATACAGTTACCATG 834
                                 *  ******* **   *** **** ** * ********* **********

Sly|NT_161877.2|A|               TTCTTTATCTTTCTGGATAGAACTGTGAGTTTACGTTAGA-CTGAGATAA 885
Sly|NT_161885.2|A|               TTCTTTATCTTTCTGGATAGAACTGTGAGTTTACGTTAGA-CTGAGATAA 885
Sly|NT_161924.2|A|               TTCTTTATCTTTCTGGATAGAACTGTGAGTTTACGTTAGA-CTGAGATAA 885
Sly|NT_161928.2|A|               TTCTTTATCTTTCTGGATAGAACTGTGAGTTTACGTTAGA-CTGAGATAA 885
Sly|NT_161892.2|A|               TTCTTTATCTTTCTGGATAGAACTGTGAGTTTACGTTAGA-CTGAGATAA 885
Sly|NT_165792.1|A|               TTCTTTATCTTTCTGGATAGAACTGTGAGTTTACGTTAGA-CTGAGATAA 882
Sly|NT_165794.1|B|               TTCTTTATCTTTCTGGATAGAACTGTGAGTTTACGTTAGA-CTGAGATAA 885
Sly|NT_165794.1|A|               TTCTTTATCTTTCTGGATAGAACTGTGAGTTTACGTTAGA-CTGAGATAA 885
Sly|NT_161868.2|A|REFERENCE      TTCTTTATCTTTCTGGATAGAACTGTGAGTTTACGTTAGA-CTGAGATAA 885
Sly|NT_161875.2|A|               TTCTTTATCTTTCTGGATAGAACTGTGAGTTTACGTTAGA-CTGAGATAA 885
Sly|NT_161923.2|A|               TTCTTTATCTTTCTGGATAGAACTGTGAGTTTACGTTAGA-CTTAGATAA 885
Sly|NT_165796.1|A|               TTCTTTATCTTTCTGGATAGAACTGTGAGTTTACGTTAGA-CTGAGATAA 885
Sly|NT_161926.2|A|               TTCTTTATCTTTCTGGATAGAACTGTGAGTTTACGTTAGA-CTGAGATAA 885
Sly|NT_165793.1|A|               TTCTTTATCTTTCTGGATAGAACTGTGAGTTTACGTTAGA-CTGAGATAA 885
Sly|NT_161925.2|A|               TTCTTTATCTTTCTGGATAGAACTGTGAGTTTACGTTACA-CTGAGATAA 885
Sly|NT_161911.2|A|               TTCTTTATCTTTCTGGATAGAACTGTGAGTTTACGTTACA-CTGAGATAA 884
Sly|NT_161937.2|A|               TTCTTTATCTTTCTGGATAGAACTGTGAGTATACGTTAGA-CTGAGATAA 884
Sly-inserted|NT_161872.2|        TTCTTTATCTTTCTGGATAGAACTGTGAGTTTACCTTAGA-CTGAGATAA 884
Sly-inserted|NT_161913.2|        TTCTTTATCTTTCTGGATAGAACTGTGAGTTTACCTTAGA-CTGAGATAA 884
Sly-inserted|NT_161916.2|        TTCTTTATCTTTCTGGATAGAACTGTGAGTTTACCTTAGA-CTGAGATAA 884
Sly-inserted|NT_161906.2|        TTCTTTATCTTTCTGGATAGAACTGTGAGTTTACGTTAGA-CTGAGATAA 867
Xmr_genomic_reference            TTCATCATCTTTCTGGATAGTACTATGAATTTACTTTAAAACTGAGATAT 943
Orly|NT_161926.2|REFERENCE       TTCTTTATCTTTCTGGATAGAACTGTGAGTATACCTTAGA-CTGAGATAA 885
Orly|NT_161892.2|                TTCTTTATCTTTCTGGATAGAACTGTGAGTATACCTTAGA-CTGAGATAA 884
Orly|NT_161879.2|                TTCTTTATCTTTCTGGATAGAACTGTGAGTATACCTTAGA-CTGAGATAA 884
Orly|NT_161875.2|                TTCTTTATCTTTCTGGATAGAACTGTGAGTATACCTTAGA-CTGAGATAA 884
Orly|NT_161924.2|                TTCTTTATCTTTCTGGATAGAACTGTGAGTATACCTTAGA-CTGAGATAA 884
Orly|NT_165790.1|                TTCTTTATCTTTCTGGATAGAACTGTGAGTATACCTTAGA-CTGAGATAA 884
Orly|NT_161868.2|                TTCTTTATCTTTCTGGATAGAACTGTGAGTATACCTTAGA-CTGAGATAA 884
Orly|NT_165792.1|                TTCTTTATCTTTCTGGATAGAACTGTGAGTATACCTTAGA-CTGAGATAA 884
Orly|NT_165791.1|                TTCTTTATCTTTCTGGATAGAACTGTGAGTATACCTTAGA-CTGAGATAA 883
                                 *** * ************** *** *** * *** *** * ** ***** 

Sly|NT_161877.2|A|               ACTGGTAAACAGAATTGCTGATGTTTTGTTTAAAAATATTCTGTGGGAGA 935
Sly|NT_161885.2|A|               ACTGGTAAACAGAATTGCTGATGTTTTGTTTAAAAATATTCTGTGGGAGA 935
Sly|NT_161924.2|A|               ACTGGTAAACAGAATTGCTGATGTTTTGTTTAAAAATATTCTGTGGGAGA 935
Sly|NT_161928.2|A|               ACTGGTAAACAGAATTGCTGATGTTTTGTTTAAAAATATTCTGTGGGAGA 935
Sly|NT_161892.2|A|               ACTGGTAAACAGAATTGCTGATGTTTTGTTTAAAAATATTCTGTGGGAGA 935
Sly|NT_165792.1|A|               ACTGGTAAACAGAATTGCTGATGTTTTGTTTAAAAATATTCTGTGGGAGA 932
Sly|NT_165794.1|B|               ACTGGTAAACAGAATTGCTGATGTTTTGTTTAAAAATATTCTGTGGGAGA 935
Sly|NT_165794.1|A|               ACTGGTAAACAGAATTGCTGATGTTTTGTTTAAAAATATTCTGTGGGAGA 935
Sly|NT_161868.2|A|REFERENCE      ACTGGTAAACAGAATTGCTGATGTTTTGTTTAAAAATATTCTGTGGGAGA 935
Sly|NT_161875.2|A|               ACTGGTAAACAGAATTGCTGATGTTTTGTTTAAAAATATTCTGTGGGAGA 935
Sly|NT_161923.2|A|               ACTGGTAAACAGAATTGCTGATGTTTTGTTTAAAAATATTCTGTGGGAGA 935
Sly|NT_165796.1|A|               ACTGGTAAACAGAATTGCTGATGTTTTGTTTAAAAATATTCTGTGGGAGA 935
Sly|NT_161926.2|A|               ACTGGTAAACAGAATTGCTGATGTTTTGTTTAAAAATATTCTGTGGGAGA 935
Sly|NT_165793.1|A|               ACTGGTAAACAGAATTGCTGATGTTTTGTTTAAAAATATTCTGTGGGAGA 935
Sly|NT_161925.2|A|               ACTGGTAAACAGAATTGCTGATGTTTTGTTTAAAAATATTCTGTGGGAGA 935
Sly|NT_161911.2|A|               ACTGGTAAACAGAATTGCTGATGTTTTGTTTAAAAATATTCTGTGGGAGA 934
Sly|NT_161937.2|A|               ACTGTTAAACAGAATTGCTGATGTTTTGTTTAAAAAGAATCTGTGGGAGA 934
Sly-inserted|NT_161872.2|        ACTGTTAAACAGAATTGCTGATGTTTTGTTTAAAAATATTCTGTGGGAGA 934
Sly-inserted|NT_161913.2|        ACTGTTAAACAGAATTGCTGATGTTTTGTTTAAAAATATTCTGTGGGAGA 934
Sly-inserted|NT_161916.2|        ACTGTTAAACAGAATTGCTGATGTTTTGTTTAAAAATATTCTGTGGGAGA 934
Sly-inserted|NT_161906.2|        ACTGGTAAACAGAATTGCTGATGTTTTGTTTAAAAATATTATGTGGGAGA 917
Xmr_genomic_reference            ACTGAAAATCAGAATTGCTGATGTTTTGTTTAAAAAGAATCTTTGGGAGA 993
Orly|NT_161926.2|REFERENCE       ACTGTTAAACAGAATTGCTGATGTTTTGTTTAAAAAGAATCTGTGGGAGA 935
Orly|NT_161892.2|                ACTGTTAAACAGAATTGCTGATGTTTTGTTTAAAAAGAATCTGTGGGAGA 934
Orly|NT_161879.2|                ACTGTTAAACAGAATTGCTGATGTTTTGTTTAAAAAGAATCTGTGGGAGA 934
Orly|NT_161875.2|                ACTGTTAAACAGAATTGCTGATGTTTTGTTTAAAAAGAATCTGTGGGAGA 934
Orly|NT_161924.2|                ACTGTTAAACAGAATTGCTGATGTTTTGTTTAAAAAGAATCTGTGGGAGA 934
Orly|NT_165790.1|                ACTGTTAAACAGAATTGCTGATGTTTTGTTTAAAAAGAATCTGTGGGAGA 934
Orly|NT_161868.2|                ACTGTTAAACAGAATTGCTGATGTTTTGTTTAAAAAGAATCTGTGGGAGA 934
Orly|NT_165792.1|                ACTGTTAAACAGAATTGCTGATGTTTTGTTTAAAAAGAATCTGTGGGAGA 934
Orly|NT_165791.1|                ACTGTTAAACAGAATTGCTGATGTTTTGTTTAAAAAGAATCTGTGGGAGA 933
                                 ****  ** *************************** * * * *******

Sly|NT_161877.2|A|               TAGGACCAAAATTCAGATACCTCAAAGGTTAAAGG-------ATGTTGCT 978
Sly|NT_161885.2|A|               TAGGACCAAAATTCAGATACCTCAAAGGTTAAAGG-------ATGTTGCT 978
Sly|NT_161924.2|A|               TAGGACCAAAATTCAGATACCTCAAAGGTTAAAGG-------ATGTTGCT 978
Sly|NT_161928.2|A|               TAGGACCAAAATTCAGATACCTCAAAGGTTAAAGG-------ATGTTGCT 978
Sly|NT_161892.2|A|               TAGGACCAAAATTCAGATACCTCAAAGGTTAAAGG-------ATGTTGCT 978
Sly|NT_165792.1|A|               TAGGACCAAAATTCAGATACCTCAAAGGTTAAAGG-------ATGTTGCT 975
Sly|NT_165794.1|B|               TAGGACCAAAATTCAGATACCTCAAAGGTTAAAGG-------ATGTTGCT 978
Sly|NT_165794.1|A|               TAGGACCAAAATTCAGATACCTCAAAGGTTAAAGG-------ATGTTGCT 978
Sly|NT_161868.2|A|REFERENCE      TAGGACCAAAATTCAGATACCTCAAAGGTTAAAGG-------AAGTTGCT 978
Sly|NT_161875.2|A|               TAGGACCAAAATTCAGATACCTCAAAGGTTAAAGG-------ATGTTGCT 978
Sly|NT_161923.2|A|               TAGGACCAAAATTCAGATACCTCAAAGGTTAAAGG-------ATGTTGCT 978
Sly|NT_165796.1|A|               TAGGACCAAAATTCAGATACCTCAAAGGTTAAAGG-------ATGTTGCT 978
Sly|NT_161926.2|A|               TAGGACCAAAATTCTGATACCTCAAAGGTTAAAGG-------ATGTTGCT 978
Sly|NT_165793.1|A|               TAGGACCAAAATTCAGATACCTCAAAGGTTAAAGG-------ATGTTGTT 978
Sly|NT_161925.2|A|               TAGGACCAAAATTCAGATGCCTCAAAGGTTAAAGG-------ATGTTGCT 978
Sly|NT_161911.2|A|               TAGGACCAAAATTCAGATGCCTCAAAGGTTAAAGG-------ATGTTGCT 977
Sly|NT_161937.2|A|               TAGGACCAAAATTCAGATGCCTCAAAGGTTAAAGG-------ATGTTGCT 977
Sly-inserted|NT_161872.2|        TAGGACCAAAATTCAGATGCCTCAACGGTTAAAGG-------ATGTTGCT 977
Sly-inserted|NT_161913.2|        TAGGACCAAAATTCAGATGCCTCAACGGTTAAAGG-------ATGTTGCT 977
Sly-inserted|NT_161916.2|        TAGGACCAAAATTCAGATGCCTCAACGGTTAAAGG-------ATGTTGCT 977
Sly-inserted|NT_161906.2|        TAGGACCAAAATTCTGATGCCTCAAAGGTCAAAGG-------ATGTTGCT 960
Xmr_genomic_reference            TAGTACCAAAATTCAGATGCCTCAAAGTTTAAATGCAAACACATTTTGCT 1043
Orly|NT_161926.2|REFERENCE       TAGGACCAAAATTCAGATGCCTCAAAGGTTAAAGG-------ATGTTGCT 978
Orly|NT_161892.2|                TAGGACCAAAATTCAGATGCCTCAAAGGTTAAAGG-------ATGTTGCT 977
Orly|NT_161879.2|                TAGGACCAAAATTCAGATGCCTCAAAGGTTAAAGG-------ATGTTGCT 977
Orly|NT_161875.2|                TGGGACCAAAATTCAGATGCCTCAAAGGTTAAAGG-------ATGTTGCT 977
Orly|NT_161924.2|                TAGGACCAAAATTCAGATGCCTCAAAGGTTAAAGG-------ATGTTGCT 977
Orly|NT_165790.1|                TAGGACCAAAATTCAGATGCCTCAAAGGTTAAAGG-------ATGTTGCT 977
Orly|NT_161868.2|                TAGGACCAAAATTCAGATGCCTCAAAGGTTAAAGG-------ATGTTGCT 977
Orly|NT_165792.1|                TAGGACCAAAATTCAGATGCCTCAAAGGTTAAAGG-------ATGTTGCT 977
Orly|NT_165791.1|                TAGGACCAAAATTCAGATGCCTCAAAGGTTAAAGG-------ATGTTGCT 976
                                 * * ********** *** ****** * * *** *       *  *** *

Sly|NT_161877.2|A|               CATCGTATTT--GGGAGGAGGGGAGGACTCATATGTTGAAGGTTGGCCAG 1026
Sly|NT_161885.2|A|               CATCGTTTTTT-GGGAGGAGGGGAGGACTCATATGTTGAAGGTTGGCCAG 1027
Sly|NT_161924.2|A|               CATCGTTTTTT-GGGAGGAGGGGAGGACTCATATGTTGAAGGTTGGCCAG 1027
Sly|NT_161928.2|A|               CATCGTTTTTT-GGGAGGAGGGGAGGACTCATATGTTGAAGGTTGGCCAG 1027
Sly|NT_161892.2|A|               CATCGTTTTTT-GGGAGGAGGGGAGGACTCATATGTTGAAGGTTGGCCAG 1027
Sly|NT_165792.1|A|               CATCGTTTTTT-GGGAGGAGGGGAGGACTCATATGTTGAAGGTTGGCCAG 1024
Sly|NT_165794.1|B|               CATCGTTTTTT-GGGAGGAGGGGAGGACTCATATGTTGAAGGTTGGCCAG 1027
Sly|NT_165794.1|A|               CATCGTTTTTT-GGGAGGAGGGGAGGACTCATATGTTGAAGGTTGGCCAG 1027
Sly|NT_161868.2|A|REFERENCE      CATCGTTTTTT-GGGAGGAGGGGAGGACTCATATGTTGAAGGTTGGCCAG 1027
Sly|NT_161875.2|A|               CATCGTTTTTT-GGGAGGAGGGGAGGACTCATATGTTGAAGGTTGGCCAG 1027
Sly|NT_161923.2|A|               CATCGTTTTTT-GGGAGGAGGGGAGGACTCATAGGTTGAAGGTTGGCCAG 1027
Sly|NT_165796.1|A|               CATCGTTTTTT-GGGAGGAGGGGAGGACTCATAGGTTGAAGGTTGGCCAG 1027
Sly|NT_161926.2|A|               CATCGTTTTTT-GGGAGGAGTGGAGGACTCATATGTTGAAGGTTGGCCAG 1027
Sly|NT_165793.1|A|               CATCGTTTTTT-GGGAGGAGGGGAGGACTCATATGTTGAAGGTTGGCCAG 1027
Sly|NT_161925.2|A|               CATCATTTTTTTGGGAGGAGGGGAGGACTCATATGTTGAAGGTTGGCAAG 1028
Sly|NT_161911.2|A|               CATCATTTTTTTGGGAGGAGGGGAGGACTCATATGTTGAAGGTTGGCCAG 1027
Sly|NT_161937.2|A|               CATTGTTTATT-GGGAGGAGGGGAGGACTCACATGTTGAAGGTTGGCCAG 1026
Sly-inserted|NT_161872.2|        CATCATTTTTTTGGGAGGAGGGGAGGACTCATATGTTGAAGGTTGGCCAG 1027
Sly-inserted|NT_161913.2|        CATCATTTTTTTGGGAGGAGGGGAGGACTCATATGTTGAAGGTTGGCCAG 1027
Sly-inserted|NT_161916.2|        CATCATTATTTTGGGAGGAGGGGAGGACTCATATGTTGAAGGTTGGCCAG 1027
Sly-inserted|NT_161906.2|        CATCATTTTTTTGGGAGGAGGGGAGGACTCATATGTTGAAGGTTGGCCAG 1010
Xmr_genomic_reference            CATCATTTTTG-GTGAGAAAGGGAGGACTCACGTATTAAAGGCTGGCCTG 1092
Orly|NT_161926.2|REFERENCE       CATTGTTTATT-GGGAGGAGGGGAGGACTCACATGTTGAAGGTTGGCCAG 1027
Orly|NT_161892.2|                CATTGTTTATT-GGGAGGAGGGGAGGACTCACATGTTGAAGGTTGGCCAG 1026
Orly|NT_161879.2|                CATTGTTTATT-GGGAGGAGGGGAGGACTCACATGTTGAAGGTTGGCCAG 1026
Orly|NT_161875.2|                CATTGTTTATT-GGGAGAAGGGGAGGACTCACATGTTGAAGGTTGGCCAG 1026
Orly|NT_161924.2|                CATTGTTTATT-GGGAGGAGGGGAGGACTCACATGTTGAAGGTTGGCCAG 1026
Orly|NT_165790.1|                CATTGTTTATT-GGGAGGAGGGGAGGACTCACATGTTGAAGGTTGGCCAG 1026
Orly|NT_161868.2|                CATTGTTTATT-GGGAGGAGGGGAGGACTCACATGTTGAAGGTTGGCCAG 1026
Orly|NT_165792.1|                CATTGTTTTTT-GGGAGGAGGGGAGGACTCACATGTTGAAGGTTGGCCAG 1026
Orly|NT_165791.1|                CATTGTTTATT-GGGAGGAGGGGAGGACTCACATGTTGAAGGTTGGCCAG 1025
                                 ***  *   *  * *** *  **********    ** **** ****  *

Sly|NT_161877.2|A|               TTTTTGTCTCTTTTT-------------AAACTGAGAAATGGCAGACTAA 1063
Sly|NT_161885.2|A|               TTTTTGTCTCTTTTT-------------AAACTGAGAAATGGCAGACGAA 1064
Sly|NT_161924.2|A|               TTTTTGTCTCTTTTT-------------AAACTGAGAAATGGCAGACTAA 1064
Sly|NT_161928.2|A|               TTTTTGTCTCTTTTT-------------AAACTGAGAAATGGCAGACTAA 1064
Sly|NT_161892.2|A|               TTTTTGTCTCTTTTT-------------AAACTGAGAAATGGCAGACTAA 1064
Sly|NT_165792.1|A|               TTTTTGTCTCTTTTT-------------AAACTGAGAAATGGCAGACTAA 1061
Sly|NT_165794.1|B|               TTTTTGTCTCTTTTT-------------AAACTGAGAAATGGCAAACTAA 1064
Sly|NT_165794.1|A|               TTTTTGTCTCTTTTT-------------AAACTGAGAAATGGCAGACTAA 1064
Sly|NT_161868.2|A|REFERENCE      TTTTTGTCTCTTTTT-------------AAACTGAGAAATGGCAGACTAA 1064
Sly|NT_161875.2|A|               TTTTTGTCTCTCTTT-------------AAACTGAGAAATGGCAGACTAA 1064
Sly|NT_161923.2|A|               TTTTTGTCTCTTTTT-------------AAACTGAGAAATTGCAGACTAA 1064
Sly|NT_165796.1|A|               TTTTTGTCTCTTTTT-------------AAACTGAGAAATTGCAGACTAA 1064
Sly|NT_161926.2|A|               TTTTTGTCTCTTTTT-------------AAACTGAGAAATGGCAGACTAA 1064
Sly|NT_165793.1|A|               TTTTTGTCTCTTTTT-------------AAACTGAGAAATGGCAGACTAA 1064
Sly|NT_161925.2|A|               TTTTTGTCTCTTTTT-------------AAACTGAGAAATGGCAGATTGA 1065
Sly|NT_161911.2|A|               TTTTTGTCTCTTTTT-------------AAACTGAGAAATGGCAGATTGA 1064
Sly|NT_161937.2|A|               TTTTTGTTTTTTTTTTTTTTTTTTT---AAACTGAGAAATGGCAGATTGA 1073
Sly-inserted|NT_161872.2|        TTTTTGTCTCTTTTTT------------AAACTGAGAAATGGCAGATTGA 1065
Sly-inserted|NT_161913.2|        TTTTTGTCTCTTTTTT------------AAACTGAGAAATGGCAGATTGA 1065
Sly-inserted|NT_161916.2|        TTTTTGTCTCTTTTT-------------AAACTGAGAAATGGCAGATTGA 1064
Sly-inserted|NT_161906.2|        TTTTTGTCTCTTTTT-------------AAACTGAGAAATGGCAGATTGA 1047
Xmr_genomic_reference            TTTTTGCCTTTTTT--------------AAACTGAGAAATGACAGATTGT 1128
Orly|NT_161926.2|REFERENCE       TTTTTGTTTTGTTTTTTTTTTTTTTTTTAAACTGAGAAATGGCAGATTGA 1077
Orly|NT_161892.2|                TTTTTGTTTTGTTTTTTTTTTTTTTTT-AAACTGAGAAATGGCAGATTGA 1075
Orly|NT_161879.2|                TTTTTGTTTTGTTTTGTTTTGTTTTTT-AAACTGAGAAATGGCAGATTGA 1075
Orly|NT_161875.2|                TTTTTGTTTTGTTTTTTTTT--------AAACTGATAAATGGCAGATTGA 1068
Orly|NT_161924.2|                TTTTTGTTTTGTTTTTTTTTTT------AAACTGAGAAATGGCAGATTGA 1070
Orly|NT_165790.1|                TTTTTGTTTTGTTTTGTTTTGTTTTT--AAACTGAGAAATGGCAGATTGA 1074
Orly|NT_161868.2|                TTTTTGTTTTTTTTT-----TTTTTTT-AAACTGAGAAATGGCAGATTGA 1070
Orly|NT_165792.1|                TTTTTGTTTTGTTTTGTTTTTTTTTTT-AAACTGAGAAATGGCAGATTGA 1075
Orly|NT_165791.1|                TTTTTGTTTTGTTTTTTTTTTTT-----AAACTGAGAAATGGCAGATTGA 1070
                                 ******  *   **              ******* ****  ** *    

Sly|NT_161877.2|A|               TAATTTAGGTTCTAAAGGAGGTTTTTAAAGAAGTGAGTTAAAGAAGTTTT 1113
Sly|NT_161885.2|A|               TAATTTAGGTTCTAAAGGAGGTTTTTAAAGAAGTGAGTTAAAGAAGTTTT 1114
Sly|NT_161924.2|A|               TAATTTAGGTTCTAAAGGAGGTTTTTAAAGAAGTGAGTTAAAGAAGTTTT 1114
Sly|NT_161928.2|A|               TAATTTAGGTTCTAAAGGAGGTTTTTAAAGAAGTGAGTTAAAGAAGTTTT 1114
Sly|NT_161892.2|A|               TAATTTAGGTTCTAAAGGAGGTTTTTAAAGAAGTGAGTTAAAGAAGTTTT 1114
Sly|NT_165792.1|A|               TAATTTAGGTTCTAAAGGAGGTTTTTAAAGAAGTGAGTTAAAGAAGTTTT 1111
Sly|NT_165794.1|B|               TAATTTAGGTTCTAAAGGAGGTTTTTAAAGAAGTGAGTTAAAGAAGTTTT 1114
Sly|NT_165794.1|A|               TAATTTAGGTTCTAAAGGAGGTTTTTAAAGAAGTGAGTTAAAGAAGTTTT 1114
Sly|NT_161868.2|A|REFERENCE      TAATTTAGGTTCTAAAGGAGGTTTTTAAAGAAGTGAGTTAAAGAAGTTTT 1114
Sly|NT_161875.2|A|               TAATTTAGGTTCTAAAGGAGGTTTTTAAAGAAGTGAGTTAAAGAAGTTTT 1114
Sly|NT_161923.2|A|               TAATTTAGGTTCTAAAGGAGGTTTTTAAAGAAGTGAGTTAAAGAAGTTTT 1114
Sly|NT_165796.1|A|               TAATTTAGGTTCTAAAGGAGGTTTTTAAAGAAGTGAGTTAAAGAAGTTTT 1114
Sly|NT_161926.2|A|               TAATTTAGGTTCTAAAGGAGGTTTTTAAAGAAGTGAGTTAAAGAAGTTTT 1114
Sly|NT_165793.1|A|               TAATTTAGGTTCTAAAGGAGGTTTTTAAAGAAGTGAGTTAAAGAAGTTTT 1114
Sly|NT_161925.2|A|               TAACTTAGGTTCTAAAGGAGGTTTTTAAAGAAGTGAGTTAAAGAAGTTTT 1115
Sly|NT_161911.2|A|               TAACTTAGGTTCTAAAGGAGGTTTTTAAAGAAGTGAGTTAAAGAAGTTTT 1114
Sly|NT_161937.2|A|               TAACTTTGGTTCTAAAGGAGGTTTTTAAAGAAGTGAGTTAAAGAAGTTTT 1123
Sly-inserted|NT_161872.2|        TAACTTAGGTTCTAAAGGAGGTTTTTAAAGAAGTGAGTTAAAGAAGTTTT 1115
Sly-inserted|NT_161913.2|        TAACTTAGGTTCTAAAGGAGGTTTTTAAAGAAGTGAGTTAAAGAAGTTTT 1115
Sly-inserted|NT_161916.2|        TAACTTAGGTTCTAAAGGAGGTTTTTAAAGAAGTGAGTTAAAGAAGTTTT 1114
Sly-inserted|NT_161906.2|        TAACTTAGGTTCTAAAGGAGGTTTTTAAAGAAGTGAGTTAAAGAAGTTTT 1097
Xmr_genomic_reference            TAACTTGGGTTCTAAAGAAGGATTTAAAATAAGTAAGTTAAAGAAGATTT 1178
Orly|NT_161926.2|REFERENCE       TAACTTTGGTTCTAAAGGAGGTTTTTAAAGAAGTGAGTTAAAGAAGTTTT 1127
Orly|NT_161892.2|                TAACTTTGGTTCTAAAGGAGGTTTTTAAAGAAGTGAGTTAAAGAAGTTTT 1125
Orly|NT_161879.2|                TAACTTTGGTTCTAAAGGAGGTTTTTAAAGAAGTGAGTTAAAGAAGTTTT 1125
Orly|NT_161875.2|                TAACTTTGGTTCTAAAGGAGGTTTTTAAAGAAGTGAGTTAAAGAAGTTTT 1118
Orly|NT_161924.2|                TAACTTTGGTTCTAAAGGAGGTTTTTAAAGAAGTGAGTTAAAGAAGTTTT 1120
Orly|NT_165790.1|                TAACTTTGGTTCTAAAGGAGGTTTTTAAAGAAGTGAGTTAAAGAAGTTTT 1124
Orly|NT_161868.2|                TAACTTTGGTTCTAAAGGAGGTTTTTAAAGAAGTGAGTTAAAGAAGTTTT 1120
Orly|NT_165792.1|                TAACTTTGGTTCTAAAGGAGGTTTTTAAAGAAGTGAGTTAAAGAAGTTTT 1125
Orly|NT_165791.1|                TAACTTTGGTTCTAAAGGAGGTTTTTAAAGAAGTGAGATAAAAAAGTTTT 1120
                                 *** ** ********** *** *** *** **** ** **** *** ***

Sly|NT_161877.2|A|               TAAAACAA-GTTGTGAGGGAGAGGGACATGATAAATGGGATACACAGAGG 1162
Sly|NT_161885.2|A|               TAAAACAA-GTTGTGAGGGAGAGGGACATGATAAATGGGATACACGGAGG 1163
Sly|NT_161924.2|A|               TAAAACAA-GTTGTGAGGGAGAGGGACATGATAAATGGGATACACGGAGG 1163
Sly|NT_161928.2|A|               TAAAACAA-GTTGTGAGGGAGAGGGACATGATAAATGGGATACACGGAGG 1163
Sly|NT_161892.2|A|               TAAAACAA-GTTGTGAGGGAGAGGGACATGATAAATGGGATACACGGAGG 1163
Sly|NT_165792.1|A|               TAAAACAA-GTTGTGAGGGAGAGGGACATGATAAATGGGATACACAGAGG 1160
Sly|NT_165794.1|B|               TAAAACAA-GTTGTGAGGGAGAGGGACATGATAAATGGGATACACGGAGG 1163
Sly|NT_165794.1|A|               TAAAACAA-GTTGTGAGGGAGAGGGACATGATAAATGGGATACACGGAGG 1163
Sly|NT_161868.2|A|REFERENCE      TAAAACAA-GTTGTGAGGGAGAGGGACATGATAAATGGGATACACGGAGG 1163
Sly|NT_161875.2|A|               TAAAACAA-GTTGTGAGGGAGAGGGACATGATAAATGGGATACACGGAGG 1163
Sly|NT_161923.2|A|               TAAAACAA-GTTGTGAGGGAGAGGGACATGATAAATGGGATACACGGAGG 1163
Sly|NT_165796.1|A|               TAAAACAA-GTTGTGAGGGAGAGGGACATGATAAATGGGATACACGGAGG 1163
Sly|NT_161926.2|A|               TAAA-CAA-GTTGTGAGGGAGAGGGACATGATAAATGGGATACACGGAGG 1162
Sly|NT_165793.1|A|               TAAAACAA-GTTGTGAGGGAGAGGGACATGATAAATGGGATACACGGAGG 1163
Sly|NT_161925.2|A|               TAAAACAA-GTTGTGAGGGAGAGGGACATGATAAATGGGATACACGGAGG 1164
Sly|NT_161911.2|A|               TAAAACAA-GTTGTGAGGGAGAGGGACATGATAAATGGGATACACAAAGG 1163
Sly|NT_161937.2|A|               TAAAACAA-GTTGTGAGGGAGAGGGACATGATAAATGGGATACATGGAGG 1172
Sly-inserted|NT_161872.2|        TAAAACAA-GTTGTGAGGGAGAGGGACATGATAAATGGGATACACGGAGG 1164
Sly-inserted|NT_161913.2|        TAAAACAA-GTTGTGAGGGAGAGGGACATGATAAATGGGATACACGGAGG 1164
Sly-inserted|NT_161916.2|        TAAAACAA-GTTGTGAGGGAGAGGGACATGATAAATGGGATACACGGAGG 1163
Sly-inserted|NT_161906.2|        TAAAACAA-GTTGTGAGGGAGAGGGACATGATAAATGGGATACACAGAGG 1146
Xmr_genomic_reference            TAAAACAAAGTTGGGAGGGAGAGGGACATGATAAATGGGATACATGAAGG 1228
Orly|NT_161926.2|REFERENCE       TAAAACAA-GTTGTGAGGGAGAGGGACATGATAAATGGGATACATGGAGA 1176
Orly|NT_161892.2|                TAAAACAA-GTTGTGAGGGAGAGGGACATGATAAATGGGATACATGGAGT 1174
Orly|NT_161879.2|                TAAAACAA-GTTGTGAGGGAGAGGGACATGATAAATGGGATACATGGAGA 1174
Orly|NT_161875.2|                TAAAACAA-GTTGTGAGGGAGAGGGACATGATAAATGGGATACATGGAGA 1167
Orly|NT_161924.2|                TAAAACAA-GTTGTGAGGGAGAGGGACATGATAAATGGGATACATGGAGA 1169
Orly|NT_165790.1|                TAAAACAA-GTTGTGAGGGAGAGGGACATGATAAATGGGATACATGGAGA 1173
Orly|NT_161868.2|                TAAAACAA-GTTGTGAGGGAGAGGGACATGATAAATGGGATACATGGAGA 1169
Orly|NT_165792.1|                TAAAACAA-GTTGTGAGGGAGAGGGACATGATAAATGGGATACATGGAGA 1174
Orly|NT_165791.1|                TAAAACAA-GTTGTGAGGGAGAGGGACATGATAAATGGGATACATGGAGA 1169
                                 **** *** **** ******************************   ** 

Sly|NT_161877.2|A|               AAATGGTACGGGTAAGTGTATATATATAT--------------------- 1191
Sly|NT_161885.2|A|               AAATGGTACGGGTAAGTGTATATATATAT--------------------- 1192
Sly|NT_161924.2|A|               AAATGGTACGGGTAAGTGTATATATATAT--------------------- 1192
Sly|NT_161928.2|A|               AAATGGTACGGGTAAGTGTATATATATAT--------------------- 1192
Sly|NT_161892.2|A|               AAATGGTACGGGTAAGTGTATATATATAT--------------------- 1192
Sly|NT_165792.1|A|               AAATGGTACGGGTAAGTGTATATATATAT--------------------- 1189
Sly|NT_165794.1|B|               AAATGGTACGGGTAAGTGTATATATATAT--------------------- 1192
Sly|NT_165794.1|A|               AAATGGTACGGGTAAGTGTATATATATATAT------------------- 1194
Sly|NT_161868.2|A|REFERENCE      AAATGGTACGGGTAAGTGTATATATATAT--------------------- 1192
Sly|NT_161875.2|A|               AAATGGTACGGGTAAGTGTATATATATAT--------------------- 1192
Sly|NT_161923.2|A|               AAATGGTACGGGTAAGTGTATATATATAT--------------------- 1192
Sly|NT_165796.1|A|               AAATGGTACGGGTAAGTGTATATATATATAT------------------- 1194
Sly|NT_161926.2|A|               AAATGGTATGGGTAAGTGTATATATATAT--------------------- 1191
Sly|NT_165793.1|A|               AAATGGTACGGGTAAGTGTATATATATAT--------------------- 1192
Sly|NT_161925.2|A|               AAATGGTACGGGTAAGT----ATATATATAT------------------- 1191
Sly|NT_161911.2|A|               AAATGGTACGGGTAAGTGTATATATATATAT------------------- 1194
Sly|NT_161937.2|A|               AAATGGTATGGGTAAGT----GTATATATAT------------------- 1199
Sly-inserted|NT_161872.2|        AAATGGTACGGGTAAGTGTATATATATAT--------------------- 1193
Sly-inserted|NT_161913.2|        AAATGGTACGGGTAAGTGTATATATATAT--------------------- 1193
Sly-inserted|NT_161916.2|        AAATGGTACGGGTAAGTGTATATATATATAT------------------- 1194
Sly-inserted|NT_161906.2|        AAATGGTACGGGTAAGTGTATATATATATAT------------------- 1177
Xmr_genomic_reference            AAATTTTAAGGGGAAGCATATATATATATATATGTGTGTGTGTGTGTGTG 1278
Orly|NT_161926.2|REFERENCE       AAATGGTACGGGTAAGTATATATATATAT--------------------- 1205
Orly|NT_161892.2|                AAATGGTACGGGTAAGTATATATATATATATAT----------------- 1207
Orly|NT_161879.2|                AAATGGTATGGGTAAGTATATATATAT----------------------- 1201
Orly|NT_161875.2|                AAATGGTACGGGTAAGTATATATATATATATAT----------------- 1200
Orly|NT_161924.2|                AAATGGTACGGGTAAGTATATATATAT----------------------- 1196
Orly|NT_165790.1|                AAATGGTACGGGTAAGTATATATATAT----------------------- 1200
Orly|NT_161868.2|                AAATGGTACGGGTAAGTATATATATATAT--------------------- 1198
Orly|NT_165792.1|                AAATGGTACGGGTAAGTATATATATAT----------------------- 1201
Orly|NT_165791.1|                AAATGGTACGGGTAAGTATATATATAT----------------------- 1196
                                 ****  ** *** ***      *****                       

Sly|NT_161877.2|A|               --------------------------------------------------
Sly|NT_161885.2|A|               --------------------------------------------------
Sly|NT_161924.2|A|               --------------------------------------------------
Sly|NT_161928.2|A|               --------------------------------------------------
Sly|NT_161892.2|A|               --------------------------------------------------
Sly|NT_165792.1|A|               --------------------------------------------------
Sly|NT_165794.1|B|               --------------------------------------------------
Sly|NT_165794.1|A|               --------------------------------------------------
Sly|NT_161868.2|A|REFERENCE      --------------------------------------------------
Sly|NT_161875.2|A|               --------------------------------------------------
Sly|NT_161923.2|A|               --------------------------------------------------
Sly|NT_165796.1|A|               --------------------------------------------------
Sly|NT_161926.2|A|               --------------------------------------------------
Sly|NT_165793.1|A|               --------------------------------------------------
Sly|NT_161925.2|A|               --------------------------------------------------
Sly|NT_161911.2|A|               --------------------------------------------------
Sly|NT_161937.2|A|               --------------------------------------------------
Sly-inserted|NT_161872.2|        --------------------------------------------------
Sly-inserted|NT_161913.2|        --------------------------------------------------
Sly-inserted|NT_161916.2|        --------------------------------------------------
Sly-inserted|NT_161906.2|        --------------------------------------------------
Xmr_genomic_reference            TGTGTGTGTGTATACATATACACATACACACACACACATACACATGTATA 1328
Orly|NT_161926.2|REFERENCE       --------------------------------------------------
Orly|NT_161892.2|                --------------------------------------------------
Orly|NT_161879.2|                --------------------------------------------------
Orly|NT_161875.2|                --------------------------------------------------
Orly|NT_161924.2|                --------------------------------------------------
Orly|NT_165790.1|                --------------------------------------------------
Orly|NT_161868.2|                --------------------------------------------------
Orly|NT_165792.1|                --------------------------------------------------
Orly|NT_165791.1|                --------------------------------------------------
                                                                                   

Sly|NT_161877.2|A|               -GCATCACCATATTGAATATGTACACAGAACTC-----TCTGATAAAGGC 1235
Sly|NT_161885.2|A|               -GCATCACCATATTGAATATGTACACAGAACTC-----TCTGATAAAGGC 1236
Sly|NT_161924.2|A|               -GCATCACCATATTGAATATGTACACAGAACTC-----TCTGATAAAGGC 1236
Sly|NT_161928.2|A|               -GCATCACCATATTGAATATGTACACAGAACTC-----TCTGATAAAGGC 1236
Sly|NT_161892.2|A|               -GCATCACCATATTGAATATGTACACAGAACTC-----TCTGATAAAGGC 1236
Sly|NT_165792.1|A|               -GCATCACCATATTGAATATGTACACAGAACTC-----TCTGATAAAGGC 1233
Sly|NT_165794.1|B|               -GCATCACCATATTGAATATGTACACAGAACTC-----TCTGATAAAGGC 1236
Sly|NT_165794.1|A|               -GCATCACCATATTGAATATGTACAGAGAACTC-----TCTGATAAAGGC 1238
Sly|NT_161868.2|A|REFERENCE      -GCATCACCATATTGAATATGTACACAGAACTC-----TCTGATAAAGGC 1236
Sly|NT_161875.2|A|               -GCATCACCATATTGAATATGTACACAGAACTC-----TCTGATAAAGGC 1236
Sly|NT_161923.2|A|               -GCATCACCATATTGAATATGTACACAGAACTC-----TCTGATAAAGGC 1236
Sly|NT_165796.1|A|               -GCATCACCATATTGAATATGTACACAGAACTC-----TCTGATAAAGGC 1238
Sly|NT_161926.2|A|               -GCATCACCATATTGAATATGTACACAGAACTC-----TCTGATAAAGGC 1235
Sly|NT_165793.1|A|               -GCATCACCATATTGAATATGTACACAGAACTC-----TCTGATAAAGGC 1236
Sly|NT_161925.2|A|               -GCATCACCATATTGAATATGTACACAGAACTC-----TCTGATAAAGGC 1235
Sly|NT_161911.2|A|               -GCATCACCATATTGAATATGTACACAGAACTC-----TCTGATAAAGGC 1238
Sly|NT_161937.2|A|               -GCATCACCATATTGAATATGTACACAGAACTC-----TCTGATAAAGGC 1243
Sly-inserted|NT_161872.2|        -GCATCACCATATTGAATATGTACACAGAAC-------TCTCTCAAAGGC 1235
Sly-inserted|NT_161913.2|        -GCATCACCATATTGAATATGTACACAGAAC-------TCTCTCAAAGGC 1235
Sly-inserted|NT_161916.2|        -GCATCACCATATTGAATATGTACACAGAACACAGAACTCTCTCAA-GGC 1242
Sly-inserted|NT_161906.2|        -GCATCACCATGTTGAATATGTACACAGAAATC-----TCTGATAAAGGC 1221
Xmr_genomic_reference            CGTGTGACCATATTGAATATGTATGCAAAACTC-----TCTGATAAAAAC 1373
Orly|NT_161926.2|REFERENCE       -GCATCACCATATTGAATATGTATACAGAACTC-----TCTGAAAAAGGC 1249
Orly|NT_161892.2|                -GCATCACCATATTGAATATGTATACAGAACTC-----TCTGAAAAAGGC 1251
Orly|NT_161879.2|                -GCATCACCATATTGAATATGTATACAGAACTC-----TCTGAAAAAGGC 1245
Orly|NT_161875.2|                -GCATCACCATATTGAATATGTATACAGAAATC-----TCTGAAAAAGGC 1244
Orly|NT_161924.2|                -GCATCACCATATTGAATATGTATACAGAACTC-----TCTGATAAAGGC 1240
Orly|NT_165790.1|                -GCATCACCATATTGAATATGTATACAGAACTC-----TCTGAAAAAGGC 1244
Orly|NT_161868.2|                -GCATCACCATATTGAATATGTATACAGAACTC-----TCTGAAAAAGGC 1242
Orly|NT_165792.1|                -GCATCACCATATTGAATATGTATACAGAACTC-----TCTGAAAAAGGC 1245
Orly|NT_165791.1|                -GCATCACCATATTGAATATGTATACAGAACTC-----TCTGAAAAAGGC 1240
                                  *  * ***** ***********   * **        ***   **   *

Sly|NT_161877.2|A|               AATTGATTAAAAATATACATGTTAAGTAAAAAAA-GAAATGATCTTTCAT 1284
Sly|NT_161885.2|A|               AATTGATTAAAAATATACATGTTAAGTAAAAAAA-GAAATGATCTTTCAT 1285
Sly|NT_161924.2|A|               AATTGATTAAAAATATACATGTTAAGTAAAAAAA-GAAATGATCTTTCAT 1285
Sly|NT_161928.2|A|               AATTGATTAAAAATATACATGTTAAGTAAAAAAA-GAAATGATCTTTCAT 1285
Sly|NT_161892.2|A|               AATTGATTAAAAATATACATGTTAAGTAAAAAAA-GAAATGATCTTTCAT 1285
Sly|NT_165792.1|A|               AATTGATTAAAAATATACATGTTAAGTAAAAAAAAGAAATGATCTTTCAT 1283
Sly|NT_165794.1|B|               AATTGATTAAAAATATACATGTTAAGTAAAAAAA-GAAATGATCTTTCAT 1285
Sly|NT_165794.1|A|               AATTGATTAAAAATATACATGTTAAGTAAAAAAA-GAAATGATCTTTCAT 1287
Sly|NT_161868.2|A|REFERENCE      AATTGATTAAAAATATACATGTTAAGTAAAAAAA-GAAATGATCTTTCAT 1285
Sly|NT_161875.2|A|               AATTGATTAAAAATATACATGTTAAGTAAAAAAA-GAAATGATCTTTCAT 1285
Sly|NT_161923.2|A|               AATTGATTAAAAATATACATGTTAAGTAAAAAAA-GAAATGATCTTTCAT 1285
Sly|NT_165796.1|A|               AATTGATTAAAAATATACATGTTAAGTAAAAAAA-GAAATGATCTTTCAT 1287
Sly|NT_161926.2|A|               AATTGATTAAAAATATACATGTTAAGTAAAAAAA-GAAATGATCTTTCAT 1284
Sly|NT_165793.1|A|               AATTGATTAAAAATATACATGTTAAGTAAAAAAA-GAAATGATCTTTCAT 1285
Sly|NT_161925.2|A|               AATTGATTAAAAATATACATGTTAAGTAAAAAAG--AAATGATCTTTCAT 1283
Sly|NT_161911.2|A|               AATTGATTAAAAATATACATGTTAAGTAAAAAAG--AAATGATCTTTCAT 1286
Sly|NT_161937.2|A|               AATTGATTAAAAATATACATGTTAAGTAAAAAAG--AAATGATCTTTCAT 1291
Sly-inserted|NT_161872.2|        AATTGATTAAAAATATACATGTTAAGTAAAAAA--GAAATGATCTTTCAT 1283
Sly-inserted|NT_161913.2|        AATTGATTAAAAATATACATGTTAAGTAAAAAA--GAAATGATCTTTCAT 1283
Sly-inserted|NT_161916.2|        AATTGATTAAAAATATACATGTTAAGTAAAAAA--GAAATGATCTTTCAT 1290
Sly-inserted|NT_161906.2|        AATTGATTAAAAATATACATGTTAAGTAAAAAAA-GAAATGATCTTTCAT 1270
Xmr_genomic_reference            AAATTATTAAAAATATAAGTGTTAAAAAACAAAA-GAAACAATCTTTCAA 1422
Orly|NT_161926.2|REFERENCE       AATTGATTAAAAATATACATGTTAAGTAACAAAA-GAAATTATCTTTCAT 1298
Orly|NT_161892.2|                AATTGATTAAAAATATACATGTTAAGTAACAAAA-GAAATTATCTTTCAT 1300
Orly|NT_161879.2|                AATTGATTAAAAATATACATGTTAAGTAACAAAA-GAAATTATCTTTCAT 1294
Orly|NT_161875.2|                AATTGATTAAAAATATACATGTTAAGTAACAAAA-GAAATTATCTTTCAT 1293
Orly|NT_161924.2|                AATTGATTAAAAATATACATGTTAAGTAACAAAA-GAAATTATCTTTCAT 1289
Orly|NT_165790.1|                AATTGATTAAAAATATACATGTTAAGTAACAAAA-GAAATTATCTTTCAT 1293
Orly|NT_161868.2|                AATTGATTAAAAATATACATGTTAAGTAACAAAA-GAAATTATCTTTCAT 1291
Orly|NT_165792.1|                AATTGATTAAAAATATACATGTTAAGTAACAAAA-GAAATTATCTTTCAT 1294
Orly|NT_165791.1|                AATTGATTAAAAATATACATGTTAAGTAACAAAA-GAAATTATCTTTCAT 1289
                                 ** * ************  ******  ** ***   ***  ******** 

Sly|NT_161877.2|A|               TGAGCTAAAATAATTAT--------TTGATTTTTTGTTATTTTTAATTAT 1326
Sly|NT_161885.2|A|               TGAGCTAAAATAATTAT--------TTGATTTTTTGTTATTTTTAATTAT 1327
Sly|NT_161924.2|A|               TGAGCTAAAATAATTAT--------TTGATTTTTTGTTATTTTTAATTAT 1327
Sly|NT_161928.2|A|               TGAGCTAAAATAATTAT--------TTGATTTTTTGTTATTTTTAATTAT 1327
Sly|NT_161892.2|A|               TGAGCTAAAATAATTAT--------TTGATTTTTTGTTATTTTTAATTAT 1327
Sly|NT_165792.1|A|               TGAGCTAAAATAATTAT--------TTGATTTTTTGTTATTTTTAATTAT 1325
Sly|NT_165794.1|B|               TGAGCTAAAATAATTAT--------TTGATTTTTTGTTATTTTTAATTAT 1327
Sly|NT_165794.1|A|               TGAGCTAAAATAATTAT--------TTGATTTTTTGTTATTTTTAATTAT 1329
Sly|NT_161868.2|A|REFERENCE      TGAGCTAAAATAATTAT--------TTGATTTTTTGTTATTTTTAATTAT 1327
Sly|NT_161875.2|A|               TGAGCTAAAATAATTAT--------TTGATTTTTTGTTATTTTTAATTAT 1327
Sly|NT_161923.2|A|               TGAGCTAAAATTATTAT--------TTGATTTTTTGTTATTTTTAATTTT 1327
Sly|NT_165796.1|A|               TGAGCTAAAATTATTAT--------TTGATTTTTTGTTATTTTTAATTTT 1329
Sly|NT_161926.2|A|               TGAGCTAAAATAATTAT--------TTGATTTTTTGTTATTTTTTATTAT 1326
Sly|NT_165793.1|A|               TGAGCTAAAATAATTAT--------TTGATTTTTTGTTATTTTTAATTAT 1327
Sly|NT_161925.2|A|               TGAGCTAAAATAATTAT--------TTGATGTTTTGTTATTTTTAATTAT 1325
Sly|NT_161911.2|A|               TGAGCTAAAATAATTAT--------TTGATGTTTTGTTATTTTTAATTAT 1328
Sly|NT_161937.2|A|               TGAGCTAAAATAATTAT--------TTGATGTTTTGTTATTTTTAATTAT 1333
Sly-inserted|NT_161872.2|        TGAGCTAAAATAATTTT--------TTGATTTTTTGTTATTTTTAATTAT 1325
Sly-inserted|NT_161913.2|        TGAGCTAAAATAATTTT--------TTGATTTTTTGTTATTTTTAATTAT 1325
Sly-inserted|NT_161916.2|        TGAGCTAAAATAATTTT--------TTGATTTTTTGTTATTTTTAATTAT 1332
Sly-inserted|NT_161906.2|        TGAGCTAAAATAATTGT--------TTGATTTTTTGTTATTTTTAATTAT 1312
Xmr_genomic_reference            TGAGCTAAGATAATTATATAATTATTTGACTTTTTGACATTTTTAACTAT 1472
Orly|NT_161926.2|REFERENCE       TGAGCTAAAATAATTAT--------TTGATGTTTTGTTATTTTTAATTAT 1340
Orly|NT_161892.2|                TGAGCTAAAATAATTAT--------TTGATGTTTTGTTATTTTTAATTAT 1342
Orly|NT_161879.2|                TGAGCTAAAATAATTAT--------TTGATGTTTTGTTATTTTTAATTAT 1336
Orly|NT_161875.2|                TGAGCTAAAATAATTAT--------TTGATGTTTTGTTATTTTTAATTAT 1335
Orly|NT_161924.2|                TGAGCTAAAATAATTAT--------TTGATGTTTTGTTATTTTTAATTAT 1331
Orly|NT_165790.1|                TGAGCTAAAATAATTAT--------TTGATGTTTTGTTATTTTTAATTAT 1335
Orly|NT_161868.2|                TGAGCTAAAATAATTAT--------TTGATGTTTTGTTATTTTTAATTAT 1333
Orly|NT_165792.1|                TGAGCTAAAATAATTAT--------TTGATGTTTTGTTATTTTTAATTAT 1336
Orly|NT_165791.1|                TGAGCTAAAATAATTAT--------TTGATGTTTTGTTATTTTTAATTAT 1331
                                 ******** ** *** *        ****  *****  ****** * * *

Sly|NT_161877.2|A|               TTAAATGATAATTTTTAATC-AGGTAACTAAGTTCTTTTTTTTT-CCTTT 1374
Sly|NT_161885.2|A|               TTAAATGATAATTTTTAATC-AGGTAACTAAGTTCTTTTTTTTT-CCTTT 1375
Sly|NT_161924.2|A|               TTAAATGATAATTTTTAATC-AGGTAACTAAGTTCTTTTTTTTTTCCTTT 1376
Sly|NT_161928.2|A|               TTAAATGATAATTTTTAATC-AGGTAACTAAGTTCTTTTTTTTT-CCTTT 1375
Sly|NT_161892.2|A|               TTAAATGATAATTTTTAATC-AGGTAACTAAGTTCTTTTTTTTTTCCTTT 1376
Sly|NT_165792.1|A|               TTAAATGATAATTTTTAATC-AGGTAACTAAGTTCTTTTTTTTTTCCTTT 1374
Sly|NT_165794.1|B|               TTAAATGATAATTTTTAATC-AGGTAACTAAGTTCTTTTTTTTT-CCTTT 1375
Sly|NT_165794.1|A|               TTAAATGATAATTTTTAATC-AGGTAACTAAGTTCTTTTTTTTT-CCTTT 1377
Sly|NT_161868.2|A|REFERENCE      TTAAATGATAATTTTTAATC-AGGTAACTAAGTTCTTTTTTTTT-CCTTT 1375
Sly|NT_161875.2|A|               TTAAATGTTAATTTTTAATC-AGGTAACTAAGTTCTTTTTTTT--CCTTT 1374
Sly|NT_161923.2|A|               TTAAATGATAATTTTTAATC-AGGTAACTAAGTTCTTTTTTTT--CCTTT 1374
Sly|NT_165796.1|A|               TTAAATGATAATTTTTAATC-AGGTAACTAAGTTCTTTTTTTT--CCTTT 1376
Sly|NT_161926.2|A|               TTAAATGATAATTTTTAATC-AGGTAACTAAGTTCTTTTTTTTT-CCTTT 1374
Sly|NT_165793.1|A|               TTAAATGATAATTTTTAATC-AGGTAACTAAGTTCTTTTTTTTT-CCTTT 1375
Sly|NT_161925.2|A|               TTAAATGATAACTTTTAATC-AGGTAACTAAGTTCTTTTTTTT--CCTTT 1372
Sly|NT_161911.2|A|               TTAAATGATAATTTTTAATC-AGGTAACTAAGTTCTTTTTTTTTTCCTTT 1377
Sly|NT_161937.2|A|               TTAAATGATAATTTTTAATC-AGGTAACTAAGTTCTTTTTTTTT-CCTTT 1381
Sly-inserted|NT_161872.2|        TTAAATGATAATTTTTAATC-AGGTAACTAAGTTCTTTTTTTTT-C-TTT 1372
Sly-inserted|NT_161913.2|        TTAAATGATAATTTTTAATC-AGGTAACTAAGTTCTTTTTTTTT-C-TTT 1372
Sly-inserted|NT_161916.2|        T-AAATGATAATTTTTAATC-AGGTAACTAAGTTCTTTTTTTTT------ 1374
Sly-inserted|NT_161906.2|        TTAAATGATAATTTTTAATC-AGGTAACTAAGTTCTTTTTTTTT-CCTTT 1360
Xmr_genomic_reference            TTAAATGATACCTTTGGATTTAGATAACTACATTTTTTTCTTTT-----T 1517
Orly|NT_161926.2|REFERENCE       TTAAATGATAATTTTTAGTC-AGGTAACTAAGTTCTTTTTTTTC--CTTT 1387
Orly|NT_161892.2|                TTAAATGATAATTTTTAGTC-AGGTAACTAAGTTCTTTTTTTTC--CTTT 1389
Orly|NT_161879.2|                TTAAATGATAATTTTTAATC-AGGTAACTAAGTTCTTTTTTTTC--CTTT 1383
Orly|NT_161875.2|                TTAAATGATAATTTTTAGTC-AGGTAACTAAGTTCTATTTTTTC--CTTT 1382
Orly|NT_161924.2|                TTAAATGATAATTTTTAGTC-AGGTAACTAAGTTCTTTTTTTTC--CTTT 1378
Orly|NT_165790.1|                TTAAATGATAATTTTTAGTC-AGGTAACTAAGTTCTTCTTTTTC--CTTT 1382
Orly|NT_161868.2|                TTAAATGATAATTTTTAGTC-AGGTAACTAAGTTCTTCTTTTTC--CTTT 1380
Orly|NT_165792.1|                TTAAATGATAATTTTTAGTC-AGGTAACTAAGTTCTTCTTTTTC--CTTT 1383
Orly|NT_165791.1|                TTAAATGATAATTTTTAGTC-AGGTAACTAAGTTCTTCTTTTTC--CTTT 1378
                                 * ***** **  ***   *  ** ******  ** *  * ***       

Sly|NT_161877.2|A|               TTATTTTTATTTTTA-TTT----------------TTTTT--AAACTAAG 1405
Sly|NT_161885.2|A|               TTATTTTTATTGTT--TTT----------------TTTTT--AAACTAAG 1405
Sly|NT_161924.2|A|               TTATTTTTATTGTTT-TTT----------------TTTTT--TAACTAAG 1407
Sly|NT_161928.2|A|               TTATTTTTATTGTTTTTTT----------------TTTTT--AAACTAAG 1407
Sly|NT_161892.2|A|               TTATTTTTATTGTTTTTTT----------------T------AAACTAAG 1404
Sly|NT_165792.1|A|               TTATTTTTATTGTTTTTTT----------------TTTTT--AAACTAAG 1406
Sly|NT_165794.1|B|               TTATTTTTATTGTTTTTTT----------------TTTTT--AAACTAAG 1407
Sly|NT_165794.1|A|               TTATTTTTATTGTTTTTTT----------------TTTTTT-AAACTAAG 1410
Sly|NT_161868.2|A|REFERENCE      TTATTTTTATTGTTTTTTT----------------TTTTTTTAAACTAAG 1409
Sly|NT_161875.2|A|               TTATTTTTATTGTTTTTTT----------------TT-----AAACTAAG 1403
Sly|NT_161923.2|A|               TTATTTTTATTGTTTTTTT----------------TT-----AAACTAAG 1403
Sly|NT_165796.1|A|               TTATTTTTATTGTTTTTTT----------------TTT----AAACTAAG 1406
Sly|NT_161926.2|A|               TTATTTTTATTTTTATTTT----------------TTTT---AAACTAAG 1405
Sly|NT_165793.1|A|               TTATTTTTATTGTT-TTTT----------------TTTT---AAACTAAG 1405
Sly|NT_161925.2|A|               TTATTTTTATTGTTTTTTTATTGTTTTTTTTT-CTTTTTTATTAACTAAG 1421
Sly|NT_161911.2|A|               TTATTTTTATTGTTTTTTTTATTGTTTTTTTT-CTTTTTTATTAACTAAG 1426
Sly|NT_161937.2|A|               TTATTTTTATTGTTTTTTTATTGTTTTTTTTTTCTTTTTTTTTAACTAAG 1431
Sly-inserted|NT_161872.2|        TTATTTTTATTGTTTTTTT----------------TTTTTT-TAACTAAG 1405
Sly-inserted|NT_161913.2|        TTATTTTTATTGTTTTTTT----------------TTTTT---AACTAAG 1403
Sly-inserted|NT_161916.2|        -----TTTATTGTTTTTTT----------------TTT-----AACTAAG 1398
Sly-inserted|NT_161906.2|        TTATTTTTATTGTTTTTTT----------------TTTTTT--AACTAAG 1392
Xmr_genomic_reference            TCCTTTTTATTTTTATTTT----------------TT------AACTAAG 1545
Orly|NT_161926.2|REFERENCE       TTATTTTTATTGTTTGTTT----------------TTT-----AACTAAG 1416
Orly|NT_161892.2|                TTATTTTTATTGTTTGTTT----------------TTT-----AACTAAG 1418
Orly|NT_161879.2|                TTATTTTTATTGTTTGTTT----------------TTT-----AACTAAG 1412
Orly|NT_161875.2|                TTATTTTTATTGTTTGTTT----------------TTT-----AACTAAG 1411
Orly|NT_161924.2|                TTATTTTTATTGTTTGTTT----------------TTT-----AACTAAG 1407
Orly|NT_165790.1|                TTATTTTTATTGTTTGTTT----------------TTT-----AACTAAG 1411
Orly|NT_161868.2|                TTATTTTTATTGTTTGTTT----------------TTT-----AACTAAG 1409
Orly|NT_165792.1|                TTATTTTTATTGTTTGTTT----------------TTT-----AACTAAG 1412
Orly|NT_165791.1|                TTATTTTTATTGTTTGTTT----------------TTT-----AACTAAG 1407
                                      ****** **  ***                *       *******

Sly|NT_161877.2|A|               AAGACTACTGAGTTCTTATGAGAAGA
Sly|NT_161885.2|A|               AAGACTACTGAGTTCTTATGAGAAGA
Sly|NT_161924.2|A|               AAGACTACTGAGTTCTTATGAGAAGA
Sly|NT_161928.2|A|               AAGACTACTGAGTTCTTATGAGAAGA
Sly|NT_161892.2|A|               AAGACTACTGAGTTCTTATGAGAAGA
Sly|NT_165792.1|A|               AAGACTACTGAATTCTTATGAGAAGA
Sly|NT_165794.1|B|               AAGACTACTGAGTTCTTATGAGAAGA
Sly|NT_165794.1|A|               AAGACTACTGAGTTCTTATGAGAAGA
Sly|NT_161868.2|A|REFERENCE      AAGACTACTGAGTTCTTATGAGAAGA
Sly|NT_161875.2|A|               AAGACTACTGAGTTCTTATGAGAAGA
Sly|NT_161923.2|A|               AAGACTACTGTGTTCTTATGAGAAGA
Sly|NT_165796.1|A|               AAGACTACTGTGTTCTTATGAGAAGA
Sly|NT_161926.2|A|               AAGACTACTGAGTTCTTATGAGAAGA
Sly|NT_165793.1|A|               AAGACTACTGAGTTCTTATGAGAAGA
Sly|NT_161925.2|A|               AAGACTACTGAGTTCTTATGAGAAGA
Sly|NT_161911.2|A|               AAGACTACTGAGTTCTCATGAGAAAA
Sly|NT_161937.2|A|               AAGACTACTGAGTTCTTATGAGAAGA
Sly-inserted|NT_161872.2|        AAGACTACTGAGTTCTTATGAGAAAA
Sly-inserted|NT_161913.2|        AAGACTACTGAGTTCTTATGAGAAAA
Sly-inserted|NT_161916.2|        AAGACTATTCAGTTCTTATGAGAAAA
Sly-inserted|NT_161906.2|        AAGACTACTGAGTTCTTATGAGAAGA
Xmr_genomic_reference            AAGACAACTGAGCGCTTAAGAGAAAA
Orly|NT_161926.2|REFERENCE       A---CTACTGAGTTCTTAAAAGAAGA
Orly|NT_161892.2|                A---CTACTGAGTTCTTAAAAGAAGA
Orly|NT_161879.2|                A---CTACTGAGTTCTTAAGAGAAGA
Orly|NT_161875.2|                A---CTACTGAGTTCTTAAGAGAAGA
Orly|NT_161924.2|                A---CTACTGAGTTCTTAAGAGAAGA
Orly|NT_165790.1|                A---CTACTGAGTTCTTAAGAGAAGA
Orly|NT_161868.2|                A---CTACTGAGTTCTTAAGAGAAGA
Orly|NT_165792.1|                A---CTACTGAGTTCTTAAGAGAAGA
Orly|NT_165791.1|                A---ATACTGAGTTCTTAAGAGAAGA
                                 *     * *     ** *  **** *
