# Supplementary material for: Bidirectional transcription of a novel chimeric gene mapping to mouse chromosome Yq
Source: BMC Evol Biol. 2007 Sep 24;7:171. doi: 10.1186/1471-2148-7-171 (PMC2212661; doi:10.1186/1471-2148-7-171)
Supplement: Additional File 8 — Clustal alignments used for tree analysis. ZIP archive file containing the ClustalW alignments used to generate the phylogenetic trees for this project (plain text format). [file 1471-2148-7-171-S8.zip › Ssty1+Ssty2+Orly.aln]

CLUSTAL W (1.83) multiple sequence alignment


Orly|NT_161926.2|REFERENCE         -----AGAAGGTGTGTCCACTATTTTCCCAGTGGTGTATGAAAGGCAGGC 45
Orly|NT_161892.2|                  -----AGAAGGTGTGTCCACTATTTTCCCAGTGGTGTATGAAAGGCAGGC 45
Orly|NT_161879.2|                  -----AGAAGGTGTGTCCACTATTTTCCCAGTGGTGTATGAAAGGCAGGC 45
Orly|NT_161868.2|                  -----AGAAGGTGTGTCCACTATTTTCCCAGTGGTGTATGAAAGGCAGGC 45
Orly|NT_165792.1|                  -----AGAAGGTGTGTCCACTATTTTCCCAGTGGTGTATGAAAGTCAGGC 45
Orly|NT_165790.1|                  -----AGAAGGTGTGTCCACTATTTTCCCAGTGGTGTATGAAAGGCAGGC 45
Orly|NT_161875.2|                  -----AGAAGGTGTGTCCACTATTTTCCCAGTGGTGTATGAAAGGCAGGC 45
Orly|NT_161924.2|                  -----AGAAGGTGTGTCCACTATTTTCCCAGTGGTGTATGAAAGGCAGGC 45
Orly|NT_165791.1|                  -----AGAAGGTGTGTCCACTATTTTCCCAGTGGTGTATGAAAGGCAGGC 45
Ssty1|NT_161885.2|A|               --CCTAGAAGGTGTGTCCACTATTTTCCCAGTGGTGTATGAAAGGCAGGC 48
Ssty1|NT_161877.2|A|               --CCTAGAAGGTGTGTCCACTATTTTCCCAGTGGTGTATGAAAGGCAGGC 48
Ssty1|NT_165794.1|A|               --CCTAGAAGGTGTGTCCACTATTTTCCCAGTGGTGTATGAAAGGCAGGC 48
Ssty1|NT_165796.1|A|               --CCTAGAAGGTGTGTCCACTATTTTCCCAGTGGTGTATGAAAGGCAGGC 48
Ssty1|NT_165793.1|A|               --CCTAGAAGGTGTGTCCACTATTTTCCCAGTGGTGTATGAAAGGCAGGC 48
Ssty1|NT_161937.2|A|               --CCTAGAAGGTGTGTCCACTATTTTCCCAGTGGTGTATGAAAGGCAGGC 48
Ssty1|NT_161923.2|A|               --CCTAGAAGGTGTGTCCACTATTTTCCCAGTGGTGTATGAAAGGCAGGC 48
Ssty1|NT_161911.2|C|               --CCTAGAAGGTGTGTCCACTATTTTCCCAGTGGTGTATGAAAGGCAGGC 48
Ssty1|NT_161906.2|B|               --CCTAGAAGGTGTGTCCACTATTTTCCCAGTGGTGTATGAAAGGCAGGC 48
Ssty1|NT_165795.1|B|               --CCTAGAAGGTGTGTCCACTATTTTCCCAGTGGTGTATGAAAGGCAGGC 48
Ssty1|NT_161895.2|B|               --CCTAGAAGGTGTGTCCACTATTTTCCCAGTGGTGTATGAAAGGCAGGC 48
Ssty1-inserted|NT_165790.1|        --CCTAGACGGTGTGTCCACTATTTTCCCAGTGGTGTGTGAAAGGCAGGC 48
Ssty1-inserted|NT_161877.2|        --CCTAGACGGTGTGTCCACTATTTTCCCAGTGGTGTGTGAAAGGCAGGC 48
Ssty1-inserted|NT_161924.2|        --CCTAGACGGTGTGTCCACTATTTTCCCAGTGGTGTGTGAAAGGCAGGC 48
Ssty1-inserted|NT_165792.1|        --CCTAGACGGTGTGTCCACTATTTTCCCAGTGGTGTGTGAAAGGCAGGC 48
Ssty1-inserted|NT_161868.2|        --CCTAGACGGTGTGTCCACTATTTTCCCAGTGGTGTGTGAAAGGCAGGC 48
Ssty1-inserted|NT_165794.1|        --CCTAGACGGTGTGTCCACTATTTTCCCAGTGGTGTGTGAAAGGCAGGC 48
Ssty1-inserted|NT_161892.2|        --CCTAGAAGGTGTGTCCACTATTTTCCCAGTGGTGTGTGAAAGGCAGGC 48
Ssty1-inserted|NT_161875.2|        --CCTAGAAGGTGTGTCCACTATTTTCCCAGTGGTGTGTGAAAGGCAGGC 48
Ssty1-inserted|NT_161879.2|        --CCTAGAAGGTGTGTCCACTATTTTCCCAGTGGTGTGTGAAAGGCAGGC 48
Ssty1-inserted|NT_161928.2|        --CCTAGAAGGTGTGTCCACTATTTTCCCAGTGGTGTGTGAAAGGCAGGC 48
Ssty1-inserted|NT_165791.1|        --CCTAGAAGGTGTGTCCACTATTTTCCCAGTGGTGTGTGAAAAGCAGGC 48
Ssty1-inserted|NT_161926.2|        --CCTAGAAGGTGTGTCCACTATTTTCCCAGTGATGTGTGAAAGGCAGGC 48
Ssty1-inserted|NT_161906.2|        --CCTAGAAGGTGTGTCCACAATTTTCCCAGTGGTGTGTGAAAGGCAGGC 48
Ssty1|NT_165795.1|A|               TGCCTAGAAGGTGTGTCCACTATTTTCCCAGTGGTGTGTGAAAGGCAAGT 50
Ssty1|NT_165795.1|C|               TGCCTAGAAGGTGTGTCCACTATTTTCCCAGTGGTGTGTGAAAGGCAGGC 50
Ssty1|NT_161904.2|D|               TGCCTAGAAGGTGTGTCCACTATTTTCCCAGTGGTCTGTGAAAGGCAAGC 50
Ssty1|NT_161902.2|A|               TGCCTAGAAGGTGTGTCCACTATTTTCCCAGTGGTCTGTGAAAGGCAAGC 50
Ssty1|NT_161904.2|C|               TGCCTAGAAGGTGTGTCCACTATTTTCCCAGTGGTCTGTGAAAGGCAAGC 50
Ssty1|NT_161904.2|B|               TGCCTAGAAGGTGTGTCCACTATTTTCCCAGTGGTCTGTGAAAGGCAAGC 50
Ssty1|NT_161904.2|A|REFERENCE      TGCCTAGAAGGTGTGTCCACTATTTTCCCAGTGGTCTGTGAAAGGCAAGC 50
Ssty1|NT_161911.2|A|               TGCCTAGAAGGTGTGTCCACTATTTTCCCAGTGGTCTGTGAAAGGCAAGC 50
Ssty1|NT_161906.2|C|               TGCCTAGAAGGTGTGTCCACTATTTTCCCAGTGGTCTGTGAAAGGCAAGC 50
Ssty1|NT_161911.2|B|               --CCTAGAAGGTGTGTCCACTATTTTCCCAGTGGTCTGTGAAAGGCAAGC 48
Ssty1|NT_161906.2|A|               TGCCTAGAAGGTGTGTCCACTATTTTCCCAGTGGTCTGTGAAAGGCAAGC 50
Ssty1|NT_161895.2|A|               --CCTAGAAGGTGTGTCCACTATTTTCCCAATTGTGTGTGAAAGGCAGTC 48
Ssty2|NT_161919.2|A|               -----------TGAGTTCACTATCTTCACAGTGGTGTGTCAAAGCCAGGT 39
Ssty2|NT_161897.2|A|               -----------TGAGTTCACTATCTTCACAGTGGTGTGTCAAAGCCAGGT 39
Ssty2|NT_161937.2|A|               -----------TGAGTTCACTATCTTCACAGTGGTATGTCAAAGCTAGGT 39
Ssty2|NT_161895.2|B|               -----------TGAGTTCACTATCTTCACAGTGGTGTGTCAAAGC-AGGT 38
Ssty2|NT_161898.2|B|               -----------TGAGTTCACTATCTTCACAGTGGTGTGTCAAAGC-AGGT 38
Ssty2|NT_161902.2|E|               -----------TGAGTTCACTATCTTCACAGTGGTGTGTCAAAGCCAGGT 39
Ssty2|NT_161875.2|A|               -----------TGAGTTCACTATCTTCACAGTGGTGTGTCAAAGCCAGGT 39
Ssty2|NT_165790.1|A|               -----------TGAGTTCACTATCTTCACAGTGGTGTGTCAAAGCCAGGT 39
Ssty2|NT_165791.1|B|               -----------TGAGTTCACTATCTTCACAGTGGTATGTCAAAGCCAGGT 39
Ssty2|NT_161868.2|A|               -----------TGAGTTCACTATCTTCACAGTGGTATGTCAAAGCCAGGT 39
Ssty2|NT_165792.1|B|               -----------TGAGTTCACTATCTTCACAGTGGTGTGTCAAAGCCAGGT 39
Ssty2|NT_161923.2|A|               -----------TGAGTTCACTATCTTCACAGTGGTGTGTCAAAGCCAGGT 39
Ssty2|NT_161868.2|B|               -----------TGAGTTCACTATCTTCACAGTGGTGTGTCAAAGCCAGGT 39
Ssty2|NT_165792.1|A|               -----------TGAGTTCACTATCTTCACAGTGGTGTGTCAAAGCCAGGT 39
Ssty2|NT_161926.2|A|               -----------TGAGTTCACTATCTTCACAGTGGTGTGTCAAAGCCAGGT 39
Ssty2|NT_161892.2|A|               -----------TGAGTTCACTATCTTCACAGTGGTGTGTCAAAGCCAGGT 39
Ssty2|NT_161924.2|A|               -----------TGAGTTCACTATCTTCACAGTGGTGTGTCAAAGCCAGGT 39
Ssty2|NT_165790.1|B|REFERENCE      -----------TGAGTTCACTATCTTCACAGTGGTGTGTCAAAGCCAGGT 39
Ssty2|NT_161879.2|A|               -----------TGAGTTCACTATCTTCACAGTGGTGTGTCAAAGCCAGGT 39
Ssty2|NT_161875.2|B|               -----------TGAGTTCACTATCTTCACAGTGGTGTGTCAAAGCCAGGT 39
Ssty2|NT_165791.1|A|               -----------TGAGTTCACTATCTTCACAGTGGTGTGTCAAAGCCAGGT 39
Ssty2|NT_161902.2|D|               -----------TGAGTTCACTATCTTCACAGTGGTGTGTCAAAGCCACGT 39
Ssty2|NT_165798.1|A|               --------------------------------------TCAAAGCAAGGT 12
Ssty2|NT_161897.2|B|               -----------TGAGTTCACTATCTTCACAGTGGTGTGTCAAAGCAAGGT 39
Ssty2|NT_165797.1|A|               -----------TGAGTTCACTATCTTCACAGTGGTGTGTCAAAGCAAGGT 39
Ssty2|NT_161895.2|A|               -----------TGAGTTCACTATCTTCACAGTGGTGTGTCAAAGCCAGGT 39
Ssty2|NT_161898.2|A|               -----------TGAGTTCACTATCTTCACAGTGGTGTGTCAAAGCAAGGT 39
Ssty2|NT_161902.2|C|               -------------AGTTCACTATCTTCACAGTGGTGTGTCAAAGCAAGGT 37
Ssty2|NT_161902.2|B|               -----------TGAGTTCACTATATTCACAGTGGTGTGTCAAAGCCAGAT 39
Ssty2|NT_161902.2|A|               -----------TGAGTTCACTATCTTCACAGTGGTGTGTCAAAGCCAGAT 39
                                                                         * ***   *   

Orly|NT_161926.2|REFERENCE         CAGCTCCTGAAGCCCAACGTTGTTCCTCAAG-TTTTTTTTT-GCCTGGTC 93
Orly|NT_161892.2|                  CAGCTCCTGAACCCCAACGTTGTTCCTCAAG-TTTTTTTT--GCCTGGTC 92
Orly|NT_161879.2|                  CAGCTCCTGAACCCCAACGTTGTTCCTCAAG-TTTTTTTT--GCCTGGTC 92
Orly|NT_161868.2|                  CAGCTCCTGAACCCCAACGTTGTTCCTCAAG-TTTTTTTT--GCCTGGTC 92
Orly|NT_165792.1|                  CAGCTCCTGAAGCCCAACGTTGTTCCTCAAG-TTTTTTTT--GCCTGGTC 92
Orly|NT_165790.1|                  CAGCTCCTGAACCCCAACGTTGTTCCTCAAG-TTTTTTTT--GCCTGGTC 92
Orly|NT_161875.2|                  CAGCTCCTGAACCCCAACGTTGTTCCTCAAG-TTTTTTTT--GCCTGGTC 92
Orly|NT_161924.2|                  CAGCTCCTGAACCCCAACGTTGTTCCTCAAG-TTTTTTTTT-GCCTGGTC 93
Orly|NT_165791.1|                  CAGCTCCTGAACCCCAACGTTGTTCCTCAAG-TTTTTTTTTTGCCTGGTC 94
Ssty1|NT_161885.2|A|               CAGCTCCTGAAGCCCAACGTTGTTCCTCAAG-TTTTTTTTT-GCCTGGTC 96
Ssty1|NT_161877.2|A|               CAGCTCCTGAAGCCCAACGTTGTTCCTCAAG-TTTTTTTTT-GCCTGGTC 96
Ssty1|NT_165794.1|A|               CAGCTCCTGAAGCCCAACGTTGTTCCTCAAG-TTTTTTTTTTGCCTGGTC 97
Ssty1|NT_165796.1|A|               CAGCTCCTGAAGCCCAACGTTGTTCCTCAAG-TTCTTTTT--GCCTGGTC 95
Ssty1|NT_165793.1|A|               CAGCTCCTGAAGCCCAACGTTGTTCCTCAAG-TTTTTTTTT-GCCTGGTC 96
Ssty1|NT_161937.2|A|               CAGCTCCTGAAGCCCAACGTTGTTCCTCAAG-TTTTTTTTT-GCCTGGTC 96
Ssty1|NT_161923.2|A|               CAGCTCCTGAAGCCCAACGTTGTTCCTCAAG-TTTTTTTT--GCCTGGTC 95
Ssty1|NT_161911.2|C|               CAGCTCCTGAACCCCAACGTTGTTCCTCAAG-TTTTTTTTTTGCCTGGTC 97
Ssty1|NT_161906.2|B|               CAGCTCCTGAACCCCAACGTTGTTCCTCAAGATTTTTTTTTTGCCTGGTC 98
Ssty1|NT_165795.1|B|               CAGCTCCTGAACCCCAACGTTGTTCCTCAATTTTTTTTTTTTGCCTGGTC 98
Ssty1|NT_161895.2|B|               CAGCTCCTGAACCCCATCGTTGTTCCTCAAG-TTTTTGTT--GCCTGGTC 95
Ssty1-inserted|NT_165790.1|        CAGCTCCTGAACCCCAAC-TTGTTCCTCAAG-CTTTTGTG--CCCTGGTC 94
Ssty1-inserted|NT_161877.2|        CAGCTCCTGAACCCCAAC-TTGTTCCTCAAG-CTTTTGTG--CCCTGGTC 94
Ssty1-inserted|NT_161924.2|        CAGCTCCTGAACCCCAAC-TTGTTCCTCAAG-CTTTTGTG--CCCTGGTC 94
Ssty1-inserted|NT_165792.1|        CAGCTCCTGAACCCCAAC-TTGTTCCTCAAG-CTTTTGTG--CCCTGGTC 94
Ssty1-inserted|NT_161868.2|        CAGCTCCTGAACCCCAAC-TTGTTCCTCAAG-CTTTTGTG--CCCTGGTC 94
Ssty1-inserted|NT_165794.1|        CAGCTCCTGAACCCCAAC-TTGTTCCTCAAG-CTTTTGTG--CCCTGGTC 94
Ssty1-inserted|NT_161892.2|        CAGCTCCTGAACCCCAAC-TTGTTCCTCAAG-CTTTTGTG--CCCTGGTC 94
Ssty1-inserted|NT_161875.2|        CAGCTCCTGAACCCCAAC-TTGTTCCTCAAG-CTTTTGTG--CCCTGGTC 94
Ssty1-inserted|NT_161879.2|        CAGCTCCTGAACCCCAAC-TTGTTCCTCAAG-CTTTTGTG--CCCTGGTC 94
Ssty1-inserted|NT_161928.2|        CAGCTCCTGAACCCCAAC-TTGTTCCTCAAG-CTTTTGTG--CCCTGGTC 94
Ssty1-inserted|NT_165791.1|        CAGCTCCTGAACCCCAAC-TTGTTCCTCAAG-CTTTTGTG--CCCTGGTC 94
Ssty1-inserted|NT_161926.2|        CAGCTCCTGAACCCCAAC-TTGTTCCTCAAG-CTTTTGTG--CCCTGGTC 94
Ssty1-inserted|NT_161906.2|        CAGCTCCTGAACCCCAAC-TTGTTCCTCAAG-CTTTTGTG--GCCTGGTC 94
Ssty1|NT_165795.1|A|               CAGCTCCTGAACTCCAAC-TTGTTCCTCAAG-CTTTTGTG--GCCTGGTC 96
Ssty1|NT_165795.1|C|               CAGCTCCTGAACTCCAAC-TTGTTCCTCAAG-CTTTTGTG--GCCTGGTC 96
Ssty1|NT_161904.2|D|               CAGCTCCTGAACTCCAAC-TTGTTCCTCAAG-CTTTTGTG--GCCTGGTC 96
Ssty1|NT_161902.2|A|               CAGCTCCTGAACTCCAAC-TTGTTCCTCAAG-CTTTTGTG--GCCTGGTC 96
Ssty1|NT_161904.2|C|               CAGCTCCTGAACTCCAAC-TTGTTCCTCAAG-CTTTTGTG--GCCTGGTC 96
Ssty1|NT_161904.2|B|               CAGCTCCTGAACTCCAAC-TTGTTCCTCAAG-CTTTTGTG--GCCTGGTC 96
Ssty1|NT_161904.2|A|REFERENCE      CAGCTCCTGAACTCCAAC-TTGTTCCTCAAG-CTTTTGTG--GCCTGGTC 96
Ssty1|NT_161911.2|A|               CAGCTCCTGAACTCCAAC-TTGTTCCTCAAG-CTTTTGTG--GCCTGGTC 96
Ssty1|NT_161906.2|C|               CAGCTCCTGAACTCCAAC-TTGTTCCTCAAG-CTTTTGTG--GCCTGGTC 96
Ssty1|NT_161911.2|B|               CAGCTCCTGAACTCCAAC-TTGTTCCTCAAG-CTTTTGTG--GCCTGGTC 94
Ssty1|NT_161906.2|A|               CAGCTCCTGAACTCCAAC-TTGTTCCTCAAG-CTTTTGTG--GCCTGGTC 96
Ssty1|NT_161895.2|A|               CAGCTCCCGAACCCCAAG-TTGTTCCTCAAG-CTTTTGTT--GCCTGGTC 94
Ssty2|NT_161919.2|A|               CATTTTTT---------------CCCACAGG-CTTTTGGT--GCCTGGTC 71
Ssty2|NT_161897.2|A|               CATTTTTT---------------CCCACAGG-CTTTTGGT--GCCTGGTC 71
Ssty2|NT_161937.2|A|               CATTTTTT---------------CCCACAGG-CTTTTGGT--GCCTGGTC 71
Ssty2|NT_161895.2|B|               CATTTTTT---------------CCCACAGG-CTTTTGGT--GCCTGGTC 70
Ssty2|NT_161898.2|B|               CATTTTTT---------------CCCACAGG-CTTTTGGT--GCCTGGTC 70
Ssty2|NT_161902.2|E|               CATTTTTT---------------CCCACAGG-CTTTTGGT--GCCTGGTC 71
Ssty2|NT_161875.2|A|               CATTTTTT---------------CCCACAGG-CTTTTGGT--GCCTGGTC 71
Ssty2|NT_165790.1|A|               CATTTTTT---------------CCCACAGG-CTTTTGGT--GCCTGGTC 71
Ssty2|NT_165791.1|B|               CATTTTTT---------------CCCACAGG-CTTTTAGT--GCCTGGTC 71
Ssty2|NT_161868.2|A|               CATTTTTT---------------CCCACAGG-CTTTTAGT--GCCTGGTC 71
Ssty2|NT_165792.1|B|               CATTTTTT---------------CCCACAGG-CTTTTAGT--GCCTGGTC 71
Ssty2|NT_161923.2|A|               CATTTTTT---------------CCCACAGG-CTTTTGGT--GCCTGGTC 71
Ssty2|NT_161868.2|B|               CATTTTTT---------------CCCACAGG-CTTTTGGT--GCCTGGTC 71
Ssty2|NT_165792.1|A|               CATTTTTT---------------CCCACAGG-CTTTTGGT--GCCTGGTC 71
Ssty2|NT_161926.2|A|               CATTTTTT---------------CCCACAGG-CTTTTGGT--GCCTGGTC 71
Ssty2|NT_161892.2|A|               CATTTTTT---------------CCCACAGG-CTTTTGGT--GCCTGGTC 71
Ssty2|NT_161924.2|A|               CATTTTTT---------------CCCACAGG-CTTTTGGT--GCCTGGTC 71
Ssty2|NT_165790.1|B|REFERENCE      CATTTTTT---------------CCCACAGG-CTTTTGGT--GCCTGGTC 71
Ssty2|NT_161879.2|A|               CATTTTTT---------------CCCACAGG-CTTTTGGT--GCCTGGTC 71
Ssty2|NT_161875.2|B|               CATTTTTTT--------------CCCACAGG-CTTTTGGT--GCCTGGTC 72
Ssty2|NT_165791.1|A|               CATTTTTT---------------CCCACAGG-CTTTTGGT--GCCTGGTC 71
Ssty2|NT_161902.2|D|               CATTTTTT---------------CCCACAGG-CTTTTGGT--GCCTGGTC 71
Ssty2|NT_165798.1|A|               CATTTTTTT-------------TCCCACAGG-CTTTTGGT--GCCTGGTC 46
Ssty2|NT_161897.2|B|               CATTTTTTT-------------TCCCACAGG-CTTTTGGT--GCCTGGTC 73
Ssty2|NT_165797.1|A|               CATTTTTTT-------------TCCCACAGG-CTTTTGGT--GCCTGGTC 73
Ssty2|NT_161895.2|A|               CATTTTT---------------TCCCACAGG-CTTTTGGT--GCCTGGTC 71
Ssty2|NT_161898.2|A|               CATTTTT----------------CCCACAGG-CTTTTGGG--GCTTGGTC 70
Ssty2|NT_161902.2|C|               CATTTTT----------------CCCACAGG-CTTTTGGT--GCTTGGTC 68
Ssty2|NT_161902.2|B|               CATTTGTT---------------CCCACAGG-CTTTTGCT--TCCTGGTT 71
Ssty2|NT_161902.2|A|               CATTTGTT---------------CCCACAGG-CTTTTGGT--TCCTGGTC 71
                                   **  *                   ** **    * **      * **** 

Orly|NT_161926.2|REFERENCE         TGTATCAAAAGACAGAATC------------TTGATGA---CTAAGACAT 128
Orly|NT_161892.2|                  TGTATCAAAAGACAGAATC------------TTGATGA---CTAAGACAT 127
Orly|NT_161879.2|                  TGTATCAAAAGACAGAATC------------TTGATGA---CTAAGACAT 127
Orly|NT_161868.2|                  TGTATCAAAAGACAGAATC------------TTGATGA---CTAAGACAT 127
Orly|NT_165792.1|                  TGTATCAAAAGACAGAATC------------TTGATGA---CTAAGACAT 127
Orly|NT_165790.1|                  TGTATCAAAAGACAGAATC------------TTGATGA---CTAAGACAT 127
Orly|NT_161875.2|                  TGTATCAAAAGACAGAATC------------TTGATGA---CTAAGACAT 127
Orly|NT_161924.2|                  TGTATCAAAAGACAGAATC------------TTGATGA---CTAAGACAT 128
Orly|NT_165791.1|                  TGTATCAAAAGACAGAATC------------TTGATGA---CTAAGACAT 129
Ssty1|NT_161885.2|A|               TGTATCAAAAGACAGAATC------------TTGATGA---ATAAGACAT 131
Ssty1|NT_161877.2|A|               TGTATCAAAAGACAGAATC------------TTGATGA---CTAAGACAT 131
Ssty1|NT_165794.1|A|               TGTATCAAAAGACAGAATC------------TTGATGA---CTAAGACAT 132
Ssty1|NT_165796.1|A|               TGTATCAAAAGACAGAATC------------TTGATGA---CTAAGACAT 130
Ssty1|NT_165793.1|A|               TGTTTCAAAAGACAGAATC------------TTGATGA---CTAAGACAT 131
Ssty1|NT_161937.2|A|               TGTATCAAAAGACAAAATC------------TTGATGA---CTAAGACAT 131
Ssty1|NT_161923.2|A|               TGTATCAAAAGACAGAATC------------TTGATGA---CTAAGACAT 130
Ssty1|NT_161911.2|C|               TGTATCAAAAGACAGAATC------------TTGATGA---CTAAGACAT 132
Ssty1|NT_161906.2|B|               TGTATCAAAAGACAGAATC------------TTGATGA---CTAAGACAT 133
Ssty1|NT_165795.1|B|               TGTATCAAAAGACAGAATC------------TTGATGA---CTGAGACAT 133
Ssty1|NT_161895.2|B|               TGTATCAAAAGACAGAATC------------TTGATGA---CTAAGACAT 130
Ssty1-inserted|NT_165790.1|        TGTATCAAAAGACAGAATC------------TTGACGA---CTAAGACAT 129
Ssty1-inserted|NT_161877.2|        TGTATCAAAAGACAGAATC------------TTGACGA---CTAAGACAT 129
Ssty1-inserted|NT_161924.2|        TGTATCAAAAGACAGAATC------------TTGACGA---CTAAGACAT 129
Ssty1-inserted|NT_165792.1|        TGTATCAAAAGACAGAATC------------TTGACGA---CTAAGACAT 129
Ssty1-inserted|NT_161868.2|        TGTATCAAAAGACAGAATC------------TTGACGA---CTAAGACAT 129
Ssty1-inserted|NT_165794.1|        TGTATCAAAAGACAGAATC------------TTGACGA---CTAAGACAT 129
Ssty1-inserted|NT_161892.2|        TGTATCAAAAGACAGAATC------------TTGACGA---CTAAGACAT 129
Ssty1-inserted|NT_161875.2|        TGTATCAAAAGACAGAATC------------TTGACGA---CTAAGACAT 129
Ssty1-inserted|NT_161879.2|        TGTATCAAAAGACAGAATC------------TTGACGA---CTAAGACAT 129
Ssty1-inserted|NT_161928.2|        TGTATCAAAAGACAGAATC------------TTGACGA---CTAAGACAT 129
Ssty1-inserted|NT_165791.1|        TGTATCAAAAGACAGAATC------------TTGACGA---CTAAGACAT 129
Ssty1-inserted|NT_161926.2|        TGTATCAAAAGACAGAATC------------TTGACGA---CTAAGACAT 129
Ssty1-inserted|NT_161906.2|        TGTATCAAAAGACAGAATC------------TTGACGA---CTAAGACAT 129
Ssty1|NT_165795.1|A|               TGTATCAAAAGACAGAATC------------TTGACGA---CTAAGACAT 131
Ssty1|NT_165795.1|C|               TGTATCAAAAGACAGAATC------------TTGACGA---CTAAGACAT 131
Ssty1|NT_161904.2|D|               TGTATCAAAAGACAGAATC------------TTGACGA---CTAAGACAA 131
Ssty1|NT_161902.2|A|               TGTATCAAAAGACAGAATC------------TTGACGA---CTAAGACAA 131
Ssty1|NT_161904.2|C|               TGTATCAAAAGACAGAATC------------TTGACGA---CTAAGACAT 131
Ssty1|NT_161904.2|B|               TGTATCAAAAGACAGAATC------------TTGACGA---CTAAGACAT 131
Ssty1|NT_161904.2|A|REFERENCE      TGTATCAAAAGACAGAATC------------TTGACGA---CTAAGACAT 131
Ssty1|NT_161911.2|A|               TGTATCAAAAGACAGAATC------------TTGACGA---CTAAGACAT 131
Ssty1|NT_161906.2|C|               TGTATCAAAAGACAGAATC------------TTGACGA---CTAAGACAT 131
Ssty1|NT_161911.2|B|               TGTATCAAAAGACAGAATC------------TTGACGA---CTAAGACAT 129
Ssty1|NT_161906.2|A|               TGTATCAAAAGACAGAATC------------TTGACGA---CTAAGACAT 131
Ssty1|NT_161895.2|A|               TGTATCAAAAGACAGAATC------------TTGACGA---CTAAGACAT 129
Ssty2|NT_161919.2|A|               TGTATCAGGAGACAGAATC------------TTGACGA---CTAGGATAT 106
Ssty2|NT_161897.2|A|               TGTATCAGGAGACAGAATC------------TTGACGA---CTAGGATAT 106
Ssty2|NT_161937.2|A|               TGTATCAGGAGAAAGAATC------------TTGACGA---CTAGGATAT 106
Ssty2|NT_161895.2|B|               TGTATCAGGAGACAGAATC------------TTGACGA---CTAGGTTAT 105
Ssty2|NT_161898.2|B|               TGTATCAGGAGACAGAATC------------TTGACGA---CTAGGTTAT 105
Ssty2|NT_161902.2|E|               TGTATCAGGAGACAGAATC------------TTGATGA---CTAGGATAT 106
Ssty2|NT_161875.2|A|               TGTATCAGGAGACAGAATC------------TTGACAT---CTAGGATAT 106
Ssty2|NT_165790.1|A|               TCTATCAGGAGACAGAATC------------TTGACAA---CTTGGATAT 106
Ssty2|NT_165791.1|B|               TGTATCAGGAGACAGAATC------------TTGACAA---CTAGGATAT 106
Ssty2|NT_161868.2|A|               TGTATCAGGAGACAGAATC------------TTGACAA---CTAGGATAT 106
Ssty2|NT_165792.1|B|               TGTATCAGGAGACAGAATC------------TTGACAA---CTAGGATAT 106
Ssty2|NT_161923.2|A|               TGTATCAGGAGACAGAATC------------TTGACAA---CTAGGATAT 106
Ssty2|NT_161868.2|B|               TGTATCAGGAGA-----TC------------TTGACGA---CTAGGATAT 101
Ssty2|NT_165792.1|A|               TGTATCAGGAGA-----TC------------TTGACGA---CTAGGATAT 101
Ssty2|NT_161926.2|A|               TGTATCAGGAGA-----TC------------TTGACGA---GTAGGATAT 101
Ssty2|NT_161892.2|A|               TGTATCAGGAGA-----TC------------TTGACGA---CTAGGATAT 101
Ssty2|NT_161924.2|A|               TGTATCAGGAGA-----TC------------TTGACGA---CTAGGATAT 101
Ssty2|NT_165790.1|B|REFERENCE      TGTATCAGGAGA-----TC------------TTGACGA---CTAGGATAT 101
Ssty2|NT_161879.2|A|               TCTATCAGGAGA-----TC------------TTGACGA---CTAGGATAT 101
Ssty2|NT_161875.2|B|               TGTATCAGGAGA-----TC------------TTGACGA---CTAGGATAT 102
Ssty2|NT_165791.1|A|               TCTATCAGGAGA-----TC------------TTGACGA---CTAGGATAT 101
Ssty2|NT_161902.2|D|               TGTATCAGGAGACAGAATC------------TTGACGA---CTAGGATAT 106
Ssty2|NT_165798.1|A|               TGTATCAGGAGATAGAATCTGAATCAGGAGATAGATAAAATCTAGGATAT 96
Ssty2|NT_161897.2|B|               TGTATCAGGAGATAGAATCTGAATCAGGAGATAGATAAAATCTAGGATAT 123
Ssty2|NT_165797.1|A|               TGTATCAGGAGATAGAATCTGAATCAGGAGATAGATAAAATCTAGGATAT 123
Ssty2|NT_161895.2|A|               TCTATCAGGAGATC-----------------TTGACGA---CTAGGATAT 101
Ssty2|NT_161898.2|A|               TGTATCAGGAGAGAGAATC------------TTGAAGA---CTAGGATAT 105
Ssty2|NT_161902.2|C|               TGTATCAGGAGACAGAATC------------TTGACGA---CTAGGATAT 103
Ssty2|NT_161902.2|B|               TGTATCAGGAGACAGAATC------------TTGGTGA---CAAGGATAT 106
Ssty2|NT_161902.2|A|               TGTATCAGGAGACAGAATC------------TGTGTTA---CAAGGATAT 106
                                   * * ***  ***                   *             *  * 

Orly|NT_161926.2|REFERENCE         TTT-CTTTGGGTAAGTACATTTATGAAGTGAATGGGACCCTCATAGCTAT 177
Orly|NT_161892.2|                  TTT-CTTTCGGTAAGTACATTTATGAAGTGAATGGGACCCTCATAGCTAT 176
Orly|NT_161879.2|                  TTT-CTTTGGGTAAGTACATTTATGAAGTGAATGGGACCCTCATAGCTAT 176
Orly|NT_161868.2|                  TTT-CTTTGGGTAAGTACATTTATGAAGTGAATGGGACCCTCATAGCTAT 176
Orly|NT_165792.1|                  TTT-CTTTGGGTAAGTACATTTATGAAGTGAATGGGACCCTCATAGCTAT 176
Orly|NT_165790.1|                  TTT-CTTTGGGTAAGTACATTTATGAAGTGAATGGGACCCTCATAGCTAT 176
Orly|NT_161875.2|                  TTT-CTTTGGGTAAGTACATTTATGAAGTGAATGGGACCCTCATAGCTAT 176
Orly|NT_161924.2|                  TTT-CTTTGGGTAAGTACATTTATGAAGTGAATGGGACCCTCATAGCTAT 177
Orly|NT_165791.1|                  TTT-CTTTGGGTAAGTACATTTATGAAGTGAATGGGACCCTCATAGCTAT 178
Ssty1|NT_161885.2|A|               TTT-CTTTGGGTAAGTACATTTATGAAGTGAATGGGACCCTCATAGCTAT 180
Ssty1|NT_161877.2|A|               TTT-CTTTGGGTAAGTACATTTATGAAGTGAATGGGACCCTCATAGCTAT 180
Ssty1|NT_165794.1|A|               TTT-CTTTGGGTAAGTACATTTATGAAGTGAATGGGACCCTCATAGCTAT 181
Ssty1|NT_165796.1|A|               TTT-CTTTGGGTAAGTACATTTATGAAGTGAATGGGACCCTCATAGCTAT 179
Ssty1|NT_165793.1|A|               TTT-CTTTGGGTAAGTACATTTATGAAGTGAATGGGACCCTCATAGCTAT 180
Ssty1|NT_161937.2|A|               TTT-CTTTGGGTAAGTACATTTATGAAGTGAATGGGACCCTCATAGCTAT 180
Ssty1|NT_161923.2|A|               TTT-CTTTGGGTAAGTACATTTATGAAGTGAATGGGACCCTCATAGCTAT 179
Ssty1|NT_161911.2|C|               TTT-CTTTGGGTAAGTACATTTATGAAGTGAATGGGACCCTCATAGCTAT 181
Ssty1|NT_161906.2|B|               TTT-CTTTGGGTAAGTACATTTATGAAGTGAATGGGACCCTCATAGCTAT 182
Ssty1|NT_165795.1|B|               TTT-CTTTGGGTAAGTACATTTATGAAGTGAATGGGAACCTCATAGCTAT 182
Ssty1|NT_161895.2|B|               TTT-CTTTGGGTAAGTACATGTATGAAGTGAATGGGACCCTCATAGCTAT 179
Ssty1-inserted|NT_165790.1|        TTT-CTTTGGGTAAGAACATTTATGAAGTAACTGGGACCATCATAGCTAT 178
Ssty1-inserted|NT_161877.2|        TTT-CTTTGGGTAAGAACATTTATGAAGTAACTGGGACCATCATAGCTAT 178
Ssty1-inserted|NT_161924.2|        TTT-CTTTGGGTAAGAACATTTATGAAGTAACTGGGACCATCATAGCTAT 178
Ssty1-inserted|NT_165792.1|        TTT-CTTTGGGTAAGAACATTTATGAAGTAACTGGGACCATCATAGCTAT 178
Ssty1-inserted|NT_161868.2|        TTT-CTTTGGGTAAGAACATTTATGAAGTAACTGGGACCATCATAGCTAT 178
Ssty1-inserted|NT_165794.1|        TTT-CTTTGGGTAAAAACATTTATGAAGTAACTGGGACCATCATAGCTAT 178
Ssty1-inserted|NT_161892.2|        TTT-CTTTGGGTAAGTACATTTATGAAGTAACTGGGACCATCATAGCTAT 178
Ssty1-inserted|NT_161875.2|        TTT-CTTTGGGTAAGTACATTTATGAAGTAACTGGGACCATCATAGCTAT 178
Ssty1-inserted|NT_161879.2|        TTT-CTTTTTGTAAGTACATTTATGAAGTAACTGGGACCATCATAGCTAT 178
Ssty1-inserted|NT_161928.2|        TTT-CTTTGGGTAAGTACATTTATGAAGTAACTGGGACCATCATAGCTAT 178
Ssty1-inserted|NT_165791.1|        TTT-CTTTGGGTAAGTACATTTATGAAGTAACTGGGACCATCATAGCTAT 178
Ssty1-inserted|NT_161926.2|        TTT-CTTTGGGTAAGTACATTTATGAAGTAACTGGGACCATCATAGCTAT 178
Ssty1-inserted|NT_161906.2|        TTT-CTTTGGGTAAGTACATTTATGAAGTAACTGGGACCATCATAGCTAT 178
Ssty1|NT_165795.1|A|               TTT-CTTTGGGTAAGTACATTTATGAAGTAACTGGGACCATCATAGCTAT 180
Ssty1|NT_165795.1|C|               TTT-CTTTGGGTAAGTACATTTATGAAGTAACTGGGACCATCATAGCTAT 180
Ssty1|NT_161904.2|D|               TTT-CTTTGGGTAAGTACATTTATGAAGTAACTGGGACCATCATAGCTAT 180
Ssty1|NT_161902.2|A|               TTT-CTTTGGGTAAGTACATTTATGAAGTAACTGGGACCATCATAGCTAT 180
Ssty1|NT_161904.2|C|               TTT-CTTTGGGTAAGTACATTTATGAAGTAACTGGGACCATCATAGCTAT 180
Ssty1|NT_161904.2|B|               TTT-CTTTGGGTAAGTACATTTATGAAGTAACTGGGACCATCATAGCTAT 180
Ssty1|NT_161904.2|A|REFERENCE      TTT-CTTTGGGTAAGTACATTTATGAAGTAACTGGGACCATCATAGCTAT 180
Ssty1|NT_161911.2|A|               TTT-CTTTGGGTAAGTACATTTATGAAGTAACTGGGACCATCATAGCTAT 180
Ssty1|NT_161906.2|C|               TTT-CTTTGGGTAAGTACATTTATGAAGTAACTGGGACCATCATAGCTAT 180
Ssty1|NT_161911.2|B|               TTT-CTTTGGGTAAGTACATTTATGAAGTAACTGGGACCATCATAGCTAT 178
Ssty1|NT_161906.2|A|               TTT-CTTTGGGTAAGTACATTTATGAAGTAACTGGGACCATCATAGCTAT 180
Ssty1|NT_161895.2|A|               TTT-CTTTGGGTAAGGACATTTATGAAGTAACTGGGGCCATCATAGCTAT 178
Ssty2|NT_161919.2|A|               TTTTCTTTGGGTAAGTACATTTATGAAGTAATTGGGACCCTCATAGCTAC 156
Ssty2|NT_161897.2|A|               TTTTCTTTGGGTAAGTACATTTATGAAGTAATTGGGACCCTCATAGCTAC 156
Ssty2|NT_161937.2|A|               TTTTCTATGGGTAAGTACATTTATGAAGTAATTGGGACCCTCATAGCTAC 156
Ssty2|NT_161895.2|B|               TTTTCTATGGGTAAGTACATTTATGAAGTAATTTGGACCCTCATAGCTAC 155
Ssty2|NT_161898.2|B|               TTTTCTATGGGTAAGTACATTTATGAAGTAATTTGGACCCTCATAGCTAC 155
Ssty2|NT_161902.2|E|               TTTTCTATGGGTAAGTACATTTATGAAGTAATTGAGACCCTCATAGCTAC 156
Ssty2|NT_161875.2|A|               TTTTCTATGGGTAAGTATATTTATGTAGTAATTAGGACCCTCATAGCTAC 156
Ssty2|NT_165790.1|A|               TTTTCTATGGGTAAGTATATTTATGTAGTAATTAGGACCCTCATAGCTAC 156
Ssty2|NT_165791.1|B|               TTTTCTATGGGTAAGTATATTTATGTAGTAATTAGGACCCTCATAGCTAC 156
Ssty2|NT_161868.2|A|               TTTTCTATGGGTAAGTATATTTATGTAGTAATTAGGACCCTCATAGCTAC 156
Ssty2|NT_165792.1|B|               TTTTCTATGGGTAAGTATATTTATGTAGTAATTAGGACCCTCATAGCTAC 156
Ssty2|NT_161923.2|A|               TTTTCTATGGGTAAGTATATTTATGAAGTAATTAGGACCCTCATAGCTAC 156
Ssty2|NT_161868.2|B|               TTTTCTATGGGTAAGTACATTTATGAAGTAATTGGGACCCTCATAGCTAC 151
Ssty2|NT_165792.1|A|               TTTTCTATGGGTAAGTACATATATGAAGTAATTGGGACCCTCATAGCTAC 151
Ssty2|NT_161926.2|A|               TTTTCTATGGGTAAGTACATTTATGAAGTAATTGGGACCCTCATAGCTAC 151
Ssty2|NT_161892.2|A|               TTTTCTATGGGTAAGTACATTTATGAAGTAATTGGGACCCTCATAGCTAC 151
Ssty2|NT_161924.2|A|               TTTTCTATGGGTAAGTACATTTATGAAGTAATTGGGACCCTCATAGCTAC 151
Ssty2|NT_165790.1|B|REFERENCE      TTTTCTATGGGTAAGTACATTTATGAAGTAATTGGGACCCTCATAGCTAC 151
Ssty2|NT_161879.2|A|               TTTTCTATTGGTAAGTACATTTATGAAGTAGTTGGGACCCTCATAGCTAC 151
Ssty2|NT_161875.2|B|               TTTTCTATGGGTAAGTACATTTATGAAGTAATTGGGACCCTCATAGCTAC 152
Ssty2|NT_165791.1|A|               TTTTCTATGGGTAAGTACATTTATGAAGTAATTGGGACCCTCATAGCTAC 151
Ssty2|NT_161902.2|D|               TTTTCTATGGGTAAGAACATTTATGAAGTAATTGGGACCCTCATAGCTAC 156
Ssty2|NT_165798.1|A|               TTTTCTATGGGTAAGTACATTTATGAAGTAATTGGGACCCTCATAGCTAC 146
Ssty2|NT_161897.2|B|               TTTTCTATGGGTAAGTACATTTATGAAGTAATTGGGACCCTCATAGCTAC 173
Ssty2|NT_165797.1|A|               TTTTCTATGGGTAAGTACATTTATGAAGTAATTGGGACCCTCATAGCTAC 173
Ssty2|NT_161895.2|A|               TTTTCTATGGGTAAGTACATTTATGAAATAATTGGGACCCTCATAGCTAC 151
Ssty2|NT_161898.2|A|               TTTTCTTTGGGTAAGTGCATTTATGAAGTAATTGGGACCCTCATAGCTAC 155
Ssty2|NT_161902.2|C|               TTTTCTTTGGGTAAGTGCATTTATGAAGTAATTGGGACCCTCATAGCTAC 153
Ssty2|NT_161902.2|B|               TTT-CTTTGGGTAAGTGCATTTATGAAGTAATTGGGACCCTCATACCTAC 155
Ssty2|NT_161902.2|A|               TTT-CTTTGGGTAAGTGCATTTATGAAGTAATTGGGACCCTCATACCTAC 155
                                   *** ** *  ****    ** **** * *   *  *  * ***** *** 

Orly|NT_161926.2|REFERENCE         AGAAAGCTGAAAGTTTTCCCTCCCACACTGAGTAACTGTACATTCTAAAT 227
Orly|NT_161892.2|                  AGAAAGCTGAAAGTTTTCCCTCCCACACTGAGTAACTGTACATTCTAAAT 226
Orly|NT_161879.2|                  AGAAAGCTGAAAGTTTTCCCTCCCACACTGAGTAACTGTACATTCTAAAT 226
Orly|NT_161868.2|                  AGAAAGCTGAAAGTTTTCCCTCCCACACTGAGTAACTGTACATTCTAAAT 226
Orly|NT_165792.1|                  AGAAAGCTGAAAGTTTTCCCTCCCACACTGAGTAACTGTACATTCTAAAT 226
Orly|NT_165790.1|                  AGAAAGCTGAAAGTTTTCCCTCCCACACTGAGTAACTGTACATTCTAAAT 226
Orly|NT_161875.2|                  AGAAAGCTGAAAGTTTTCCCTCCCACACTGAGTAACTGTACATTCTAAAT 226
Orly|NT_161924.2|                  AGAAAGCTGAAAGTTTTCCCTCCCACACTGAGTAACTGTACATTCTAAAT 227
Orly|NT_165791.1|                  AGAAAGCTGAAAGGTTTCCCTCCCACACTGAGTAACTGTACATTCTAAAT 228
Ssty1|NT_161885.2|A|               AGAAAGCTGAAAGTTTTCCCTCCCACACTGAGTAACTGTACATTCTAAAT 230
Ssty1|NT_161877.2|A|               AGAAAGCTGAAAGTTTTCCCTCCCACACTGAGTAACTGTACATTCTAAAT 230
Ssty1|NT_165794.1|A|               AGAAAGCTGAAAGTTTTCCCTCCCACACTGAGTAACTGTACATTCTAAAT 231
Ssty1|NT_165796.1|A|               AGAAAGCTGAAAGTTTTCCCTCCCACACTGAGTAACTGTACATTCTAAAT 229
Ssty1|NT_165793.1|A|               AGAAAGCTGAAAGTTTTCCCTCCCACACTGAGTAACTGTACATTCTAAAT 230
Ssty1|NT_161937.2|A|               AGAAAGCTGAAAGTTTTCCCTCCCACACTGAGTAACTGTACATTCTAAAT 230
Ssty1|NT_161923.2|A|               AGAAAGCTGAAAGTTTTCCCTCCCACACTGAGTAACTGTACATTCTAAAT 229
Ssty1|NT_161911.2|C|               AGAAAGCTGAAAGTTTTCCCTCCCACACTGAGTAACTGTACATTCTCAAT 231
Ssty1|NT_161906.2|B|               AGAAAGCTGAAAGTTTTCCCTCCCACACTGAGTAACTGTACATTCTCAAT 232
Ssty1|NT_165795.1|B|               AGAAAACTGAAAGTTTTCCCTCCCACACTGAGTAACTGTACATTCTCAAT 232
Ssty1|NT_161895.2|B|               AGAAAGCTGAAAGTTTTTCCTCCCACACTGAGTAACTGTACATTCTAAAT 229
Ssty1-inserted|NT_165790.1|        AGAAAGCTGAAAGTTTTCCCTCCCACACTGAGTAACTGTACATTCTAAAT 228
Ssty1-inserted|NT_161877.2|        AGAAAGCTGAAAGTTTTCCCTCCCACACTGAGTAACTGTACATTCTAAAT 228
Ssty1-inserted|NT_161924.2|        AGAAAGCTGAAAGTTTTCCCTCCCACACTGAGTAACTGTACATTCTAAAT 228
Ssty1-inserted|NT_165792.1|        AGAAAGCTGAAAGTTTTCCCTCCCACACTGAGTAACTGTACATTCTAAAT 228
Ssty1-inserted|NT_161868.2|        AGAAAGCTGAAAGTTTTCCCTCCCACACTGAGTAACTGTACATTCTAAAT 228
Ssty1-inserted|NT_165794.1|        AGAAAGCTGAAAGTTTTCCCTCCCACACTGAGTAACTGTACATTCTAAAT 228
Ssty1-inserted|NT_161892.2|        AGAAAGCTGAAAGTTTTCCCTCCCACACTGAGTAACTGTACATTCTAAAT 228
Ssty1-inserted|NT_161875.2|        AGAAAGCTGTAAGTTTTCCCTCCCACACTGAGTAACTGTACATTCTAAAT 228
Ssty1-inserted|NT_161879.2|        AGAAAGCTGAAAGTTTTCCCTCCCACACTGAGTAACTGTACATTCTAAAT 228
Ssty1-inserted|NT_161928.2|        AGAAAGCTGAAAGTTTTCCCTCCCACACTGAGTAACTGTACATTCTAAAT 228
Ssty1-inserted|NT_165791.1|        AGAAAGCTGAACGTTTTCCCTCCCACACTGAGTAACTGTACATTCTAAAT 228
Ssty1-inserted|NT_161926.2|        AGAAAGCTGAAAGTTTTCCCTCCCACACTGAGTAACTGTACATTCTAAAT 228
Ssty1-inserted|NT_161906.2|        AGAAAGCTGAAAGTTTTCCCTCCCACACTGAGTAACTGTACATACTAAAT 228
Ssty1|NT_165795.1|A|               AGAAAGCTGAAAGTTTTCCCTCCCATACTGAGTAACTGTACATTCTAAAT 230
Ssty1|NT_165795.1|C|               AGAAAGCTGAAAGTTTTCCCTCCCACACTGAGTAACTGTACATTCTAAAT 230
Ssty1|NT_161904.2|D|               AGAAAGCTGAAAGTTTTCCCTCCCACACTGAGTAACTGTACAGTCTAAAT 230
Ssty1|NT_161902.2|A|               AGAAAGCTGAAAGTTTTCCCTCCCACACTGAGTAACTGTACAGTCTAAAT 230
Ssty1|NT_161904.2|C|               AGAAAGCTGAAAGTTTTCCCTCCCACACTGAGTAACTGTACAGTCTAAAT 230
Ssty1|NT_161904.2|B|               AGAAAGCTGAAAGTTTTCCCTCCCACACTGATTAACTGTACAGTCTAAAT 230
Ssty1|NT_161904.2|A|REFERENCE      AGAAAGCTGAAAGTTTTCCCTCCCACACTGAGTAACTGTACAGTCTAAAT 230
Ssty1|NT_161911.2|A|               AGAAAGCTGAAAGTTTTCCCTCCCACACTGAGTAACTGTACAGTCTAAAT 230
Ssty1|NT_161906.2|C|               AGAAAGCTGAAAGTTTTCCCTCCCACACTGAGTAACTGTACAGTCTAAAT 230
Ssty1|NT_161911.2|B|               AGAAAGCTGAAAGTTTTCCCTCCCACACTGAGTAACTGTACAGTCTAAAT 228
Ssty1|NT_161906.2|A|               AGAAAGCTGAAAGTTTTCCCTCCCACACTGAGTAACTGTACATACTAAAT 230
Ssty1|NT_161895.2|A|               AGAAAGCTGAAAGTTTTCCCTCCCACACTGAGTAACTGTACATTCTAAAT 228
Ssty2|NT_161919.2|A|               AGAAAGCTAAAAATTTTCTCTCCTACAGTGAGTTACTGTACATTCTACTT 206
Ssty2|NT_161897.2|A|               AGAAAGCTAAAAATTTTCTCTCCTACAGTGAGTTACTGTACATTCTACTT 206
Ssty2|NT_161937.2|A|               AGAAAGCTAAAAATTTTCTCTACTACAGTGAGTTACTGTACATTCTACTT 206
Ssty2|NT_161895.2|B|               AGAAAGTTAAAAATTTTCTCTCCTACAGTGAGTTACTGTACATTCTTCTT 205
Ssty2|NT_161898.2|B|               AGAAAGTTAAAAATTTTCTCTCCTACAGTGAGTTACTGTACATTCTTCTT 205
Ssty2|NT_161902.2|E|               AGGAAGTTAAAAAATTTCTCTCCTACAGTGAGTTACTGTACATTCTTCTT 206
Ssty2|NT_161875.2|A|               AGAAAGCTAAAAATTTTCTCTCCTACAGAGAGTTACTGTACAATTTACTT 206
Ssty2|NT_165790.1|A|               AGAAAGCTAAAAATTTTCTCTCCTACAGAGTGTTACTGTACAATTTACTT 206
Ssty2|NT_165791.1|B|               AGAAAGC-AAAAATTTTCTCTCCTACAGAGAGTTACTGTACAATTTACTT 205
Ssty2|NT_161868.2|A|               AGAAATCTAAAAATTTTCTCTCCTACAGAGAGTTACTGTACAATTTACTT 206
Ssty2|NT_165792.1|B|               AGAAAGCTAAAAATTTTCTCTCCTACAGAGAGTTACTGTACAATTTACTT 206
Ssty2|NT_161923.2|A|               AGAAAGCTAAAAATTTTCTCTCCTACAGAGAGTTACTGTACAATTTACTT 206
Ssty2|NT_161868.2|B|               AGAAAGCTAAAAATTTTCTCTCCTACAGTGAGTTACTGTACATTCTACTT 201
Ssty2|NT_165792.1|A|               AGAAAGCTAAAAATTTTCTCTCCTACAGTGAGTTACTGTACATTCTACTT 201
Ssty2|NT_161926.2|A|               AGAAAGCTAAAAATTTTCTCTCCTACAGTGAGTTACTGTACATTCTACTT 201
Ssty2|NT_161892.2|A|               AGAAAGCTAAAAATTTTCTCTCCTACAGTGAGTTACTGTACATTCTACTT 201
Ssty2|NT_161924.2|A|               AGAAAGCTAAAAATTTTCTCTCCTACAGTGAGTTACTGTACATTCTACTT 201
Ssty2|NT_165790.1|B|REFERENCE      AGAAAGCTAAAAATTTTCTCTCCTACAGTGAGTTACTGTACATTCTACTT 201
Ssty2|NT_161879.2|A|               AGAAAGCTAAAAATTTTCTCTCCTACAGTGAGTTACTGTACATTCTACTT 201
Ssty2|NT_161875.2|B|               AGAAAGCTAAAAATTTTCTCTCCTACAGTGAGTTACTGTACATTCTACTT 202
Ssty2|NT_165791.1|A|               AGAAAGCTAAAAATTTTCTCTCCTACAGTGAGTTACTGTACATTCTACTT 201
Ssty2|NT_161902.2|D|               AGGAAGTTAAAAATTTTCTCTCCTACAGTGAGTTACTGTACATTCTGCTT 206
Ssty2|NT_165798.1|A|               AGAAAGCTAAAAATTTTCTCTCCTACAGTGAGTTGCTGTACAATCTACTT 196
Ssty2|NT_161897.2|B|               AGAAAGCTAAAAATTTTCTCTCCTACAGTGAGTTGCTGTACAATCTACTT 223
Ssty2|NT_165797.1|A|               AGAAAGCTAAAAATTTTCTCTCCTACAGTGAGTTGCTGTACATTCTACTT 223
Ssty2|NT_161895.2|A|               AGAAAGCTAAAAATTTTCTCTCCTACAGTGAGTTACTGTACATTCTAACT 201
Ssty2|NT_161898.2|A|               AGAAAGCTAATAATTTTCTCTCCTACAGTGAGTAACTGTACATTCTACTT 205
Ssty2|NT_161902.2|C|               AGAAAGCTAATAATTTTCTCTCCTACAGTGAGTAACTGTACATTGTACTT 203
Ssty2|NT_161902.2|B|               AGAAAGCTAAAAGCTTTCTCTCCTACAGTGAGTATATGTACATTCTACTT 205
Ssty2|NT_161902.2|A|               AGAAAGCTAAATGTTTTCTCTCCTACAGTGAGTCCCTGTACATTCTACTT 205
                                   ** **         ***  ** * * *  *  *   ******   *   *

Orly|NT_161926.2|REFERENCE         TCTCCCATGTTTGG-GGCCAGGGGCATGGTTGATCCAGTTTAGTTGATCT 276
Orly|NT_161892.2|                  TCTACCATGTTTGG-GGCCAGGGGCATGGTTGATCCAGTTTAGTTGATCT 275
Orly|NT_161879.2|                  TCTCCCATGTTTGG-GGCCAGGGGCATGGTTGATCCAGTTTAGTTGATCT 275
Orly|NT_161868.2|                  TCTCCCATGTTTGG-GGCCAGGGGCATGGTTGATACAGTTTAGTTGATCT 275
Orly|NT_165792.1|                  TCTCCCATGTTTGG-GGCCAGGGGCATGGTTGATCCAGTTTAGTTGATCT 275
Orly|NT_165790.1|                  TCTCCCATGTTTGG-GGCCAGGGGCATGGTTGATATAGTTTAGTTGATCT 275
Orly|NT_161875.2|                  TCTCCCATGTTTGG-GGCCAGGGGCATGGTTGATCCAGTTTAGTTGATCT 275
Orly|NT_161924.2|                  TCTCCCATGTTTGG-GGCCAGGGGCATGGTTGATCCAGTTTAGTTGATCT 276
Orly|NT_165791.1|                  TCTCCCATGTTTGG-GGCCAGGGGCATGGTTGATACAGTTTAGTTGATCT 277
Ssty1|NT_161885.2|A|               TCTCCCATGTTTGG-GGCCAGGGGCATGGTTGATACAGTTTAGTTGATCT 279
Ssty1|NT_161877.2|A|               TCTCCCATGTTTGG-GGCCAGGGGCATGGTTGATACAGTTTAGTTGATCT 279
Ssty1|NT_165794.1|A|               TCTCCCATGTTTGG-GGCCAGGGGCATGGTTGATACAGTTTAGTTGATCT 280
Ssty1|NT_165796.1|A|               TCTCCCATGTTTGG-GGCCAGGGGCATGGTTGATCCAGTTTAGTTGATCT 278
Ssty1|NT_165793.1|A|               TCTCCCATGTTTGG-GGCCAGGGGCATGGTTGATCCAGTTTAGTTGATCT 279
Ssty1|NT_161937.2|A|               TCTCCCATGTTTGG-GGCCAGGGGCATGGTTGATCCAGTTTAGTTGATCT 279
Ssty1|NT_161923.2|A|               TCTCCCATGTTTGG-GGCCAGGGGCATGGTTGATCCAGTTTAGTTGATCT 278
Ssty1|NT_161911.2|C|               TCTCCCATGTTTGG-GGCCAGGGGCATGGTTGATCCAGTTTAGTTGATCT 280
Ssty1|NT_161906.2|B|               TCTCCCATGTTTGG-GGCCAGGGGCATGGTTGATCCAGTTTAGTTGATCT 281
Ssty1|NT_165795.1|B|               TCTCCCATGTTTGG-GGCCAGGGGCATGGTTGATCCAGTTTAGTTGATCT 281
Ssty1|NT_161895.2|B|               TCTCCCATGTTTGG-GGCCAGGGGCATGGTTGATCCAGTTTAGTTGATCT 278
Ssty1-inserted|NT_165790.1|        TCTCCCATGTTTGG-GGCCAGGGGCATGGCTGATCCAGTTTAGTTGATCT 277
Ssty1-inserted|NT_161877.2|        TCTCCCATGTTTGG-GGCCAGGGGCATGGCTGATCCAGTTTAGTTGATCT 277
Ssty1-inserted|NT_161924.2|        TCTCCCATGTTTGG-GGACAGGGGCATGGCTGATCCAGTTTAGTTGATCT 277
Ssty1-inserted|NT_165792.1|        TCTCCCATGTTTGG-GGCCAGGGGCATGGCTGATCCAGTTTTGTTGATCT 277
Ssty1-inserted|NT_161868.2|        TCTCCCATGTTTGG-GGCCAGGGGCATGGCTGATCCAGTTTAGTTGATCT 277
Ssty1-inserted|NT_165794.1|        TCTCCCATGTTTGG-GGCCAGGGGCATGGCTGATCCAGTTTAGTTGATCT 277
Ssty1-inserted|NT_161892.2|        TCTCCCATGTTTGG-GGCCAGGGGCATGGCTGATCCAGTTTAGTTGATCT 277
Ssty1-inserted|NT_161875.2|        TCTCCCATGTTTGG-GGCCAGGGGCATGGCTGATCCAGTTTAGTTGATCT 277
Ssty1-inserted|NT_161879.2|        TCTCCCATGTTTGG-GGCCAGGGGCATGGCTGATCCAGTTTAGTTGATCT 277
Ssty1-inserted|NT_161928.2|        TCTCCCATGTTTGG-GGCCAGGGGCATGGCTGATCCAGTTTAGTTGATCT 277
Ssty1-inserted|NT_165791.1|        TCTCCCATGTTTGG-GGCCAGGGGCATGGCTGATCCAGTTTAGTTGATCT 277
Ssty1-inserted|NT_161926.2|        TCTCCCATGTTTGG-GGCCAGGGGCATGGCTGATCCAGTTTAGTTGATCT 277
Ssty1-inserted|NT_161906.2|        TCTCCCATGTTTGG-GGCCAGGGGCATGGCTGATCCAGTTTAGTTGATCT 277
Ssty1|NT_165795.1|A|               CCTCCCATGTTTGG-GGCCAGGGGCATGGTTGATCCAGTTTAGTTGATCT 279
Ssty1|NT_165795.1|C|               TCTCCCATGTTTGG-GGCCAGGGGCATGGTTGATCCAGTTTAGTTGATCT 279
Ssty1|NT_161904.2|D|               TCTCCCATGTTTGG-GGCCAGGGGCATGGTTGATCCAGTTTAGTTGATCT 279
Ssty1|NT_161902.2|A|               TCTCCCATGTTTGG-GGCCAGGGGCATGGTTGATCCAGTTTAGTTGATCT 279
Ssty1|NT_161904.2|C|               TCTCCCATGTTTGG-GGCCAGGGGCATGGTTGATCCAGTTTAGTTGATCT 279
Ssty1|NT_161904.2|B|               TCTCCCATGTTTGG-GGCCAGGGGCATGGTTGATCCAGTTTAGTTGATCT 279
Ssty1|NT_161904.2|A|REFERENCE      TCTCCCATGTTTGG-GGCCAGGGGCATGGTTGATCCAGTTTAGTTGATCT 279
Ssty1|NT_161911.2|A|               TCTCCCATGTTTGG-GGCCAGGGGCATGGTTGATCCAGTTTAGTTGATCT 279
Ssty1|NT_161906.2|C|               TCTCCCATGTTTGG-GGCCAGGGGCATGGTTGATCCAGTTTAGTTGATCT 279
Ssty1|NT_161911.2|B|               TCTCCCATGTTTGG-GGCCAGGGGCATGGTTGATCCAGTTTAGTTGATCT 277
Ssty1|NT_161906.2|A|               TCTCCCATGTTTGG-GGCCAGGGGCATGGCTGATCCAGTTTAGTTGATCT 279
Ssty1|NT_161895.2|A|               TCTCCCATGTTTGG-GGCCAGGGACATGGTTGATCCAGTTTAGTTGATCT 277
Ssty2|NT_161919.2|A|               TC-CCCATGTTTATTAGCTAGGGAGATGAATGGTCTAGGTTAGTTTATGT 255
Ssty2|NT_161897.2|A|               TC-CCCATGTTTATTAGCTAGGGAGATGAATGGTCTAGGTTAGTTTATGT 255
Ssty2|NT_161937.2|A|               TC-CCCATGTTTATTAGCTAGGGAGATGAATGGTCTAGGTTAGTTTATGT 255
Ssty2|NT_161895.2|B|               TC-CCCATGTTTATTAGCTAGGGAGATGAATGGTCTAGGTTAGTTTATGT 254
Ssty2|NT_161898.2|B|               TC-CCCATGTTTATTAGCTAGGGAGATGAATGGTCTAGGTTAGTTTATGT 254
Ssty2|NT_161902.2|E|               TC-CCCATATTTATTAGCTAGGGAGATGAATGGTCTAGGTTAGTTTATGT 255
Ssty2|NT_161875.2|A|               TC-TCCATGTTTATTAGCTAGGGAGATGAATGGTCTAGGTTAGTTTATCT 255
Ssty2|NT_165790.1|A|               TC-TCCATGTTTATTAGCTAGGGAGATGAATGGTCTAGGTTAGTTTATCT 255
Ssty2|NT_165791.1|B|               TC-TCCATGTTTATTAGCTAGGGAGATGAATGGTCTAGGTTAGTTTATCT 254
Ssty2|NT_161868.2|A|               TC-TCCATGTTTATTAGCTAGGGAGATGAATGGTCTAGGTTAGTTTATCT 255
Ssty2|NT_165792.1|B|               TC-TCCATGTTTATTAGCTAGGGAGATGAATGGTCTAGGTTAGTTTATCT 255
Ssty2|NT_161923.2|A|               TC-TCCATGTTTATTAGCTAGGGAGATGAATGGTCTAGGTTAGTTTATCT 255
Ssty2|NT_161868.2|B|               TC-CCCATGTTTATTAGCAAGGTAGATGAATGGTCTAGGTTAGTTTATCT 250
Ssty2|NT_165792.1|A|               TC-CCCATGTTTATTAGCAAGGTAGATGAATGGTCTAGGTTAGTTTATCT 250
Ssty2|NT_161926.2|A|               TC-CCCATGTTTATTAGCAAGGAAGATGAATGGTCTAGGTTAGTTTATCT 250
Ssty2|NT_161892.2|A|               TC-CCCATGTTTATTAGCAAGGGAGATGAATAGTCTAGGTTAGTTTATCT 250
Ssty2|NT_161924.2|A|               TC-CCCATGTTTATTAGCAAGGGAGATGAATGGCCTAGGTTAGTTTATCT 250
Ssty2|NT_165790.1|B|REFERENCE      TC-CCCATGTTTATTAGCAAGGGAGATGAATGGTCTAGGTTAGTTTATCT 250
Ssty2|NT_161879.2|A|               TC-CCCATGTTTATTAGCAAGGGAGATGAATGGTCTAGGTTAGTTTATCT 250
Ssty2|NT_161875.2|B|               TC-CCCATGTTTATTAGCAAGGGAGATGAATGGTCTAGGTTAGTTTATCT 251
Ssty2|NT_165791.1|A|               TC-CCCATGTTTATTAGCAAGGGAGATGAATGGTCTAGGTTAGTTTATCT 250
Ssty2|NT_161902.2|D|               TC-CCCATGTTTATTAGCTAGGGAGATGAATGGTCTAGGTTAGTTGATCT 255
Ssty2|NT_165798.1|A|               TC-CCCATGTTTATTAGCAAGGGAAATGATTGGTCTAGGTTAGTTTATGT 245
Ssty2|NT_161897.2|B|               TC-CCCATGTTTATTAGCAAGGGAAATGATTGGTCTAGGTTAGTTTATGT 272
Ssty2|NT_165797.1|A|               TC-CCCATGTTTATTAGCAAGGGAAATGATTGGTCTAGGTTAGTTTATGT 272
Ssty2|NT_161895.2|A|               TC-CCCATATTTATTAGCAAGGGAGATGATTGGTCTAGGTTAGTTTATGA 250
Ssty2|NT_161898.2|A|               TC-CCCATGTTTATCAGCTAGGGAGATGGATGATTTAGATTAGTTTATCT 254
Ssty2|NT_161902.2|C|               TC-CCCATGTTTATTAGCTAGGGAGATGGATGGTCTAGATTAGTTTATCT 252
Ssty2|NT_161902.2|B|               TC-CCCATGTTTATTAGCTAGGGAGATGGATGGTCTAAGTTACTTGATCT 254
Ssty2|NT_161902.2|A|               TC-CCCATGTTTATTAGCTAGGGAGATGAATGGTCTAAGTTAGTTGATCT 254
                                    *  **** ***    *  ***   ***  *     *  **  ** **  

Orly|NT_161926.2|REFERENCE         CCTGAATTTATTATCCTTGCTAACAATATCTCCTTCACAATTCCATTAAA 326
Orly|NT_161892.2|                  CCTGAATTTATTATCCTTGCTAACAATATCTCCTTCACAATTCCATTAAA 325
Orly|NT_161879.2|                  CCTGAATTTATTATCCTTGCTAACAATATCTCCTTCACAATTCCATTAAA 325
Orly|NT_161868.2|                  CCTGAATTTATTATCCTTGCTAACAATATCTCCTTCACAATTCCATTAAA 325
Orly|NT_165792.1|                  CCTGAATTTATTATCCTTGCTAACAATATCTCCTTCACGTTTCCATTAAA 325
Orly|NT_165790.1|                  CCTGAATTTATTATCCTTGCTAACAATATCTCCTTCACAATTCCATTAAA 325
Orly|NT_161875.2|                  CCTGAATTTATTATCCTTGCTAACAATATCTCCTTCACAATTCCATTAAA 325
Orly|NT_161924.2|                  CCTGAATTTATTATCCTTGCTAACAATATCTCCTTCACAATTCCATTAAA 326
Orly|NT_165791.1|                  CCTGAATTTATTATCCTTGCTAACAATATCTCCTTCACAATTCCATTAAA 327
Ssty1|NT_161885.2|A|               CCTGAATTTATTATCCTTGCTAACAATATCTCCTTCACAATTCCATTAAA 329
Ssty1|NT_161877.2|A|               CCTGAATTTATTATCCTTGCTAACAATATCTCCTTCACAATTCCATTAAA 329
Ssty1|NT_165794.1|A|               CCTGAATTTATTATCCTTGCTAACAATATCTCCTTCACAATTCCATTAAA 330
Ssty1|NT_165796.1|A|               CCTGAATTTATTATCCTTGCTAACAATATCTCCTTCACAATTCCATTAAA 328
Ssty1|NT_165793.1|A|               CCTGAATTTATTATCCTTGCTAACAATATCTCCTTCACAATTCCATTAAA 329
Ssty1|NT_161937.2|A|               CCTGAATTTATTATCCTTGCTAACAATATCTCCTTCACAATTCCATTAAA 329
Ssty1|NT_161923.2|A|               CCTGAATTTATTATCCTTGCTAACAATATCTCCTTCACAATTCCATTAAA 328
Ssty1|NT_161911.2|C|               CCTGAATTTATTATTCTTGCTAACAATATCTCCTTCACAATTCCATTAAA 330
Ssty1|NT_161906.2|B|               CCTGAATTTATTATTCTTGCTAACAATATCTCCTTCACAATTCCATTAAA 331
Ssty1|NT_165795.1|B|               CCTGAATTTATTATTCTTGCTAACAATATCTCCTTCACAATTCCATTAAA 331
Ssty1|NT_161895.2|B|               CCTGAATTTATTATCCTTGCTAACAATATCTCCTTCACAATTCAATTAAA 328
Ssty1-inserted|NT_165790.1|        CCTGAATTTATTATCCTTGCTAACGATATCTCCTTCAAAATTCCATCAAA 327
Ssty1-inserted|NT_161877.2|        CCTGAATTTATTATCCTTGCTAACGATATCTCCTTCAAAATTCCATCAAA 327
Ssty1-inserted|NT_161924.2|        CCTGAATTTATTTTCCTTGCTAACGATATCTCCTTCAAAATTCCCTCAAA 327
Ssty1-inserted|NT_165792.1|        CCTGAATTTATTATCCTTGCTAACGATATCTCCTTCAAAATTCCATCAAA 327
Ssty1-inserted|NT_161868.2|        CCTGAATTTATTATCCTTGCTAACGATATCTCCTTCAAAATTCCATCAAA 327
Ssty1-inserted|NT_165794.1|        CCTGAATTTATTATCCTTGCTAACAATATCTCCTTCAAAATTCCATCAAA 327
Ssty1-inserted|NT_161892.2|        CCTGAATTTATTATCCTTGCTAACGATATCTCCTTCAAAATTCCATCAAA 327
Ssty1-inserted|NT_161875.2|        CCTGAATTTATTATCCTTGCTAACGATATCTCCTTCAAAATTCCATCAAA 327
Ssty1-inserted|NT_161879.2|        CCTGAATTTATTATCCTTGCTAACGATATCTCCTTCAAAATTCCATCAAA 327
Ssty1-inserted|NT_161928.2|        CCTGAATTTATTATCCTTGCTAACGATATCTCCTTCAAAATTCCATCAAA 327
Ssty1-inserted|NT_165791.1|        CCTGAATTTATTATCCTTGCTAACAATATCTCCTTCAAAATTCCATCAAA 327
Ssty1-inserted|NT_161926.2|        CCTGAATTTATTATCCTTGCTAACGATATCTCCTTCAAAATTCCATCAAA 327
Ssty1-inserted|NT_161906.2|        CCTGAATTTATTATCCTTGCTAACGATATCTCCTTCAAAATTCCATTAAA 327
Ssty1|NT_165795.1|A|               CCTGAATTTATTATCCTTGCTAACGATATCTCCTTCAAAATTCCATTAAA 329
Ssty1|NT_165795.1|C|               CCTGAATTTATTATCCTTGCTAACGATATCTCCTTCAAAATTCCATTAAA 329
Ssty1|NT_161904.2|D|               CCTGAATTTATTATCCTTGCTAACGATATCTCCTTCAAAATTCCATTAAA 329
Ssty1|NT_161902.2|A|               CCTGAATTTATTATCCTTGCTAACGATATCTCCTTCAAAATTCCATTAAA 329
Ssty1|NT_161904.2|C|               CCTGAATTTATTATCCTTGCTAACGATATCTCCTTCAAAATTCCATTAAA 329
Ssty1|NT_161904.2|B|               CCTGAATTTATTATCCTTGCTAACGATATCTCCTTCAAAATTCCATTAAA 329
Ssty1|NT_161904.2|A|REFERENCE      CCTGAATTTATTATCCTTGCTAACGATATCTCCTTCAAAATTCCATTAAA 329
Ssty1|NT_161911.2|A|               CCTGAATTTATTATCCTTGCTAACGATATCTCCTTCAAAATTCCATTAAA 329
Ssty1|NT_161906.2|C|               CCTGAATTTATTATCCTTGCTAACGATATCTCCTTCAAAATTCCATTAAA 329
Ssty1|NT_161911.2|B|               CCTGAATTTATTATCCTTGCTAACGATATCTCCTTCAAAATTCCATTAAA 327
Ssty1|NT_161906.2|A|               CCTGAATTTATTATCCTTGCTAACGATATCTCCTTCAAAATTCCATTAAA 329
Ssty1|NT_161895.2|A|               CCTGAATTTATTATCCTTGCTAACGATATCTCCTTCAAAATTGAATTAAA 327
Ssty2|NT_161919.2|A|               CCTGAAATTATTATCCTTGCTAACAATATCTTGATCACAATTCCACTAAA 305
Ssty2|NT_161897.2|A|               CCTGAAATTATTATCCTTGCTAACAATATCTTGATCACAATTCCACTAAA 305
Ssty2|NT_161937.2|A|               CCTGAATTTATTATCCTTGCTAACAATATCTAGATCACAATTCCACTAAA 305
Ssty2|NT_161895.2|B|               CCTGAATTTATTATCCTTGGTAACAATATCTAGATCACAATTCCACTAAA 304
Ssty2|NT_161898.2|B|               CCTGAATTTATTATCCTTGGTAACAATATCTAGATCACAATTCCACTAAA 304
Ssty2|NT_161902.2|E|               CCTGAATTTATTATCCTTGCTAACAATATCTAGGTCACAATTCCACTAAA 305
Ssty2|NT_161875.2|A|               CCTGAATTTATTACCCTTGCTAACAATATCTAGATCACAATTCCACTAAA 305
Ssty2|NT_165790.1|A|               CCTGAATTTATTATCCTTGCTAACAATATCTAGATCACAATTCCACTAAA 305
Ssty2|NT_165791.1|B|               CCTGAATTTATTATCCTTGCTAACAATATCTAGATCACAATTCCACTAAA 304
Ssty2|NT_161868.2|A|               CCTGAATTTATTATCCTTGCTAACAATATCTAGATCACAATTCCACTAAA 305
Ssty2|NT_165792.1|B|               CCTGAATTTATTATCCTTGCTAACAATATCTAGATCACAATTCCACTAAA 305
Ssty2|NT_161923.2|A|               CCTGAATTTATTATCCTTGCTAACAATATCTAGATCACAATTCCACTAAA 305
Ssty2|NT_161868.2|B|               CCTGAATTTATTATCCTTGCTAACCATATCTAGATCACAATTCCACTAAA 300
Ssty2|NT_165792.1|A|               CCTGAATTTATTATCCTTGCTAACCATATCTAGATCACAATTCCACTAAA 300
Ssty2|NT_161926.2|A|               CCTGAATTTATTATCCTTGCTAACCATATCTAGATCACAATTCCACTAAA 300
Ssty2|NT_161892.2|A|               CCTGAATTTATTATCCTTGCTAACCATATCTAGATCACAATTCCACTAAA 300
Ssty2|NT_161924.2|A|               CCTGAATTTATTATCCTTGCTAACCATATCTAGATCACAATTCCACTAAA 300
Ssty2|NT_165790.1|B|REFERENCE      CCTGAATTTATTATCCTTGCTAACCATATCTAGATCACAATTCCACTAAA 300
Ssty2|NT_161879.2|A|               CCTGAATTTATTATCCTTGCTAACCATATCTAGATCACAATTCCACTAAA 300
Ssty2|NT_161875.2|B|               CCTGAATTTATTATCCTTGCTAACCATATCTAGATCACAATTCCACTAAA 301
Ssty2|NT_165791.1|A|               CCTGAATTTATTATCCTTGCTAACCATATCTAGATCACAATTCCACTAAA 300
Ssty2|NT_161902.2|D|               CCTGAATTTATTATCCTTGCTAACAATATCTAGGTCACAATTCCACTAAA 305
Ssty2|NT_165798.1|A|               CCTGAATTTATTATCCTTGCTAACAATATCTAGATCACAATTCCACTAAA 295
Ssty2|NT_161897.2|B|               CCTGAATTTATTATCCTTGCTAACAATATCTAGATCACAATTCCACTAAA 322
Ssty2|NT_165797.1|A|               CCTGAATTTATTATTCTTGCTAACAATATCTAGATCACAATTCCACTAAA 322
Ssty2|NT_161895.2|A|               CCTGAATTTATTATCCTTGCTAACAATATCTAGATCACAATTCCACTAAA 300
Ssty2|NT_161898.2|A|               CCAGAAATTATTATCCTTGCTAACAATATCTAGTTCACAATTCCACTAAA 304
Ssty2|NT_161902.2|C|               CCTGAATTTATTATCCTTGCTAACAATATCTAGTTCACAATTCCACTAAA 302
Ssty2|NT_161902.2|B|               CCTGAATTTATTATCCTTGCTAACAATATCTAGTTCACAATTCCATTAAA 304
Ssty2|NT_161902.2|A|               CCTGAATTTATTATCCTTGCTAACAATATGTAGTTCACAATTCCACTAAA 304
                                   ** *** *****   **** **** **** *   ***   **     ***

Orly|NT_161926.2|REFERENCE         ATGTCAAAGCTCTTCTTTGTCCGTATGTATTTTAGAAAATGTTAGTTCTA 376
Orly|NT_161892.2|                  ATGTCAAAGCTCTTCTTTGTCCGTATGTATTTTAGAAAATGTTAGTTCTA 375
Orly|NT_161879.2|                  ATGTCAAAGCTCTTCTTTGTCCGTATGTATTTTAGAAAATGTTAGTTCTA 375
Orly|NT_161868.2|                  ATGTCAAAGCTCTTCTTTGTCCGTATGTATTTTAGAAAATGTTAGTTCTA 375
Orly|NT_165792.1|                  ATGTCAAAGCACTTCTTTGTCCGTATGTATTTTAGAAAATGTTAGTTCTA 375
Orly|NT_165790.1|                  ATGTCAAAGCTCTTCTTTGTCCGTATGTATTTTAGAAAATGTTAGTTCTA 375
Orly|NT_161875.2|                  ATGTCAAAGCTCTTCTTTGTCCGTATGTATTTTAGAAAATGTTAGTTCTA 375
Orly|NT_161924.2|                  ATGTCAAAGCTCTTCTTTGTCCGTATGTATTTTAGAAAATGTTAGTTCTA 376
Orly|NT_165791.1|                  ATGTCAAAGCTCTTCTTTGTCCGTATGTATTTTAGAAAATGTTAGTTCTA 377
Ssty1|NT_161885.2|A|               ATGTCAAAGCACTTCTTTGTCCGTATGTATTTTAGAAAATGTTAGTTCTA 379
Ssty1|NT_161877.2|A|               ATGTCAAAGCACTTCTTTGTCCGTATGTATTTTAGAAAATGTTAGTTCTA 379
Ssty1|NT_165794.1|A|               ATGTCAAAGCACTTCTTTGTCCGTATGTATTTTAGAAAATGTTAGTTCTA 380
Ssty1|NT_165796.1|A|               ATGTCAAAGCACTTCTTTGTCCGTATGTATTTTAGAAAATGTTAGTTCTA 378
Ssty1|NT_165793.1|A|               ATGTCAAAGCACTTTTTTGTCCGTATGTATTTTAGAAAATGTTAGTTCTA 379
Ssty1|NT_161937.2|A|               ATGTCAAAGCACTTCTTTGTCCGTATGTATTTTAGAAAATGTTAGTTCTA 379
Ssty1|NT_161923.2|A|               ATGTCAAAGCACTTCTTTGTCCGTATGTATTTTAGAAAATGTTAGTTCTA 378
Ssty1|NT_161911.2|C|               TTGTCAAAGCTCTTCTTTGTCCGTATGTATTTTAGAAAATGTTAGTTCTA 380
Ssty1|NT_161906.2|B|               TTGTCAAAGCTCTTCTTTGTCCGTATGTATTTTAGAAAATGTTAGTTCTA 381
Ssty1|NT_165795.1|B|               TTGTCAAAGCTCTTCTTTGTCCGTATGTATTTTAGAAAATGTTAGTTCTA 381
Ssty1|NT_161895.2|B|               ATGTCAAAGCTCTTCTTTGTCCGTATGTATTTTAAAAGATGTTAGTTCTA 378
Ssty1-inserted|NT_165790.1|        ATGCCAAAGCTCTTCTTTGTCCGTATGTATTTTAGAAAATGTTACTTCTA 377
Ssty1-inserted|NT_161877.2|        ATGCCAAAGCTCTTCTTTGTCCGTATGTATTTTAGAAAATGTTACTTCTA 377
Ssty1-inserted|NT_161924.2|        ATGCCAAAGCTCTTCTTTGTCCGTATGTATTTTAGAAAATGTTACTTCTA 377
Ssty1-inserted|NT_165792.1|        ATGCCAAAGCTCTTCTTTGTCCGTATGTATTTTAGAAAATGTTACTTCTA 377
Ssty1-inserted|NT_161868.2|        ATGCCAAAGCTCTTCTTTGTCCGTATGTATTTTAGAAAATGTTACTTCTA 377
Ssty1-inserted|NT_165794.1|        ATGCCAAAGCTCTTCTTTGTCCGTATGTATTTTAGAAAATGTTACTTCTA 377
Ssty1-inserted|NT_161892.2|        ATGCCAAAGCTCTTCTTTGTCCGTATGTATTTTAGAAAATGTTACTTCTA 377
Ssty1-inserted|NT_161875.2|        ATGCCAAAGCTCTTCTTTGTCCGTATGTATTTTAGAAAATGTTACTTCTA 377
Ssty1-inserted|NT_161879.2|        ATGCCAAAGCTCTTCTTTGTCCGTATGTATTTTAGAAAATGTTACTTCTA 377
Ssty1-inserted|NT_161928.2|        ATGCCAAAGCTCTTCTTTGTCCGTATGTATTTTAGAAAATGTTACTTCTA 377
Ssty1-inserted|NT_165791.1|        ATGCCAAAGCTCTTCTTTGTCCGTATGTATTTTAGAAAATGTTACTTCTA 377
Ssty1-inserted|NT_161926.2|        ATGCCAAAGCTGCTCTTTGTCCGTATGTATTTTAGAAAATGTTACTTATA 377
Ssty1-inserted|NT_161906.2|        ATGCCAAAGCTCTTCTTTGTCCGTATGTATTTTAGAAAATGTTACTTCTA 377
Ssty1|NT_165795.1|A|               ATGCCAAAGCTCTTCATTGTCCTTATGTATTTTAGAAGATGTAACTTCTA 379
Ssty1|NT_165795.1|C|               ATGCCAAAGCTCTTTATTTTCCTTATGTATTTTAGAAGATATAACTTCTA 379
Ssty1|NT_161904.2|D|               ATGCCAAAGCTCTTCATTGTCCTTATGTATTTTAGAAGATGTAACTTCTA 379
Ssty1|NT_161902.2|A|               ATGCCAAAGCTCTTCATTGTCCTTATGTATTTTAGAAGATGTAACTTCTA 379
Ssty1|NT_161904.2|C|               ATGCCAAAGCTCTTCATTGTCCTTATGTATTTTAGAAGATGTAACTTCTA 379
Ssty1|NT_161904.2|B|               ATGCCAAAGCTCTTCATTGTCCTTATGTATTTTAGAAGATGTAACTTCTA 379
Ssty1|NT_161904.2|A|REFERENCE      ATGCCAAAGCTCTTCATTGTCCTTATGTATTTTAGAAGATGTAACTTCTA 379
Ssty1|NT_161911.2|A|               ATGCCAAAGCTCTTCATTGTCCTTATGTATTTTAGAAGATGTAACTTCTA 379
Ssty1|NT_161906.2|C|               ATGCCAAAGCTCTTCATTGTCCTTATGTATTTTAGAAGATGTAACTTCTA 379
Ssty1|NT_161911.2|B|               ATGCCAAAGCTCTTCATTGTCCTTATGTATTTTAGAAGATGTAACTTCTA 377
Ssty1|NT_161906.2|A|               ATGCCAAAGCTCTTCATTGTCCTTATGTATTTTAGAAGATGTAACTTCTA 379
Ssty1|NT_161895.2|A|               ATGCCAAAGCTCTTCTTTGGCCTTACGTATTTTAGAAGATGTTACTTCTA 377
Ssty2|NT_161919.2|A|               ATGCCAAAGCTCCTCTTTGTCCATGTGCACGTTAGAAGATATTAGTTCTA 355
Ssty2|NT_161897.2|A|               ATGCCAAAGCTCCTCTTTGTCCATGTGCACGTTAGAAGATATTAGTGCTA 355
Ssty2|NT_161937.2|A|               ATGCCAAAGCTCCTCTTTGTCCATGTGCACGTTAGAAGATATTAGTTCTA 355
Ssty2|NT_161895.2|B|               ATGCCAAAGCTCCTCTTTGTCCATGTGCACGTTAGAAGATATTAGTTCTA 354
Ssty2|NT_161898.2|B|               ATGCCAAAGCTCCTCTTTGTCCATGTGCACGTTAGAAGATATTAGTTCTA 354
Ssty2|NT_161902.2|E|               ATGCCAAAGCTCCTCTTTGTCAATGTGCACGTTAGAAGATTTTAGTTCTA 355
Ssty2|NT_161875.2|A|               ATGCCAAATCTCCTCTTTGTCCAAGTGCATGTTAGAAGATATTAGTTCTA 355
Ssty2|NT_165790.1|A|               ATGCCAAATCTCCTCTTTGTCCAAGTGCATGTTAGAAGATATTAGTTCTA 355
Ssty2|NT_165791.1|B|               ATGCCAAATCTCCTCTTTGTCCAAGTGCATGTTAGAAGATATTAGTTCTA 354
Ssty2|NT_161868.2|A|               ATGCCAAATCTCCTCTTTGTCCAAGTGCATGTTAGTAGATATTAGTTCTA 355
Ssty2|NT_165792.1|B|               ATGCCAAATCTCCTCTTTGTCCAAGTGCATGTTAGAAGATATTAGTTCTA 355
Ssty2|NT_161923.2|A|               ATGCCAAATCTCCTCTTTGTCCAAGTGCATGTTAGAAGATATTAGTTCTA 355
Ssty2|NT_161868.2|B|               ATGCCAAAGCTCCTGTTTGTCCATGTGCATGTTAGAAGTTATTAGTTCTA 350
Ssty2|NT_165792.1|A|               ATGCCAAAGCTCCTGTTTGTCCATGTGCATGTTAGAAGTTATTAGTTCTA 350
Ssty2|NT_161926.2|A|               ATGCCAAAGCTCCTGTTTGTCCATGTGCATGTTAGAAGTTATTAGTTCTA 350
Ssty2|NT_161892.2|A|               ATGCCAAAGCTCCTGTTTGTCCATGTGCATGTTAGAAGTTATTAGTTCTA 350
Ssty2|NT_161924.2|A|               ATGCCAAAGCTCCTGTTTGTCCATGTGCATGTTAGAAGTTATTAGTTCTA 350
Ssty2|NT_165790.1|B|REFERENCE      ATGCCAAAGCTCCTGTTTGTCCATGTGCATGTTAGAAGTTATTAGTTCTA 350
Ssty2|NT_161879.2|A|               ATGCCAAAGCTCCTGTTTGTCCATGTGCATGTTAGAAGTTATTAGTTCTA 350
Ssty2|NT_161875.2|B|               ATGCCAAAGCTCCTGTTTGTCCATGTGCATGTTAGAAGTTATTAGTTCTT 351
Ssty2|NT_165791.1|A|               ATGCCAAAGCTCCTGTTTGTCCATGTGCATGTTAGAAGTTATTAGTTCTA 350
Ssty2|NT_161902.2|D|               ATGCCAAAGCTCCTCTTTGTCCATGTGCACATTAGAAGATATTAGTTCTA 355
Ssty2|NT_165798.1|A|               ATGCCAAAGCTCCTCTTTGTCCATGTGTACGTTAGAAAATATTAGTGCTA 345
Ssty2|NT_161897.2|B|               ATGCCAAAGCTCCTCTTTGTCCATGTGTACGTTAGAAAATATTAGTGCTA 372
Ssty2|NT_165797.1|A|               ATGCCAAAGCTCCTCTTTGTCCATGTGTACGTTAGAAAATATTAGTGCTA 372
Ssty2|NT_161895.2|A|               ATGCCAAAGCTCCTCTTTGTCCATGTGCACGTTAGAAGATATTAGCTCTA 350
Ssty2|NT_161898.2|A|               ATGCCAAAGCTCCTCTTTGTCCATGTGCACGTTAGAAGATATTAGTTCTA 354
Ssty2|NT_161902.2|C|               ATGCCAAAGCTCCTCTTTGACCAAGTGCACGTTAGAAGATATTAGTTCTA 352
Ssty2|NT_161902.2|B|               ATGCCAAAGCCCCTCTTTGTCCATGTGCATGTTAGAAGATATTAGTTCTA 354
Ssty2|NT_161902.2|A|               ATGCCAAAGCTCCTCTTTGTCCATGTGCATGTTAGAAGATATTAGTTCTA 354
                                    ** **** *   *  **  *     * *  ***  *  * * *    * 

Orly|NT_161926.2|REFERENCE         AATGGCTGATATTG------------------------------------ 390
Orly|NT_161892.2|                  AATGGCTCATATTG------------------------------------ 389
Orly|NT_161879.2|                  AATGGCTGATATTG------------------------------------ 389
Orly|NT_161868.2|                  AATGGCTGATATTG------------------------------------ 389
Orly|NT_165792.1|                  AATGGCTGATATTG------------------------------------ 389
Orly|NT_165790.1|                  AATGGCTGATATTG------------------------------------ 389
Orly|NT_161875.2|                  AATGGCTGATATTG------------------------------------ 389
Orly|NT_161924.2|                  AATGGCTGATATTG------------------------------------ 390
Orly|NT_165791.1|                  AATGGCTGATATTG------------------------------------ 391
Ssty1|NT_161885.2|A|               AATGGCTGATATTG------------------------------------ 393
Ssty1|NT_161877.2|A|               AATGGCTGATATTG------------------------------------ 393
Ssty1|NT_165794.1|A|               AATGGCTGATATTG------------------------------------ 394
Ssty1|NT_165796.1|A|               AATGGCTGATATTG------------------------------------ 392
Ssty1|NT_165793.1|A|               AATGGCTGATATTG------------------------------------ 393
Ssty1|NT_161937.2|A|               AATGGCTGATATTG------------------------------------ 393
Ssty1|NT_161923.2|A|               AATGGCTGATATTG------------------------------------ 392
Ssty1|NT_161911.2|C|               AATGGCGGATATTG------------------------------------ 394
Ssty1|NT_161906.2|B|               AATGGCGGATATTG------------------------------------ 395
Ssty1|NT_165795.1|B|               AATGGCGGATATTG------------------------------------ 395
Ssty1|NT_161895.2|B|               AATGGCTGATATTG------------------------------------ 392
Ssty1-inserted|NT_165790.1|        AATGGCTGATATTGGGCCTGGAGCGATGGCTCAGCAGTTAGGAGCACTGA 427
Ssty1-inserted|NT_161877.2|        AATGGCTGATATTGGGCCTGGAGCGATGGCTCAGCAGTTAGGAGCACTGA 427
Ssty1-inserted|NT_161924.2|        AATGGCTGATATTGGGCCTGGAGCGATGGCTCAGCATTTAGGAGCACTGA 427
Ssty1-inserted|NT_165792.1|        AATGGCTGATATTGGGCCTGGAGCGATGGCTCAGCAGTTAGGAGCACTGA 427
Ssty1-inserted|NT_161868.2|        AATGGCTGATATTGGGCCTGGAGCGATGGCTCAGCAGTTAGGAGCACTGA 427
Ssty1-inserted|NT_165794.1|        AATGGCTGATATTGGGCCTGGAGCGATGGCTCAGCAGTTAGGAGCACTGA 427
Ssty1-inserted|NT_161892.2|        AATGGCTGATACTGGGCCTGGAGCGATGGCTCAGCAGTTAGGAGCACTGA 427
Ssty1-inserted|NT_161875.2|        AATGGCTGATATTGGGCCTGGAGCGATGGCTCAGCAGTTAGGAGCACTGA 427
Ssty1-inserted|NT_161879.2|        AATGGCTGATATTGGGCCTGGAGCGATGGCTCAGCAGTTAGGAGCACTGA 427
Ssty1-inserted|NT_161928.2|        AATGGCTGATATTGGGCCTGGAGCGATGGCTCAGCAGTTAGGAGCACTGA 427
Ssty1-inserted|NT_165791.1|        AATGGCTGATATTGGGCCTGGAGCGATGGCTCAGCAGTTAGGAGCACTGA 427
Ssty1-inserted|NT_161926.2|        AATGGCTGATATTGGGCCTGGAGCGATGGCTCAGCAGTTAGGAGCACTGA 427
Ssty1-inserted|NT_161906.2|        AATGGCTGATATTGGGCCTGGAGAGATGGCTCAGCAGTTAGGAGCACTGA 427
Ssty1|NT_165795.1|A|               AATGGCTGATATTG------------------------------------ 393
Ssty1|NT_165795.1|C|               AATGGCTGATATTG------------------------------------ 393
Ssty1|NT_161904.2|D|               AATGGCTGATATTG------------------------------------ 393
Ssty1|NT_161902.2|A|               AATGGCTGATATTG------------------------------------ 393
Ssty1|NT_161904.2|C|               AATGGCTGATATTG------------------------------------ 393
Ssty1|NT_161904.2|B|               AATGGCTGATATTG------------------------------------ 393
Ssty1|NT_161904.2|A|REFERENCE      AATGGCTGATATTG------------------------------------ 393
Ssty1|NT_161911.2|A|               AATGGCTGATATTG------------------------------------ 393
Ssty1|NT_161906.2|C|               AATGGCTGATATTG------------------------------------ 393
Ssty1|NT_161911.2|B|               AATGGCTGATATTG------------------------------------ 391
Ssty1|NT_161906.2|A|               AATGGCTGATATTG------------------------------------ 393
Ssty1|NT_161895.2|A|               AATGGCTGATATTG------------------------------------ 391
Ssty2|NT_161919.2|A|               AATGGCTGATATTG------------------------------------ 369
Ssty2|NT_161897.2|A|               AATGGCTGATATTG------------------------------------ 369
Ssty2|NT_161937.2|A|               AATGGCTGATATTG------------------------------------ 369
Ssty2|NT_161895.2|B|               AATGGCTGATATTG------------------------------------ 368
Ssty2|NT_161898.2|B|               AATGGCTGATATTG------------------------------------ 368
Ssty2|NT_161902.2|E|               AATGGCTGATATTG------------------------------------ 369
Ssty2|NT_161875.2|A|               AATGGCTGATATTG------------------------------------ 369
Ssty2|NT_165790.1|A|               AATGGCTGATATTG------------------------------------ 369
Ssty2|NT_165791.1|B|               AATGGCTGATATTG------------------------------------ 368
Ssty2|NT_161868.2|A|               AATGGCTGATATTG------------------------------------ 369
Ssty2|NT_165792.1|B|               AATGGCTGATATTG------------------------------------ 369
Ssty2|NT_161923.2|A|               AATGGCTGATATTG------------------------------------ 369
Ssty2|NT_161868.2|B|               AAAGGCTGAAATTG------------------------------------ 364
Ssty2|NT_165792.1|A|               AAAGGCTGATATTG------------------------------------ 364
Ssty2|NT_161926.2|A|               AAAGGCTGATATTG------------------------------------ 364
Ssty2|NT_161892.2|A|               AAAGGCTGATATTG------------------------------------ 364
Ssty2|NT_161924.2|A|               AAAGGCTGATATTG------------------------------------ 364
Ssty2|NT_165790.1|B|REFERENCE      AAAGGCTGATATTG------------------------------------ 364
Ssty2|NT_161879.2|A|               AAAGGCTGATATTG------------------------------------ 364
Ssty2|NT_161875.2|B|               AAAGGCTGATATTG------------------------------------ 365
Ssty2|NT_165791.1|A|               AAAGGCTGATATTG------------------------------------ 364
Ssty2|NT_161902.2|D|               AATGGCTGATATTG------------------------------------ 369
Ssty2|NT_165798.1|A|               AATGGCTGATATTG------------------------------------ 359
Ssty2|NT_161897.2|B|               AATGGCTGATATTG------------------------------------ 386
Ssty2|NT_165797.1|A|               AATGGCTGATATTG------------------------------------ 386
Ssty2|NT_161895.2|A|               AATGGCTGATATTG------------------------------------ 364
Ssty2|NT_161898.2|A|               CATAGCTGATATTG------------------------------------ 368
Ssty2|NT_161902.2|C|               AATGGCTGATATTT------------------------------------ 366
Ssty2|NT_161902.2|B|               AATGGCTGATATTG------------------------------------ 368
Ssty2|NT_161902.2|A|               AATGGCTTATATTG------------------------------------ 368
                                    *  **  * * *                                     

Orly|NT_161926.2|REFERENCE         --------------------------------------------------
Orly|NT_161892.2|                  --------------------------------------------------
Orly|NT_161879.2|                  --------------------------------------------------
Orly|NT_161868.2|                  --------------------------------------------------
Orly|NT_165792.1|                  --------------------------------------------------
Orly|NT_165790.1|                  --------------------------------------------------
Orly|NT_161875.2|                  --------------------------------------------------
Orly|NT_161924.2|                  --------------------------------------------------
Orly|NT_165791.1|                  --------------------------------------------------
Ssty1|NT_161885.2|A|               --------------------------------------------------
Ssty1|NT_161877.2|A|               --------------------------------------------------
Ssty1|NT_165794.1|A|               --------------------------------------------------
Ssty1|NT_165796.1|A|               --------------------------------------------------
Ssty1|NT_165793.1|A|               --------------------------------------------------
Ssty1|NT_161937.2|A|               --------------------------------------------------
Ssty1|NT_161923.2|A|               --------------------------------------------------
Ssty1|NT_161911.2|C|               --------------------------------------------------
Ssty1|NT_161906.2|B|               --------------------------------------------------
Ssty1|NT_165795.1|B|               --------------------------------------------------
Ssty1|NT_161895.2|B|               --------------------------------------------------
Ssty1-inserted|NT_165790.1|        CTGCTCTTCCAGAGGTCATGAGTTCAAATCCCAACAACCACATGGTGGCT 477
Ssty1-inserted|NT_161877.2|        CTGCTCTTCCAGAGGTCATGAGTTCAAATCCCAACAACCACATGGTGGCT 477
Ssty1-inserted|NT_161924.2|        CTGCTCTTCCAGAGGTCATGAGTTCAAATCCCAACAACCACATGGTGGCT 477
Ssty1-inserted|NT_165792.1|        CTGCTCTTCCAGAGGTCATGAGTTCAAATCCCAGCAACCACATGGTGGCT 477
Ssty1-inserted|NT_161868.2|        CTGCTCTTCCAGAGGTCATGAGTTCAAATCCCAGCAACCACATGGTGGCT 477
Ssty1-inserted|NT_165794.1|        CTGCTCTTCCAGAGGTCATGAGTTCAAATCCCAGCAACCACATGGTGGCT 477
Ssty1-inserted|NT_161892.2|        CTGCTCTTCCAGAGGTCATGAGTTCAAATCCCAGCAACCACATGGTGGCT 477
Ssty1-inserted|NT_161875.2|        CTGCTCTTCCAGAGGTCATGAGTTCAAATCCCAGCAACCACATGGTGGCT 477
Ssty1-inserted|NT_161879.2|        CTGCTCTTCCAGAGGTCATGAGTTCAAATCCCAGCAACCACATGGTGGCT 477
Ssty1-inserted|NT_161928.2|        CTGCTCTTCCAGAGGTCATGAGTTCAAATCCCAGCAACCACATTGTGGCT 477
Ssty1-inserted|NT_165791.1|        CTGCTCTTCCAGAGGTCATGAGTTCAAATCCCAGCAACCACATGGTGGCT 477
Ssty1-inserted|NT_161926.2|        CTGCTCTTCCAGAGGTCATGAGTTCAAATCCCAGCAACCACATGGTGGCT 477
Ssty1-inserted|NT_161906.2|        CTGCTCTTCCAGAGGTCATGAATTCAAATCCCAGCAACCACATGGTGGCT 477
Ssty1|NT_165795.1|A|               --------------------------------------------------
Ssty1|NT_165795.1|C|               --------------------------------------------------
Ssty1|NT_161904.2|D|               --------------------------------------------------
Ssty1|NT_161902.2|A|               --------------------------------------------------
Ssty1|NT_161904.2|C|               --------------------------------------------------
Ssty1|NT_161904.2|B|               --------------------------------------------------
Ssty1|NT_161904.2|A|REFERENCE      --------------------------------------------------
Ssty1|NT_161911.2|A|               --------------------------------------------------
Ssty1|NT_161906.2|C|               --------------------------------------------------
Ssty1|NT_161911.2|B|               --------------------------------------------------
Ssty1|NT_161906.2|A|               --------------------------------------------------
Ssty1|NT_161895.2|A|               --------------------------------------------------
Ssty2|NT_161919.2|A|               --------------------------------------------------
Ssty2|NT_161897.2|A|               --------------------------------------------------
Ssty2|NT_161937.2|A|               --------------------------------------------------
Ssty2|NT_161895.2|B|               --------------------------------------------------
Ssty2|NT_161898.2|B|               --------------------------------------------------
Ssty2|NT_161902.2|E|               --------------------------------------------------
Ssty2|NT_161875.2|A|               --------------------------------------------------
Ssty2|NT_165790.1|A|               --------------------------------------------------
Ssty2|NT_165791.1|B|               --------------------------------------------------
Ssty2|NT_161868.2|A|               --------------------------------------------------
Ssty2|NT_165792.1|B|               --------------------------------------------------
Ssty2|NT_161923.2|A|               --------------------------------------------------
Ssty2|NT_161868.2|B|               --------------------------------------------------
Ssty2|NT_165792.1|A|               --------------------------------------------------
Ssty2|NT_161926.2|A|               --------------------------------------------------
Ssty2|NT_161892.2|A|               --------------------------------------------------
Ssty2|NT_161924.2|A|               --------------------------------------------------
Ssty2|NT_165790.1|B|REFERENCE      --------------------------------------------------
Ssty2|NT_161879.2|A|               --------------------------------------------------
Ssty2|NT_161875.2|B|               --------------------------------------------------
Ssty2|NT_165791.1|A|               --------------------------------------------------
Ssty2|NT_161902.2|D|               --------------------------------------------------
Ssty2|NT_165798.1|A|               --------------------------------------------------
Ssty2|NT_161897.2|B|               --------------------------------------------------
Ssty2|NT_165797.1|A|               --------------------------------------------------
Ssty2|NT_161895.2|A|               --------------------------------------------------
Ssty2|NT_161898.2|A|               --------------------------------------------------
Ssty2|NT_161902.2|C|               --------------------------------------------------
Ssty2|NT_161902.2|B|               --------------------------------------------------
Ssty2|NT_161902.2|A|               --------------------------------------------------
                                                                                     

Orly|NT_161926.2|REFERENCE         --------------------------------------------------
Orly|NT_161892.2|                  --------------------------------------------------
Orly|NT_161879.2|                  --------------------------------------------------
Orly|NT_161868.2|                  --------------------------------------------------
Orly|NT_165792.1|                  --------------------------------------------------
Orly|NT_165790.1|                  --------------------------------------------------
Orly|NT_161875.2|                  --------------------------------------------------
Orly|NT_161924.2|                  --------------------------------------------------
Orly|NT_165791.1|                  --------------------------------------------------
Ssty1|NT_161885.2|A|               --------------------------------------------------
Ssty1|NT_161877.2|A|               --------------------------------------------------
Ssty1|NT_165794.1|A|               --------------------------------------------------
Ssty1|NT_165796.1|A|               --------------------------------------------------
Ssty1|NT_165793.1|A|               --------------------------------------------------
Ssty1|NT_161937.2|A|               --------------------------------------------------
Ssty1|NT_161923.2|A|               --------------------------------------------------
Ssty1|NT_161911.2|C|               --------------------------------------------------
Ssty1|NT_161906.2|B|               --------------------------------------------------
Ssty1|NT_165795.1|B|               --------------------------------------------------
Ssty1|NT_161895.2|B|               --------------------------------------------------
Ssty1-inserted|NT_165790.1|        CACAACCATACTAATGAGATCTGACACCCTCTTCTGGAATGTCTGAGGAC 527
Ssty1-inserted|NT_161877.2|        CACAACCATACTAATGAGATCTGACACCCTCTTCTGGAATGTCTGAGGAC 527
Ssty1-inserted|NT_161924.2|        CACAACCATACTAATGAGATCTGACACCCTCTTCTGGAATGTCTGAGGAC 527
Ssty1-inserted|NT_165792.1|        CACAACCATACTAATGAGATCTGACACCCTCTTCTGGAATGTCTGAGGAC 527
Ssty1-inserted|NT_161868.2|        CACAACCATACTAATGAGATCTGACACCCTCTTCTGGAATGTCTGAGGAC 527
Ssty1-inserted|NT_165794.1|        CACAACCATACTAATGAGATCTGACACCCTCTTCTGGAATGTCTGAGGAC 527
Ssty1-inserted|NT_161892.2|        CACAACCATACTAATGAGATCTGACACCCTCTTCTGGAATGTCTGAGGAC 527
Ssty1-inserted|NT_161875.2|        CACAACCATACTAATGAGATCTGACACCCTCTTCTGGAATGTCTGAGGAC 527
Ssty1-inserted|NT_161879.2|        CACAACCATACTAATGAGATCTGAAACCCTCTTCTGGAATGTCTGAGGAC 527
Ssty1-inserted|NT_161928.2|        CACAACCATACTAATGAGATCTGACACCCTCTTCTGGAATGTCTGAGGAC 527
Ssty1-inserted|NT_165791.1|        CACAACCATACTAATGAGATCTGACACCCTCTTCTGGAATGTCTGAGGAC 527
Ssty1-inserted|NT_161926.2|        CACAACCATACTAATGAGATCTGACACCCTCTTCTGGAATGTCTGAGGAC 527
Ssty1-inserted|NT_161906.2|        CACAACCATACTAATGAGATCTGACACCCTCTTCTGGAATGTCTGAGGAC 527
Ssty1|NT_165795.1|A|               --------------------------------------------------
Ssty1|NT_165795.1|C|               --------------------------------------------------
Ssty1|NT_161904.2|D|               --------------------------------------------------
Ssty1|NT_161902.2|A|               --------------------------------------------------
Ssty1|NT_161904.2|C|               --------------------------------------------------
Ssty1|NT_161904.2|B|               --------------------------------------------------
Ssty1|NT_161904.2|A|REFERENCE      --------------------------------------------------
Ssty1|NT_161911.2|A|               --------------------------------------------------
Ssty1|NT_161906.2|C|               --------------------------------------------------
Ssty1|NT_161911.2|B|               --------------------------------------------------
Ssty1|NT_161906.2|A|               --------------------------------------------------
Ssty1|NT_161895.2|A|               --------------------------------------------------
Ssty2|NT_161919.2|A|               --------------------------------------------------
Ssty2|NT_161897.2|A|               --------------------------------------------------
Ssty2|NT_161937.2|A|               --------------------------------------------------
Ssty2|NT_161895.2|B|               --------------------------------------------------
Ssty2|NT_161898.2|B|               --------------------------------------------------
Ssty2|NT_161902.2|E|               --------------------------------------------------
Ssty2|NT_161875.2|A|               --------------------------------------------------
Ssty2|NT_165790.1|A|               --------------------------------------------------
Ssty2|NT_165791.1|B|               --------------------------------------------------
Ssty2|NT_161868.2|A|               --------------------------------------------------
Ssty2|NT_165792.1|B|               --------------------------------------------------
Ssty2|NT_161923.2|A|               --------------------------------------------------
Ssty2|NT_161868.2|B|               --------------------------------------------------
Ssty2|NT_165792.1|A|               --------------------------------------------------
Ssty2|NT_161926.2|A|               --------------------------------------------------
Ssty2|NT_161892.2|A|               --------------------------------------------------
Ssty2|NT_161924.2|A|               --------------------------------------------------
Ssty2|NT_165790.1|B|REFERENCE      --------------------------------------------------
Ssty2|NT_161879.2|A|               --------------------------------------------------
Ssty2|NT_161875.2|B|               --------------------------------------------------
Ssty2|NT_165791.1|A|               --------------------------------------------------
Ssty2|NT_161902.2|D|               --------------------------------------------------
Ssty2|NT_165798.1|A|               --------------------------------------------------
Ssty2|NT_161897.2|B|               --------------------------------------------------
Ssty2|NT_165797.1|A|               --------------------------------------------------
Ssty2|NT_161895.2|A|               --------------------------------------------------
Ssty2|NT_161898.2|A|               --------------------------------------------------
Ssty2|NT_161902.2|C|               --------------------------------------------------
Ssty2|NT_161902.2|B|               --------------------------------------------------
Ssty2|NT_161902.2|A|               --------------------------------------------------
                                                                                     

Orly|NT_161926.2|REFERENCE         --------------------------------------------------
Orly|NT_161892.2|                  --------------------------------------------------
Orly|NT_161879.2|                  --------------------------------------------------
Orly|NT_161868.2|                  --------------------------------------------------
Orly|NT_165792.1|                  --------------------------------------------------
Orly|NT_165790.1|                  --------------------------------------------------
Orly|NT_161875.2|                  --------------------------------------------------
Orly|NT_161924.2|                  --------------------------------------------------
Orly|NT_165791.1|                  --------------------------------------------------
Ssty1|NT_161885.2|A|               --------------------------------------------------
Ssty1|NT_161877.2|A|               --------------------------------------------------
Ssty1|NT_165794.1|A|               --------------------------------------------------
Ssty1|NT_165796.1|A|               --------------------------------------------------
Ssty1|NT_165793.1|A|               --------------------------------------------------
Ssty1|NT_161937.2|A|               --------------------------------------------------
Ssty1|NT_161923.2|A|               --------------------------------------------------
Ssty1|NT_161911.2|C|               --------------------------------------------------
Ssty1|NT_161906.2|B|               --------------------------------------------------
Ssty1|NT_165795.1|B|               --------------------------------------------------
Ssty1|NT_161895.2|B|               --------------------------------------------------
Ssty1-inserted|NT_165790.1|        AGCTACAGTGTATTTAGATACAATAATAAAAGAAATCTTAAAAAAAAAAA 577
Ssty1-inserted|NT_161877.2|        AGCTACAGTGTATTTAGATACAATAATAAAAGAAATCTTAAAAAAAAAA- 576
Ssty1-inserted|NT_161924.2|        AGCTACAGTGTATTTAGATACAATAATAAAAGAAATCTTAAAAAAAA--- 574
Ssty1-inserted|NT_165792.1|        AGCTACAGTGTATTTAGATACAATAATAAAAGAAATCTTAAAAAAAAAT- 576
Ssty1-inserted|NT_161868.2|        AGCTACAGTGTATTTAGATACAATAATAAAAGAAATCTTAAAAAAAAA-- 575
Ssty1-inserted|NT_165794.1|        AGCTACAGTGTATTTAGATACAATAATAAAAGAAATCTTAAAAAAAAA-- 575
Ssty1-inserted|NT_161892.2|        AGCTACAGTGTATTTAGATACAATAATAAAAGAAATCTTAAAAAAAAA-- 575
Ssty1-inserted|NT_161875.2|        AGCTACAGTGTATTTAGATACAATAATAAAAGAAATCTTAAAAAAAAA-- 575
Ssty1-inserted|NT_161879.2|        AGCTACAGTGTATTTAGATACAATAATAAAAGAAATCTTAAAAAAAAA-- 575
Ssty1-inserted|NT_161928.2|        AGCTACAGTGTATTTAGATACAATAATAAAAGAAATCTTAAAAAAAAAA- 576
Ssty1-inserted|NT_165791.1|        AGCTACAGTGTATTTAGATACAATAATAAAAGAAATCTTAAAAAAAAAA- 576
Ssty1-inserted|NT_161926.2|        AGCTACAGTGTATTTAGATACAATAATAAAAGAAATCTTAAAAAAAAAA- 576
Ssty1-inserted|NT_161906.2|        AGCTACAGTGTATTTAGATACAATAATAAAAGAAATCTTAAAAAAAAA-- 575
Ssty1|NT_165795.1|A|               --------------------------------------------------
Ssty1|NT_165795.1|C|               --------------------------------------------------
Ssty1|NT_161904.2|D|               --------------------------------------------------
Ssty1|NT_161902.2|A|               --------------------------------------------------
Ssty1|NT_161904.2|C|               --------------------------------------------------
Ssty1|NT_161904.2|B|               --------------------------------------------------
Ssty1|NT_161904.2|A|REFERENCE      --------------------------------------------------
Ssty1|NT_161911.2|A|               --------------------------------------------------
Ssty1|NT_161906.2|C|               --------------------------------------------------
Ssty1|NT_161911.2|B|               --------------------------------------------------
Ssty1|NT_161906.2|A|               --------------------------------------------------
Ssty1|NT_161895.2|A|               --------------------------------------------------
Ssty2|NT_161919.2|A|               --------------------------------------------------
Ssty2|NT_161897.2|A|               --------------------------------------------------
Ssty2|NT_161937.2|A|               --------------------------------------------------
Ssty2|NT_161895.2|B|               --------------------------------------------------
Ssty2|NT_161898.2|B|               --------------------------------------------------
Ssty2|NT_161902.2|E|               --------------------------------------------------
Ssty2|NT_161875.2|A|               --------------------------------------------------
Ssty2|NT_165790.1|A|               --------------------------------------------------
Ssty2|NT_165791.1|B|               --------------------------------------------------
Ssty2|NT_161868.2|A|               --------------------------------------------------
Ssty2|NT_165792.1|B|               --------------------------------------------------
Ssty2|NT_161923.2|A|               --------------------------------------------------
Ssty2|NT_161868.2|B|               --------------------------------------------------
Ssty2|NT_165792.1|A|               --------------------------------------------------
Ssty2|NT_161926.2|A|               --------------------------------------------------
Ssty2|NT_161892.2|A|               --------------------------------------------------
Ssty2|NT_161924.2|A|               --------------------------------------------------
Ssty2|NT_165790.1|B|REFERENCE      --------------------------------------------------
Ssty2|NT_161879.2|A|               --------------------------------------------------
Ssty2|NT_161875.2|B|               --------------------------------------------------
Ssty2|NT_165791.1|A|               --------------------------------------------------
Ssty2|NT_161902.2|D|               --------------------------------------------------
Ssty2|NT_165798.1|A|               --------------------------------------------------
Ssty2|NT_161897.2|B|               --------------------------------------------------
Ssty2|NT_165797.1|A|               --------------------------------------------------
Ssty2|NT_161895.2|A|               --------------------------------------------------
Ssty2|NT_161898.2|A|               --------------------------------------------------
Ssty2|NT_161902.2|C|               --------------------------------------------------
Ssty2|NT_161902.2|B|               --------------------------------------------------
Ssty2|NT_161902.2|A|               --------------------------------------------------
                                                                                     

Orly|NT_161926.2|REFERENCE         -------------CCTGGACTTGTTGAGG----CCAGAGTTGCAGTGGCA 423
Orly|NT_161892.2|                  -------------CCTGGACTTGTTGAGG----CCAGAGTTGCAGTGGCA 422
Orly|NT_161879.2|                  -------------CCTGGACTTGTTGAGG----CCAGAGTTGCAGTGGCA 422
Orly|NT_161868.2|                  -------------CCTGGACTTGTTGAGG----CCAGAGTTGCAGTGGCA 422
Orly|NT_165792.1|                  -------------CCTGGATTTGTTGAGG----CCAGAGTTGCAGTGGCA 422
Orly|NT_165790.1|                  -------------CCTGGACTTGTTGAGG----CCAGAGTTGCAGTGGCA 422
Orly|NT_161875.2|                  -------------CCTGGACTTGTTGAGG----TCAGAGTTGCAGTGGCA 422
Orly|NT_161924.2|                  -------------CCTGGACTTGTTGAGG----CCAGAGTTGCAGTGGCA 423
Orly|NT_165791.1|                  -------------CCTGGACTTGTTGAGG----CCAGAGTTGCAGTGGCA 424
Ssty1|NT_161885.2|A|               -------------CCTGGATTTGTTGAGG----CCAGAGTTGCAGTGGCA 426
Ssty1|NT_161877.2|A|               -------------CCTGGATTTGTTGAGG----CCAGAGTTGCAGTGGCA 426
Ssty1|NT_165794.1|A|               -------------CCTGGATTTGTTGAGG----CCAGAGTTTCAGTGGCA 427
Ssty1|NT_165796.1|A|               -------------CCTGGATTTGTTGAGG----CCAGAGTTGCAGTGGCA 425
Ssty1|NT_165793.1|A|               -------------CCTGGATTTGTTGAGG----CCAGAGTTGCAGTGGCA 426
Ssty1|NT_161937.2|A|               -------------CCTGGATTTGTTGAGG----CCAGAGTTGCAGTGGCA 426
Ssty1|NT_161923.2|A|               -------------TCTGGATTTGTTGAGG----CCAGAGTTGCAGTGGCA 425
Ssty1|NT_161911.2|C|               -------------CCTGGACTTGTTGAGG----CCGGAGTTGCAGTGGCA 427
Ssty1|NT_161906.2|B|               -------------CCTGGACTTGTTGAGG----CCGGAGTTGCAGTGGCA 428
Ssty1|NT_165795.1|B|               -------------CCTGGACTTGTTGAGG----CCAGAGTTGCAGTGGCA 428
Ssty1|NT_161895.2|B|               -------------CCTGGACTTGTTGAGG----CCAGAGTTGCAGTGGCA 425
Ssty1-inserted|NT_165790.1|        ATGGCTGATATTGCCTGGACTTGTTGAGG----CCGGAGTTGCAGTGGCA 623
Ssty1-inserted|NT_161877.2|        -TGGCTGATATTGCCTGGACTTGTTGAGG----CCGGAGTTGCAGTGGCA 621
Ssty1-inserted|NT_161924.2|        -TGGCTGATATTGCCTGGACTTTTTGAGG----CCGGAGTTGCAGTGGCA 619
Ssty1-inserted|NT_165792.1|        ATGGCTGATATTGCCTGGACTTGTTGAGG----CCGGAGTTGCAGTGGCA 622
Ssty1-inserted|NT_161868.2|        ATGGCTGATATTGCCTGGACTTGTTGAGG----CCGGAGTTGCAGTGGCA 621
Ssty1-inserted|NT_165794.1|        -TGGCTGATATTGCCTGGACTTGTTGAGG----CCGGAGTTGCAGTGGCA 620
Ssty1-inserted|NT_161892.2|        -TGGCTGATATTGCCTGGACTTGTTGAGG----CCGGAGTTGCAGTGGCA 620
Ssty1-inserted|NT_161875.2|        -TGGCTGATATTGCCTGGACTTGTTGAGG----CCGGAGTTGCAGTGGCA 620
Ssty1-inserted|NT_161879.2|        -TGGCTGATATTGCCTGGACTTGTTGAGG----CCGGAGTTGCAGTGGCA 620
Ssty1-inserted|NT_161928.2|        ATGGCTGATATTGCCTGGACTTGTTGAGG----CCGGAGTTGCAGTGGCA 622
Ssty1-inserted|NT_165791.1|        -TGGCTGATATTGCCTGGACTTGTTGAGG----CCGGAGTTGCAGTGGCA 621
Ssty1-inserted|NT_161926.2|        ATGGCTGATATTGCCTGGACTTGTTGAGG----CCGGAGTTGCAGTGGCA 622
Ssty1-inserted|NT_161906.2|        -TGGCTGATATTACCTGGACTTGTTGAGG----CCGGAGTTGCAGTGGCA 620
Ssty1|NT_165795.1|A|               -------------CCTGGACTTGTTGAGG----CCAGAGTTGCAGTGGCA 426
Ssty1|NT_165795.1|C|               -------------CCTGGACTTGTTGAGG----CCGGAGTTGCAGTGGCA 426
Ssty1|NT_161904.2|D|               -------------CCTGGACTTGTTGAGG----CCGGAGTTGCAGTGGCA 426
Ssty1|NT_161902.2|A|               -------------CCTGGACTTGTTGAGG----CCGGAGTTGCAGTGGCA 426
Ssty1|NT_161904.2|C|               -------------CCTGGACTTGTTGAGG----CCGGAGTTGCAGTGGCA 426
Ssty1|NT_161904.2|B|               -------------CCTGGACTTGTTGAGG----ACGGAGTTGCAGTGGCA 426
Ssty1|NT_161904.2|A|REFERENCE      -------------CCTGGACTTGTTGAGG----CCGGAGTTGCAGTGGCA 426
Ssty1|NT_161911.2|A|               -------------CCTGGACTTGTTGAGG----CCGGAGTTGCAGTGGCA 426
Ssty1|NT_161906.2|C|               -------------CCTGGACTTGTTGAGG----CCGGAGTTGCAGTGGCA 426
Ssty1|NT_161911.2|B|               -------------CCTGGACTTGTTGAGG----CCGGAGTTGCAGTGGCA 424
Ssty1|NT_161906.2|A|               -------------CCTGGACTTGTTGAGG----CCGGAGTTGCAGTGGCA 426
Ssty1|NT_161895.2|A|               -------------CATGGACTTGTTGAGG----CCGGAGTTGCAGTGGCA 424
Ssty2|NT_161919.2|A|               -------------CCTCGACTTGTTGAGTTGTTCTTGAGTT-CAGTGATG 405
Ssty2|NT_161897.2|A|               -------------CCTCGACTTGTTGAGTTGTTCTTGAGTT-CAGTGATG 405
Ssty2|NT_161937.2|A|               -------------CCTTGACTTGTTGAGTTGTTCTTGAGTT-CAGTGATG 405
Ssty2|NT_161895.2|B|               -------------CCTTGACTTGTTGAGTTGTTCTTGTGTT-CAGTAATG 404
Ssty2|NT_161898.2|B|               -------------CCTTGACTTGTTGAGTTGTTCTTGTGTT-CAGTAATG 404
Ssty2|NT_161902.2|E|               -------------CCTCGAATTGTTGAGTTGTTCTTGAGTT-CAGTGATG 405
Ssty2|NT_161875.2|A|               -------------CCTCAAATTTTTGAGTTGTTCTTGAGTT-CACTGATG 405
Ssty2|NT_165790.1|A|               -------------CCTCAAATTGTTGAGTTGTTCTTGAGTT-CACTGATG 405
Ssty2|NT_165791.1|B|               -------------CCTCAAATTGTTGAGTTGTTCTTGAGTT-CACTGATG 404
Ssty2|NT_161868.2|A|               -------------CCTCAAATTGTTGAGCTGTTCTTGAGTT-CACTGATG 405
Ssty2|NT_165792.1|B|               -------------CCTCAAATTGTTGAGCTGTTCTTGAGTT-CACTGATG 405
Ssty2|NT_161923.2|A|               -------------CCTCAAATTGTTGAGTTGTTCTTGAGTT-CACTGATG 405
Ssty2|NT_161868.2|B|               -------------CCTCGACTTTTTGAGTTGTTCTTGAGTT-CAGTGATG 400
Ssty2|NT_165792.1|A|               -------------CCTCGACTTTTTGAGTTGTTCTTGAGTT-CAGTGATG 400
Ssty2|NT_161926.2|A|               -------------CCTCGACTTTTTGAGTTGTTCTTGAGTT-CAGTGATG 400
Ssty2|NT_161892.2|A|               -------------CCTCGACTTTTTGAGTTGTTCTTGAGTT-CAGTGATG 400
Ssty2|NT_161924.2|A|               -------------CCTCGAATTTTTGAGTTGTTCTTGAGTT-CAGTGATG 400
Ssty2|NT_165790.1|B|REFERENCE      -------------CCTCGACTTTTTGAGTTGTTCTTGAGTT-CAGTGATG 400
Ssty2|NT_161879.2|A|               -------------CCTCGACTTTTTGAGTTGTTCTTGAGTT-CAGTGATG 400
Ssty2|NT_161875.2|B|               -------------CCTCGACTTTTTGAGTTGTTCTTGAGTT-CAGTGATG 401
Ssty2|NT_165791.1|A|               -------------CCTCGAATTTTTGAGTTGTTCTTGAGTT-CAGTGATG 400
Ssty2|NT_161902.2|D|               -------------CCTCGATTTGTTGAGTTGTTCTTGAGTT-CAGTGATG 405
Ssty2|NT_165798.1|A|               -------------CCTCAACTTGTTGAGATGTTCTTGAGTT-CAGTGATG 395
Ssty2|NT_161897.2|B|               -------------CCTCAACTTGTTGAGATGTTCTTGAGTT-CAGTGATG 422
Ssty2|NT_165797.1|A|               -------------CCTCAACTTGTTGAGATGTTCTTGAGTT-CAGTGATG 422
Ssty2|NT_161895.2|A|               -------------CCTCAACTTGTTGAGTTGTTCTTGAGTT-CAGTGATG 400
Ssty2|NT_161898.2|A|               -------------CCTTGACTTGTTGAGTTCTTCTTGAGTT-CAGAGACG 404
Ssty2|NT_161902.2|C|               -------------CCTCGACTTGTTGAGTTCTTCTTGAGTT-CAGAGACT 402
Ssty2|NT_161902.2|B|               -------------CCTTGATTTGTTGAGTTCTTCCTGAGTT-CAGAGATG 404
Ssty2|NT_161902.2|A|               -------------CCTTGACTTGTTGACTTCTTCCTGAGTT-CAGAGATG 404
                                                  *  * ** ****         * *** **      

Orly|NT_161926.2|REFERENCE         -AATAA--TCACCAAATAATCCTGAGGCTGGGTCAGGTGACATAATACAG 470
Orly|NT_161892.2|                  -AATAA--TCACCAAATAATCCTGAGGCTGGGTCAGGTGACATAATACAG 469
Orly|NT_161879.2|                  -AATAA--TCACCAAATAATCCTGAGGCTGGGTCAGGTGACATAATACAG 469
Orly|NT_161868.2|                  -AATAA--TCACCAAATAATCCTGAGGCTGGGTCAGGTGACATAATACAG 469
Orly|NT_165792.1|                  -AATAA--TCACCAAATAATCCTGAGGCTGGGTCAGGTGACATATTACAG 469
Orly|NT_165790.1|                  -AAAAA--TCACCAAATAATCCTGAGGCTGGGTCAGGTGACATAATACAG 469
Orly|NT_161875.2|                  -AATAA--TCACCAAATAATCCTGAGGCTGGGTCAGGTGACATAATACAG 469
Orly|NT_161924.2|                  -AATAA--TCACCAAATAATCCTGAGGCTGGGTCAGGTGACATAATACAG 470
Orly|NT_165791.1|                  -AATAA--TCACCAAATAATCCTGAGGCTGGGGCAGTTGACATAATACAG 471
Ssty1|NT_161885.2|A|               -AATAA--TCACCAAATAATCCTGAGGCTGGGTCAGGTGACATATTACAG 473
Ssty1|NT_161877.2|A|               -AATAA--TCACCAAATAATCCTGAGGCTGGGTCAGGTGACATATTACAG 473
Ssty1|NT_165794.1|A|               -AATAA--TCACCAAATAATCCTGAGGCTGGGTCAGGTGACATATTACAG 474
Ssty1|NT_165796.1|A|               -AATAA--TCACCAAATAATCCTGAGGCTGGGTCAGGTGACATATTACAG 472
Ssty1|NT_165793.1|A|               -AATAA--TCACCAAATAATCCTGAGGCTGGGTCAGGTGACATATTACAG 473
Ssty1|NT_161937.2|A|               -AATAA--TCACCAAATAATCCTGAGGCTGGGTCAGGTGACATATTACAG 473
Ssty1|NT_161923.2|A|               -AATAA--TCACCGAATAATCCTGAGGCTGGGTCAGGTGACATATTACAG 472
Ssty1|NT_161911.2|C|               -AATAA--TCACCAAATAATCCTGAGGCTGGGTCAGGTGACATAATACAG 474
Ssty1|NT_161906.2|B|               -AATAA--TCACCAAATAATCCTGAGGCTGGGTCAGGTGACATAATACAG 475
Ssty1|NT_165795.1|B|               -AATAA--TCACCAAATAATCCTGAGGCTGGGTCAGGTGACATAATACAG 475
Ssty1|NT_161895.2|B|               -AATAA--TCACCAAATAATCCTGAGGCTGGGTCAGGTGACATAATACAG 472
Ssty1-inserted|NT_165790.1|        -TATAA--TCACCAAATAATCCTGAGTCTGGGTCAGGTAACACAATACAG 670
Ssty1-inserted|NT_161877.2|        -TATAA--TCACCAAATAATCCTGAGTCTGGGTCAGGTAACACAATACAG 668
Ssty1-inserted|NT_161924.2|        -TATAA--TCACCAAATAATCCTGAGTCTGGGTCAGGTAACACAATACAG 666
Ssty1-inserted|NT_165792.1|        -TATAA--TCACCAAATAATCCTGAGTCTGGGTCAGGTAACACAATACAG 669
Ssty1-inserted|NT_161868.2|        -TATAA--TCACCAAATAATCCTGAGTCTGGGTCAGGTAACACAATACAG 668
Ssty1-inserted|NT_165794.1|        -TATAA--TCACCAAATAATCCTGAGTCTGGGTCAGGTAACACAATACAG 667
Ssty1-inserted|NT_161892.2|        -TATAA--TCACCAAATAATCCTGAGTCTGGGTCAGGTAACACAATACAG 667
Ssty1-inserted|NT_161875.2|        -TATAA--TCACCAAATAATCCTGAGTCTGGGTCAGGTAACACAATACAG 667
Ssty1-inserted|NT_161879.2|        -TATAA--TCACCAAATAATCCTGAGTCTGGGTCAGGTAACACAATACAG 667
Ssty1-inserted|NT_161928.2|        -TATAA--TCACCAAATAATCCTGAGTCTGGGTCAGGTAACACAATACAG 669
Ssty1-inserted|NT_165791.1|        -TATAA--TCACCAAAGAATCCTGAGTCTGGGTCAGGTAACACAATACAG 668
Ssty1-inserted|NT_161926.2|        -TATAA--TCACCAAATAATCCTGAGTCTGGGTCAGGTAACACAATACAG 669
Ssty1-inserted|NT_161906.2|        -AATAA--TCACCAAATAATCCTGAGGCTGGGTCAGGTAACACAATACAG 667
Ssty1|NT_165795.1|A|               -AATAA--TCACCAAATAATCCTGAGGCTGGGTCAGTTAACACAATACAG 473
Ssty1|NT_165795.1|C|               -AATAA--TCACCAAATAATCCTGAGGCTGGGTCAGGTAACACAATACAG 473
Ssty1|NT_161904.2|D|               -AATAA--TCACCAAATAATCCTGAGGCTGGGTCAGGTAACACAATACAG 473
Ssty1|NT_161902.2|A|               -AATAA--TCACCAAATAATCCTGAGGCTGGGTCAGGTAACACAATACAG 473
Ssty1|NT_161904.2|C|               -AATAA--TCACCAAATAATCCTGAGGCTGGGTCAGGTAACACAATACAG 473
Ssty1|NT_161904.2|B|               -AATAA--TCACCAAATAATCCTGAGGCTGGGTCAGGTAACACAATACAG 473
Ssty1|NT_161904.2|A|REFERENCE      -AATAA--TCACCAAATAATCCTGAGGCTGGGTCAGGTAACACAATACAG 473
Ssty1|NT_161911.2|A|               -AATAA--TCACCAAATAATCCTGAGGCTGGGTCAGGTAACACAATACAG 473
Ssty1|NT_161906.2|C|               -AATAA--TCACCAAATAATCCTGAGGCTGGGTCAGGTAACACAATACAG 473
Ssty1|NT_161911.2|B|               -AATAA--TCACCAAATAATCCTGAGGCTGGGTCAGGTAACACAATACAG 471
Ssty1|NT_161906.2|A|               -AATAA--TCACCAAATAATCCTGAGGCTGGGTCAGGTAACACAATACAG 473
Ssty1|NT_161895.2|A|               -AATAA--TCACCAAATAATCCTGAGACTGGATCAGGTAACACAATACAC 471
Ssty2|NT_161919.2|A|               CAATGGCTTCATCAAATAATTCTGAAGCTGGGTCAGGAGAAACAATAAAG 455
Ssty2|NT_161897.2|A|               CAATGGCTTCATCAAATAATTCTGAAGCTGGGTCAGGAGAAACAATAAAG 455
Ssty2|NT_161937.2|A|               CAATGGCTTCATCAAATAATTCTGAAGCTGGGTCAGGAGAAACAATAAAG 455
Ssty2|NT_161895.2|B|               CAATGGCTTCATCAAATAATTCTGAAGCTGGGTCAGGAGAAACAATAAAG 454
Ssty2|NT_161898.2|B|               CAATGGCTTCATCAAATAATTCTGAAGCTGGGTCAGGAGAAACAATAAAG 454
Ssty2|NT_161902.2|E|               CAATGGCTTCATCAAATAATTCTGAAGCAGGGTCAGGAGAAACAATAAAG 455
Ssty2|NT_161875.2|A|               CAATCGCTTCATCAAATAATTTTGAAGCTGGGTCAGGAGAAACAATAAAG 455
Ssty2|NT_165790.1|A|               CAATGGCTTCATCAAATAATTTTGAAGCTGGGTCAGGAGAAACAATAAAG 455
Ssty2|NT_165791.1|B|               CAATGGCTTCATCAAATAATTTTGAAGCTGGGTCAGGAGAAACAATAAAG 454
Ssty2|NT_161868.2|A|               CAATGGCTTCATCAAATAATTCTGAAGCTGGGTCAGGAGAAACAATAAAG 455
Ssty2|NT_165792.1|B|               CAATGGCTTCATCAAATAATTCTGAAGCTGGGTCAGGAGAAACAATAAAG 455
Ssty2|NT_161923.2|A|               CAATGGCTTCATCAAATAATTCTGAAGCTGGGTCAGGAGAAACAATAAAG 455
Ssty2|NT_161868.2|B|               CAATGGCTTCATCGAATAATTCTGAAGCTGGGTCAGGAGAAACAATAAAG 450
Ssty2|NT_165792.1|A|               CAATGGCTTCATCGAATAATTCTGAAGCTGGGTCAGGAGAAACAATAAAG 450
Ssty2|NT_161926.2|A|               CAATGGCTTCATCGAATAATTCTGAAGCTGGGTCAGGAGAAACAATAAAG 450
Ssty2|NT_161892.2|A|               CAATGGCTTCATCGAATAATTCTGAAGCTGGGTCAGGAGAAACAATAAAG 450
Ssty2|NT_161924.2|A|               CAATGGCTTCATCGAATAATTCTGAAGCTGGGTCAGGAGAAACAATAAAG 450
Ssty2|NT_165790.1|B|REFERENCE      CAATGGCTTCATCGAATAATTCTGAAGCTGGGTCAGGAGAAACAATAAAG 450
Ssty2|NT_161879.2|A|               CAATGGCTTCATCGAATAATTCTGAAGCTGGGTCAGGAGAAACAATAAAG 450
Ssty2|NT_161875.2|B|               CAATGGCTTCATCGAATAATTCTGAAGCTGGGTCAGGAGAAACAATAAAG 451
Ssty2|NT_165791.1|A|               CAATGGCTTCATCGAATAATTCTGAAGCTGGGTCAGGAGAAACAATAAAG 450
Ssty2|NT_161902.2|D|               CAATGGCTTCATCAAATAATTCTGAAGCTGGATCAGGAGAAACAATAAAG 455
Ssty2|NT_165798.1|A|               CAATGGCTTCATCAAATAATTCTGAAGCTGGGTCAGGAGAAACAATAAAG 445
Ssty2|NT_161897.2|B|               CAATGGCTTCATCAAATAATTCTGAAGCTGGGTCAGGAGAAACAATAAAG 472
Ssty2|NT_165797.1|A|               CAATGGCTTCATCAAATAATTCTGAAGCTGGGTCAGGAGAAACAATAAAG 472
Ssty2|NT_161895.2|A|               CAATGGCTTCATCAAATAATTCTGAAGCTGGGTCAGGAGAAACAATAAAG 450
Ssty2|NT_161898.2|A|               GAATGGTTTCATCAATTAATCCTGAAGCTGGGTCAGGAGAAACAATGAAG 454
Ssty2|NT_161902.2|C|               CAATGGCTTCATCAAATAATCCTGAAGCTGGGTCAGGAGAAACAATGAAG 452
Ssty2|NT_161902.2|B|               CAATGTCTTCATCATATAATCCTGAAGCTGGGTCAGGAGAAACAATACAG 454
Ssty2|NT_161902.2|A|               CAATGGCTTCATCAAATAATCCTGAAGCTGGGTGAGGAGAAACAATACAG 454
                                     *     *** *    ***  ***  * **   **   * * * *  * 

Orly|NT_161926.2|REFERENCE         AAGGCCAGTGGTGTGCTGTGTCCCTGG---GATATTTGTGAATATTGCCA 517
Orly|NT_161892.2|                  AAGGCCAGTGGTGTGCTGTGTCCCTGG---GATATTTGTGAATATTGCCA 516
Orly|NT_161879.2|                  AAGGCCAGTGGTGTGCTGTGTCCCTGG---GATATTTGTGAATATTGCCA 516
Orly|NT_161868.2|                  AAGGCCAGTGGTGTGCTGTGTCCCTGG---GATATTTGTGAATATTGCCA 516
Orly|NT_165792.1|                  AAGGCCAGTGGTGTGCTGTGTCCCTGG---GATATTTGTGAATATTGCCA 516
Orly|NT_165790.1|                  AAGGCCAGTGGTGTGCTGTGTCCCTGG---GATATTTGTGAATATTGCCA 516
Orly|NT_161875.2|                  AAGGCCAGTGGTGTGCTGTGTCCCTGG---GATATTTGTGAATATTGCCA 516
Orly|NT_161924.2|                  AAGGCCAGTGGTGTGCTGTGTCCCTGG---GATATTTGTGAATATTGCCA 517
Orly|NT_165791.1|                  AAGGCCAGTGGTGTGCTGTGTCCCTGG---GATATTTGTGAATATTGCCA 518
Ssty1|NT_161885.2|A|               AAGGCCAGTGGTGTGCTGTGTCCCTGG---GATATTTGTGAATATTGCCA 520
Ssty1|NT_161877.2|A|               AAGGCCAGTGGTGTGCTGTGTCCCTGG---GATATTTGTGAATATTGCCA 520
Ssty1|NT_165794.1|A|               AAGGCCAGTGGTGTGCTGTGTCCCTGG---GATATTTGTGAATATTGCCA 521
Ssty1|NT_165796.1|A|               AAGGCCAGTGGTGTGCTGTGTCCCTGG---GATATTTGTGAATATTGCCA 519
Ssty1|NT_165793.1|A|               AAGGCCAGTGGTGTGCTGTGTCACTGG---AATATTTGTGAATATTGCCA 520
Ssty1|NT_161937.2|A|               AAGGCCAGTGGTGTGCTGTGTCCCTGG---GATATTTGTGAATATTGCCA 520
Ssty1|NT_161923.2|A|               AAGGCCAGTGGTGTGCTGTGTCCCTGG---GATATTTGTGAATATTGCCA 519
Ssty1|NT_161911.2|C|               AAGGCCAATGGTGTGCTGTGTCCCTGG---TATATTTGTGAATATTGCCA 521
Ssty1|NT_161906.2|B|               AAGGCCAATGGTGTGCTGTGTCCCTGG---TATATTTGTGAATATTGCCA 522
Ssty1|NT_165795.1|B|               AAGGCCAATGGTGTGCTGTGTCCCTGG---TATATTTGTGAATATTGCCA 522
Ssty1|NT_161895.2|B|               AAGGCCAGTGGTGTGCTGTGTCCCTGG---GATATTTGTGAATATTGCCA 519
Ssty1-inserted|NT_165790.1|        AAGGCCAGTGGTGTGCTGTGTCCCTGG---GATATTTGTGAATATTGCCA 717
Ssty1-inserted|NT_161877.2|        AAGGCCAGTGTTGTGCTGTGTCCCTGG---GATATTTGTGAATATTGCCA 715
Ssty1-inserted|NT_161924.2|        AAGGCCAGTGTTGTGCTGTGTCCCTGG---GATATTTGTGAATATTGCCA 713
Ssty1-inserted|NT_165792.1|        AAGGCCAGTGTTGTGCTGTGTCCCTGG---GATATTTGTGAATATTGCCA 716
Ssty1-inserted|NT_161868.2|        AAGGCCAGTGTTGTGCTGTGTCCCTGG---GATATTTGTGAATATTGCCA 715
Ssty1-inserted|NT_165794.1|        AAGGCCAGTGTTGTGCTGTGTCCCTGG---GATATTTGTGAATATTGCCA 714
Ssty1-inserted|NT_161892.2|        AAGGCCAGTTTTGTGCTGTGTCCCTGG---GATATTTGTGAATATTGCCA 714
Ssty1-inserted|NT_161875.2|        AAGGCCAGTGTTGTGCTGTGTCCCTGG---GATATTTGTGAATATTGCCA 714
Ssty1-inserted|NT_161879.2|        AAGGCCAGTGTTGTGCTGTGTCCCTGG---GATATTTGTGAATATTGCCA 714
Ssty1-inserted|NT_161928.2|        AAGGCCAGTGTTGTGCTGTGTCCCTGG---GATATTTGTGAATATTGCCA 716
Ssty1-inserted|NT_165791.1|        AAGGCCAGTGTTGTGCTGTGTCCCTGG---GATATTTGTGAATATTGCCA 715
Ssty1-inserted|NT_161926.2|        AAGGCCAGTGTTGTGCTGTGTCCCTGG---GATATTTGTGAATATTGCCA 716
Ssty1-inserted|NT_161906.2|        AAGTCCAGTGTTGTGCTGTGTCCCTGG---GATATTTGTGAATATTGCCA 714
Ssty1|NT_165795.1|A|               AAGGCCAGTGGTGTGCTGTGTCCCTGG---GATATTTGTGAATATTGCCA 520
Ssty1|NT_165795.1|C|               AAGGCCAGTGGTGTGCTGTGTCCCTGG---TATATTTGTGAATATTGCCA 520
Ssty1|NT_161904.2|D|               AAGGCCAGTGGTGTGCTGTGTCCCTGG---GATATTTGTGAATATTGCCA 520
Ssty1|NT_161902.2|A|               AAGGCCAGTGGTGTGCTGTGTCCCTGG---GATATTTGTGAATATTGCCA 520
Ssty1|NT_161904.2|C|               AAGGCCAGTGGTGTGCTGTGTCCCTGG---GATATTTGTGAATATTGCCA 520
Ssty1|NT_161904.2|B|               AAGGCCAGTGGTGTGCTGTGTCCCTGG---GATATTTGTGAATATTGCCA 520
Ssty1|NT_161904.2|A|REFERENCE      AAGGCCAGTGGTGTGCTGTGTCCCTGG---GATATTTGTGAATATTGCCA 520
Ssty1|NT_161911.2|A|               AAGGCCAGTGGTGTGCTGTGTCCCTGG---GATATTTGTGAATATTGCCA 520
Ssty1|NT_161906.2|C|               AAGGCCAGTGGTGTGCTGTGTCCCTGG---GATATTTGTGAATATTGCCA 520
Ssty1|NT_161911.2|B|               AAGGCCAGTGGTGTGCTGTGTCCCTGG---GATATTTGTGAATATTGCCA 518
Ssty1|NT_161906.2|A|               AAGGCCAGTGGTGTGCTGTGTCCCTGG---GATATTTGTGAATATTGCCA 520
Ssty1|NT_161895.2|A|               AAGGCCAATGGTGTGCTGTGTCCCTGA---GATATTTGTGAATATTGCCA 518
Ssty2|NT_161919.2|A|               AAGGACAGTTGTGTGCTGTGTCCCTGGGAAGATATTTGTGAATGCAGGCA 505
Ssty2|NT_161897.2|A|               AAGGACAGTTGTGTGCTGTGTCCCTGGGAAGATATTTGTGAATGCAGGCA 505
Ssty2|NT_161937.2|A|               AAGGACAGTGGTGTGCTGTGTCCCTGGGAAGATATTTGTGAATGCAGGCA 505
Ssty2|NT_161895.2|B|               AAGGACAGTGGTGTGCTGTGTCCCTGGGAAGATATTTGTGAATGCAGGCA 504
Ssty2|NT_161898.2|B|               AAGGACAGTGGTGTGCTGTGTCCCTGGGAAGATATTTGTGAATGCAGGCA 504
Ssty2|NT_161902.2|E|               AAGGACAGTGGTGTGCTGTGTCCCTGGGAAGATATTTGTGAATGCAGGCA 505
Ssty2|NT_161875.2|A|               AAGGACAGTGGTGTGCTGTGTCCCTGGGAAGATATTTGTGAATGCAGGCA 505
Ssty2|NT_165790.1|A|               AAGGACAGTGGTGTGCTGTGTCCCTGGGAAGATATTTGTGAATGCAGGCA 505
Ssty2|NT_165791.1|B|               AAGGACAGTGGTGTGCTGTGTCCCTGGGAAGATATTTGTGAATGCAGGCA 504
Ssty2|NT_161868.2|A|               AAGGACAGTGGTGTGCTGTGTCCCTGGGAAGATATTTGTGAATGCAGGCA 505
Ssty2|NT_165792.1|B|               AAGGACAGTGGTGTGCTGTGTCCCTGGGAAGATATTTGTGAATGCAGGCA 505
Ssty2|NT_161923.2|A|               AAAAACAGTGGTGTGCTGTGTCCCTGGGAAGATATTTGTGAATGCAGGCA 505
Ssty2|NT_161868.2|B|               AAGGACAGTGGTGTGCTGTGTCCCTGGGAAGATATTTGTGAATGCAAGAA 500
Ssty2|NT_165792.1|A|               AAGGACAGTGGTGTGCTGTGTCCCTGGGAAGATATTTGTGAATGCAAGAA 500
Ssty2|NT_161926.2|A|               AAGGACAGTGGTGTGCTGTGTCCCTGGGAAGATATTTGTGAATGCAATAA 500
Ssty2|NT_161892.2|A|               GAGGACAGTGGTGTGCTGTGTCCCTGGGAAGATATTTGTGAATGCAAGAA 500
Ssty2|NT_161924.2|A|               AAGGACAGTGGTGTGCTGTGTCCCTGGGAAGATATTTGTGAATGCAAGAA 500
Ssty2|NT_165790.1|B|REFERENCE      AAGGACAGTGGTGTGCTGTGTCCCTGGGAAGATATTTGTGAATGCAAGAA 500
Ssty2|NT_161879.2|A|               AAGGACAGTGGTGTGCTGTGTCCCTGGGAAGATATTTGTGAATGCAAGAA 500
Ssty2|NT_161875.2|B|               AAGGACAGTGGTGTGCTGTGTCCCTGGGAAGATATTTGTGAATGCAAGAA 501
Ssty2|NT_165791.1|A|               AAGGACAGTGGTGTGCTGTGTCCCTGGGAAGATATTTGTGAATGCAAGAA 500
Ssty2|NT_161902.2|D|               AAGGACAGTGGTGTGTTGTGTCCCTGGGAAGATATTTGTGAATGCAGGCA 505
Ssty2|NT_165798.1|A|               AAGGACAGTGGTGTGCTGTGTCCCTGGGAAGATATTTGTGAATACAAGGA 495
Ssty2|NT_161897.2|B|               AAGGACAGTGGTGTGCTGTGTCCCTGGGAAGATATTTGTGAATACAAGGA 522
Ssty2|NT_165797.1|A|               AAGGACAGTGGTGTGCTGTGTCCCTGGGAAGATATTTGTGAATACAAGGA 522
Ssty2|NT_161895.2|A|               AAGGACAGTGGTGTGCTGTGTCCCTGGAAAGATATTTGTGAATGCAAGGA 500
Ssty2|NT_161898.2|A|               AAGGACAGTGGTGTGCTGTGTCCCTGGGCAGATATTTGTGAATGCAGGCA 504
Ssty2|NT_161902.2|C|               AAGGACAGTGGTGTGCTGTGTCCCTGGGCAGATATTTTTGAATGCAGGCA 502
Ssty2|NT_161902.2|B|               ATGGCCAGTGGTGTGGTGTGTCCCTGGGCAGATATTTGTGAATGTAGGCA 504
Ssty2|NT_161902.2|A|               AAGGCCAGTGGTGTGGTGTGTCCCTGGGCAGATATTTGTGAATGTAGTCA 504
                                        ** *  **** ****** ***     ****** *****      *

Orly|NT_161926.2|REFERENCE         CCTAATTCAGAGCTTGCAGGTACAAGAGAGGGTAGGTGACAACTCTGACT 567
Orly|NT_161892.2|                  CCTAATTCAGAGCTTGCAGGTACAAGAGAGGGTAGGTGACAACTCTGACT 566
Orly|NT_161879.2|                  CCTAATTCAGAGCTTGCAGGTACAAGAGAGGGTAGGTGACAACTCTGACT 566
Orly|NT_161868.2|                  CCTAATTCAGAGCTTGCAGGTACAAGAGAGGGTAAGTGACAACTCTGACT 566
Orly|NT_165792.1|                  CCTAATTCAGAGCTTGCAGGTACAAGAGAGGGTAGGTGACAACTCTGACT 566
Orly|NT_165790.1|                  CCTAATTCAGAGCTTGCAGGTACAAGAGAGGGTAGGTGACAACTCTGACT 566
Orly|NT_161875.2|                  CCTAATTCAGAGCTTGCAGGTACAAGAGAGGGTAGGTGACAACTCTGACT 566
Orly|NT_161924.2|                  CCTAATTCAGAGCTTGCAGGTACAAGAGAGGGTAGGTGACAACTCTGACT 567
Orly|NT_165791.1|                  CCTAATTCAGAGCTTGCAGGTACAAGAGAGGGTAGGTGACAACTCTGACT 568
Ssty1|NT_161885.2|A|               CCTAATTCAGAGCTTGCAGGTACAAGAGAGGGTAGGTAACAACTCTGGCT 570
Ssty1|NT_161877.2|A|               CCTAATTCAGAGCTTGCAGGTACAAGAGAGGGTAGGTAACAACTCTGGCT 570
Ssty1|NT_165794.1|A|               CCTAATTCAGAGCTTGCAGGTACAAGAGAGGGTAGGTAACAACTCTGGCT 571
Ssty1|NT_165796.1|A|               CCTAATTCAGAGCTTGCAGGTACAAGAGAGGGTAGGTAACAACTCTGGCT 569
Ssty1|NT_165793.1|A|               CCTAATTCAGAGCTTGCAGGTACAAGAGAGGGTAGGTAACAACTCTGGCT 570
Ssty1|NT_161937.2|A|               CCTAATTCAGAGCTTGCAGGTACAAGAGAGGGTAGGTGACAACTCTGACT 570
Ssty1|NT_161923.2|A|               CCTAATTCAGAGCTTGCAGGTACAAGAGAGGGTAGGTGACAACTCTGACT 569
Ssty1|NT_161911.2|C|               CCTAATTCAGAGCTTTCAGGTACAAGAGAGGGTAGGTGACAACTCTGACT 571
Ssty1|NT_161906.2|B|               CCTAATTCAGAGCTTTCAGGTACAAGAGAGGGTAGGTGACAACTCTGACT 572
Ssty1|NT_165795.1|B|               CCTAATTCAAAGCTTTCAGGTACAAGAGAGGGTAGGTGACAACTCTGACT 572
Ssty1|NT_161895.2|B|               CCTAATTCAGAGCTTGCAGGTACAAGAGAGGGTAGGTGACAATTCTGGCT 569
Ssty1-inserted|NT_165790.1|        CCTAATTCAGAGCTTGCAGGTACAAGAGAGGGTAGGTAACAACTCTGGCT 767
Ssty1-inserted|NT_161877.2|        CCTATTTGACAGCTTGCAGGTACAAGAGAGGGTAGGTAAGAACTCTGGCT 765
Ssty1-inserted|NT_161924.2|        CCTATTTGACAGCTTGCAGGTACAAGAGAGGGTAGGTAACAACTCTGGCT 763
Ssty1-inserted|NT_165792.1|        CCTATTTGACAGCTTGCAGGTACAAGAGAGGGTAGGTAACAACTCTGGCT 766
Ssty1-inserted|NT_161868.2|        CCTATTTGACAGCTTGCAGGTACAAGAGAGGGTAGGTAACAACTCTGGCT 765
Ssty1-inserted|NT_165794.1|        CCTATTTGACATCTTGCAGGTACAAGAGAGGGTAGGTAACAACTCTGGCT 764
Ssty1-inserted|NT_161892.2|        CCTATTTGACAGCTTGCAGGTACAAGAGAGGGTAGGTAACAACTCTGGCT 764
Ssty1-inserted|NT_161875.2|        CCTATTTGACAGCTTGCAGGTACAAGAGAGGGTAGGTAACAACTCTGGCT 764
Ssty1-inserted|NT_161879.2|        CCTATTTGACAGCTTGCAGGTACAAGAGAGGGTAGGTAACAACTCTGGCT 764
Ssty1-inserted|NT_161928.2|        CCTATTTGACAGCTTGCAGGTACAAGAGAGGGTAGGTAACAACTCTGGCT 766
Ssty1-inserted|NT_165791.1|        CCTATTTGACAGCTTGCAGGTACAAGAGAGGGTATGTAACAACTCTGGCT 765
Ssty1-inserted|NT_161926.2|        CCTATTTGACAGCTTGCAGGTACAAGAGAGGGTAGGTAACAACTTTGGCT 766
Ssty1-inserted|NT_161906.2|        CCTATTTGACAGCTTGCAGGTACAAGAGAGGGTAGGTGACAACTCTGGCT 764
Ssty1|NT_165795.1|A|               CCTATTTCACAGCTTGCAGGTACAAGAGAGGGTAGGTGACAACTCTGGCT 570
Ssty1|NT_165795.1|C|               CCTATTTCACAGCTTGCAGGTACAAGAGAGGGTAGGTGACAACTCTGGCT 570
Ssty1|NT_161904.2|D|               CCTATTTCACAGCTTGCAGGTACAAGAGAGGGTAGGTGACAACTCTGGCT 570
Ssty1|NT_161902.2|A|               CCTATTTCACAGCTTGCAGGTACAAGAGAGGGTAGGTGACAACTCTGGCT 570
Ssty1|NT_161904.2|C|               CCTATTTCACAGCTTGCAGGTACAAGAGAGGGTAGGTGACAACTCTGGCT 570
Ssty1|NT_161904.2|B|               CCTATTTCACAGCTTGCAGGTACAAGAGAGGGTAGGTGACAACTCTGGCT 570
Ssty1|NT_161904.2|A|REFERENCE      CCTATTTCACAGCTTGCAGGTACAAGAGAGGGTAGGTGACAACTCTGGCT 570
Ssty1|NT_161911.2|A|               CCTATTTCACAGCTTGCAGGTACAAGAGAGGGTAGGTGACAACTCTGGCT 570
Ssty1|NT_161906.2|C|               CCTATTTCACAGCTTGCAGGTACAAGAGAGGGTAGGTGACAACTCTGGCT 570
Ssty1|NT_161911.2|B|               CCTATTTCACAGCTTGCAGGTACAAGAGAGGGTAGGTGACAACTCTGGCT 568
Ssty1|NT_161906.2|A|               CCTATTTCACAGCTTGCAGGTACAAGAGAGGGTAGGTGACAACTCTGGCT 570
Ssty1|NT_161895.2|A|               TCTATTTCACAGCTTGCAGGTACAAGAGAGGGTAGGTGACAACTCTGGCT 568
Ssty2|NT_161919.2|A|               CTTAGCTCACAGCTTACACTTACAAGAGATTCGTGGTGACCCATCTGGCC 555
Ssty2|NT_161897.2|A|               CTTAGCTCACAGCTTACACGTACAAGAGATTCGTGGTGACCCATCTGGCC 555
Ssty2|NT_161937.2|A|               CTTAGCTCAGAGCTTACACGTACAAGAGATTCATGGTGACCCACCTGGCC 555
Ssty2|NT_161895.2|B|               CTTAGCTCAGACCTTACACGTACAAGAGAGTCATGGTGACCCCTCTGGCC 554
Ssty2|NT_161898.2|B|               CTTAGCTCAGACCTTACACGTACAAGAGAGTCATGGTGACCCCTCTGGCC 554
Ssty2|NT_161902.2|E|               CTTAGCTCAGAGCTTACACGTACAAGAGAGTCATGGTGAACCCTCTGGCC 555
Ssty2|NT_161875.2|A|               CTTAGCTCAGTCCTTACACGTACAAGAGAGTCATGGTGACCCTTCTGGCC 555
Ssty2|NT_165790.1|A|               CTTAGCTCAGTCCTTACACGTACAAGAGAGTCATGGTGACCCTTCTGGCC 555
Ssty2|NT_165791.1|B|               CTTAGCTCAGTCCTTACACGTACAAGAGAGTCATGGTGACCCTTCTGGCC 554
Ssty2|NT_161868.2|A|               CTTAGCTCAGACCTTACACGTACAAGAGAGTCATGGTGACCCTTCTGGCC 555
Ssty2|NT_165792.1|B|               CTTAGCTCAGACCTTACACGTACAAGAGAGTCATGGTGACCCTTCTGGCC 555
Ssty2|NT_161923.2|A|               CTTAGCTCAGACCTTACACTTACAAGAGAGTCATGGTGACCCTTCTGGCC 555
Ssty2|NT_161868.2|B|               CTTAGCTCAGAGCTTACGCGTACAAGAGAATCATGGTGACCCCTCTGGCC 550
Ssty2|NT_165792.1|A|               CTTAGCTCAGAGCTTATGCGTACAAGAGAATCATGGTGACCCCTCTGGCC 550
Ssty2|NT_161926.2|A|               CTTAGCTCAGAGCTTACGCGTACAAGAGAATCATGGTGACCCCTCTGGCC 550
Ssty2|NT_161892.2|A|               CTTAGCTCAGAGCTTACGCGTACAAGAGAATCATGGTGACCCCTCTGGCC 550
Ssty2|NT_161924.2|A|               CTTAGCTCAGAGCTTACGCGTACAAGAGAATCATGGTGACCACTCTGGCC 550
Ssty2|NT_165790.1|B|REFERENCE      CTTAGCTCAGAGCTTACGCGTACAAGAGAATCATGGTGACCACTCTGGCC 550
Ssty2|NT_161879.2|A|               CTTAGCTCAGAGCTTACGCATACAAGAGAATCATGGTGACCCCTCTGGCC 550
Ssty2|NT_161875.2|B|               CTTAGCTCAGAGCTTACGCGTACAAGAGAATCATGGTGACCCCTCTGGCC 551
Ssty2|NT_165791.1|A|               CTTAGCTCAGAGCTTACGCGTACAAGAGAATCATGGTGACCCCTCTGGCC 550
Ssty2|NT_161902.2|D|               CTTAGCTCAGAGCTTACATGTATAAGACAGCCATGGTGACCCATCTGGCC 555
Ssty2|NT_165798.1|A|               CTTAGCTCAGAGCTTACAAGTACAAGAGAGTCATGGTGACCCCTCTGGCC 545
Ssty2|NT_161897.2|B|               CTTAGCTCAGAGCTTACAAGTACAAGAGAGTCATGGTGACCCCTCTGGCC 572
Ssty2|NT_165797.1|A|               CTTAGCTCAGAGCTTACAAGTACAAGAGAGTCATGGTGACCCCTCTGGCC 572
Ssty2|NT_161895.2|A|               CTTAGCTCAGAGCTTACAAGTACAAGAGAGTCATGGTGACCCCTCTGGCC 550
Ssty2|NT_161898.2|A|               CTTAGCTCAGAGCTTGCATGTACAAGAGAGTCGTGGTGACCCCTCTGGCC 554
Ssty2|NT_161902.2|C|               CTTAGCTAAGAGCTTGCATGTACAAGAGAGTCGTGGTGACCCCTCTGGCC 552
Ssty2|NT_161902.2|B|               CTTAGCTCAGAGCTTGCATGTACAAGAGAGTCGTGGTGACCACTCTGGCT 554
Ssty2|NT_161902.2|A|               CTTAGCTCAGAGCTTGCATGTACAAGAGAGTCGTGGTGACCACTCTGGTT 554
                                     **  * *   ***     ** **** *      ** *      **   

Orly|NT_161926.2|REFERENCE         CATTTTCTTTAT---------TCT--TTAATCCTTGATCATTTTG---TA 603
Orly|NT_161892.2|                  CATTTTCTTTAT---------TCT--TTAATCCTTGATCATTTTG---TA 602
Orly|NT_161879.2|                  CATTTTCTTTAT---------TCT--TTAATCCTTGATCATTTTG---TA 602
Orly|NT_161868.2|                  CATTTTCTTTAT---------TCT--TTAATCCTTGATCATTTTG---TA 602
Orly|NT_165792.1|                  CATTTTCTTTAT---------TCT--TTAATCCTTGATCATTTTG---TA 602
Orly|NT_165790.1|                  CATTTTCTTTAT---------TCT--TTAATCCTTGATCATTTTG---TA 602
Orly|NT_161875.2|                  CATTTTCTTTAT---------TCT--TTAATCCTTGATCATTTTG---TA 602
Orly|NT_161924.2|                  CATTTTCTTTAT---------TCT--TTAATCCTTGATCATTTTG---TA 603
Orly|NT_165791.1|                  CATTTTCTTTAT---------TCT--TTAATCCTTGATCATTTTG---TA 604
Ssty1|NT_161885.2|A|               CATTTTCTTTAT---------TCTGTTCTCTCCTTGATCATTTGGG--TA 609
Ssty1|NT_161877.2|A|               CATTTTCTTTAT---------TCTGTTCTCTCCTTGATCATTTGGG--TA 609
Ssty1|NT_165794.1|A|               CATTTTCTTTAT---------TCTGTTCTCTCCTTGATCATTTTGGG-TA 611
Ssty1|NT_165796.1|A|               CATTTTCTTTAT---------TCTGTTCTCTCCTTGATCATTTTGGG-TA 609
Ssty1|NT_165793.1|A|               CATTTTCTTTAT---------TCTGTTCTCTCCTTGATCATTTTGGG-TA 610
Ssty1|NT_161937.2|A|               CATTTTCTTTAT---------TCT--TTACTCCTTGATCATTTTG---TA 606
Ssty1|NT_161923.2|A|               CATTTTCTTTAT---------TCT--TTACTCCTTGATCATTTTG---TA 605
Ssty1|NT_161911.2|C|               CATTTTCTTTAT---------TCT--TTTCTCCTTGATCATTTTG---TA 607
Ssty1|NT_161906.2|B|               CATTTTCTTTAT---------TCT--TTTCTCCTTGATCATTTTG---TA 608
Ssty1|NT_165795.1|B|               CATTTTCTTTAT---------TCT--TTTCTCCTTGATCATTTTGGG-TA 610
Ssty1|NT_161895.2|B|               CATTTTCTTTAT---------TCT---TTTTCCTTGATCATTTTG---TG 604
Ssty1-inserted|NT_165790.1|        CATTTTCTTTAT---------TCTGTTCTCTCCTTGATCATTTTGGG-TA 807
Ssty1-inserted|NT_161877.2|        CATTTTCTTTAT---------TCTGTTCTCTCCTTGATCATTTTGGG-TA 805
Ssty1-inserted|NT_161924.2|        CATTTTCTTTAT---------TCTGTTCTCTCCTTGATCATTTTGGG-TA 803
Ssty1-inserted|NT_165792.1|        CATTTTCTTTAT---------TCTGTTCTCTCCTTGATCATTTTGGG-TA 806
Ssty1-inserted|NT_161868.2|        CATTTTCTTTAT---------TCTGTTCTCTCCTTGATCATTTTGGG-TA 805
Ssty1-inserted|NT_165794.1|        CATTTTCTTTAT---------TCTGTTCTCTCCTTGATCATTTTGGG-TA 804
Ssty1-inserted|NT_161892.2|        CATTTTCTTTAT---------TCTGTTCTCTCCTTGATCATTTTGGG-TA 804
Ssty1-inserted|NT_161875.2|        CATTTTCTTTAT---------TCTGTTCTCTCCTTGATCATTTTGGG-TA 804
Ssty1-inserted|NT_161879.2|        CATTTTCTTTAT---------TCTGTTCTCTCCTTGATCATTTTGGG-TA 804
Ssty1-inserted|NT_161928.2|        CATTTTCTTTAT---------TCTGTTCTCTCCTTGATCATTTTGGG-TA 806
Ssty1-inserted|NT_165791.1|        CATTTTCTTTAT---------TCTGTTCTCTCCTTGATCATTTTGGG-TA 805
Ssty1-inserted|NT_161926.2|        CATTTTCTTTAT---------TCTGTTCTCTCCTTGATCATTTTGGG-TA 806
Ssty1-inserted|NT_161906.2|        CATTTTCTTTAT---------TCTGTTCTCTCCTTGATCATTTTGGG-TA 804
Ssty1|NT_165795.1|A|               AATTTTCTTTAT---------TCTGTTTTCTCCTTGATCATTTTGGG-TA 610
Ssty1|NT_165795.1|C|               CATTTTCTTTAT---------TCTGTTCTCTCCTTGATCATTTTGGG-TA 610
Ssty1|NT_161904.2|D|               CATTTTCTTTAT---------TCTGTTCTCTCCTTGATCATTTTGGG-TA 610
Ssty1|NT_161902.2|A|               CATTTTCTTTAT---------TCTGTTCTCTCCTTGATCATTTTGGG-TA 610
Ssty1|NT_161904.2|C|               CATTTTCTTTAT---------TCTGTTCTCTCCTTGATCATTTTGGG-TA 610
Ssty1|NT_161904.2|B|               CATTTTCTTTAT---------TCTGTTCTCTCCTTGATCATTTTGGG-TA 610
Ssty1|NT_161904.2|A|REFERENCE      CATTTTCTTTAT---------TCTGTTCTCTCCTTGATCATTTTGGG-TA 610
Ssty1|NT_161911.2|A|               CATTTTCTTTAT---------TCTGTTCTCTCCTTGATCATTTTGGG-TA 610
Ssty1|NT_161906.2|C|               CATTTTCTTTAT---------TCTGTTCTCTCCTTGATCATTTTGGG-TA 610
Ssty1|NT_161911.2|B|               CATTTTCTTTAT---------TCTGTTCTCTCCTTGATCATTTTGGG-TA 608
Ssty1|NT_161906.2|A|               CATTTTCTTTAT---------TCTGTTCTCTCCTTGATCATTTTGGG-TA 610
Ssty1|NT_161895.2|A|               CATTTTCTTTAT---------TCTGTTCTCTCCTTGATCATTTTGGG-TA 608
Ssty2|NT_161919.2|A|               TTTTTTTTTTTT----------CTCTCTTCTT---AATCATTGGGGG-TA 591
Ssty2|NT_161897.2|A|               TTTTTTTTTTTT----------CTCTCTTCTTCTTGATCATTGGGGG-TA 594
Ssty2|NT_161937.2|A|               TTTTTTTTTTTTT-------CTCTCTCTTCTTCTTGATCATTGGGGG-TA 597
Ssty2|NT_161895.2|B|               CTTTTTTTT--------------TCTCTTCTTCTTGATCATTGGGGG-TA 589
Ssty2|NT_161898.2|B|               CTTTTTTTT--------------TCTCTTCTTCTTGATCATTGGGGG-TA 589
Ssty2|NT_161902.2|E|               CTTTTTTTTC-------------TCTCTTCTTCTTGATCATTGGGGG-TA 591
Ssty2|NT_161875.2|A|               CTTTTATTTTTT-------TTTT-CTCTTCTTCTTGATCATTGGGTG-TA 596
Ssty2|NT_165790.1|A|               CTTTTATTTTTT-------TTT--CTCTTCTTCTTGATCATTGGGTG-TA 595
Ssty2|NT_165791.1|B|               CTTTTATTTTTT-------TTT--CTCTTCTTCTTGATCATTGGGTG-TA 594
Ssty2|NT_161868.2|A|               CTTTTATTTTTT-------TTTT-CTCTTCTTCTTGATCATTGGGTG-TA 596
Ssty2|NT_165792.1|B|               CTTTTATTTTTT-------TTTTTCTCTTCTTCTTGATCATTGGGTG-TA 597
Ssty2|NT_161923.2|A|               CTTTTATTTTTT-------TTTTTCTCTTCTTCTTGATCATTGGGTG-TA 597
Ssty2|NT_161868.2|B|               TTTTTTTTTTTTTT-----TTTTTCTCTTCTTCTTGATCATTGGGGG-TA 594
Ssty2|NT_165792.1|A|               TTTTTTTT-----------TTTTTCTCTTCTTCTTGATCATTGGGGG-TA 588
Ssty2|NT_161926.2|A|               TTTTTTTTTT---------TTTTTCTCTTCTTCTTGATCATTGGGGG-TA 590
Ssty2|NT_161892.2|A|               TTTTTTTTTTT-------------CTCTTCTTCTTGATCATTGGGGG-TA 586
Ssty2|NT_161924.2|A|               TTTTTTTTTTT--------TTTTTCTCTTCTTCTTGATCATTGGGGG-TA 591
Ssty2|NT_165790.1|B|REFERENCE      TTTTTTTTTTT-----------TTCTCTTCTTCTTGATCATTGGGGG-TA 588
Ssty2|NT_161879.2|A|               TTTTTTTTTTT----------TT-CTCTTCTTCTTGATCATTGGGGG-TA 588
Ssty2|NT_161875.2|B|               TTTTTTTTTTT----------TTTCTCTTCTTCTCGATCATTGGGGG-TA 590
Ssty2|NT_165791.1|A|               TTTTTTTTTTT-------------CTCTTCTTCTTGATCATTGGGGG-TA 586
Ssty2|NT_161902.2|D|               TTTTTTTTTTT--------TCTCTCTCTTCTTCTTGATCATTGGGGG-TA 596
Ssty2|NT_165798.1|A|               CTTTTTTTTT--------------CTCTTCTTCTTGATCATTGGGGG-TA 580
Ssty2|NT_161897.2|B|               CTTTTTTTTT--------------CTCTTCTTCTTGATCATTGGGGG-TA 607
Ssty2|NT_165797.1|A|               TTTTTTTTTT--------------CTCTTCTTCTTGATCATTGGGGG-TA 607
Ssty2|NT_161895.2|A|               CTTTTTTTTT--------------CTCTTCTTCTTGATCATTGGGGG-TA 585
Ssty2|NT_161898.2|A|               TTTTTATTTA---------------TTTATTTTTTGATCATTGGGGGGTA 589
Ssty2|NT_161902.2|C|               TTTTT-----------------------TTTTCTTGATCATTGGGGG-TA 578
Ssty2|NT_161902.2|B|               CTTTTTTTTTTTCT--TTTCTTTTCTCTTCTTCTTGTTCATTGGGGG-TA 601
Ssty2|NT_161902.2|A|               CTTTTTTTTTTTTTCCTTTCTTTTCTCTTCTTCTTGTTGATTGGGGG-TA 603
                                     ***                         *      * ***  *   * 

Orly|NT_161926.2|REFERENCE         AAAGGCATACCAACTTCCACATTGACATAGACATGCAAGGAGATGTTCCT 653
Orly|NT_161892.2|                  AAAGGCATACCAACTTCCACATTGACATAGACATGCAAGAAGATGTTCCT 652
Orly|NT_161879.2|                  AAAGGCATACCAACTTCCACATTGACATAGACATGCAAGGAGATGTTCCT 652
Orly|NT_161868.2|                  AAAGGCATACCAACTTCCACATTGACATAGACATGCAAGGAGATGTTCCT 652
Orly|NT_165792.1|                  AAAGGCATACCAACTTCCACATTGACATAGACATGCAAGGAGATGTTCCT 652
Orly|NT_165790.1|                  AAAGGCATACCAACTTCCACATTGACATAGACATGCAAGGAGATGTTCCT 652
Orly|NT_161875.2|                  AAAGGCATACCAACTTCCACATTGACATAGACATGCAAGGAGATGTTCCT 652
Orly|NT_161924.2|                  AAAGGCATACCAACTTCCACATTGACATAGACATGCAAGGAGATGTTCCT 653
Orly|NT_165791.1|                  AAAGGCATACCAACTTCCACATTGACATAGACATGCAAGGAGATGTTCCT 654
Ssty1|NT_161885.2|A|               AAAGGCATACCAACTTCCACATTGACATAGACATGCAAGGAGATGTTCCT 659
Ssty1|NT_161877.2|A|               AAAGGCATACCAACTTCCACATTGACATAGACATGCAAGGAGATGTTCCT 659
Ssty1|NT_165794.1|A|               AAAGGCATACCAACTTCCACATTGACATAGACATGCAAGGAGATGTTCCT 661
Ssty1|NT_165796.1|A|               AAAGGCATACCAACTTCCACGTTGACATAGACATGCAAGGAGATGTTCCT 659
Ssty1|NT_165793.1|A|               AAAGGCATACCAACTTCCACATTGACATAGACATGCAAGGAGATGTTCCT 660
Ssty1|NT_161937.2|A|               AAAGGCATACCAACTTCCACATTGACATAGACATGCAAGGAGATGTTCCT 656
Ssty1|NT_161923.2|A|               AAAGGCATACCAACTTCCACATTGACATAGACATGCAAGGAGATGTTCCT 655
Ssty1|NT_161911.2|C|               AAAGGCATACCAACTTCCACATTGACATAGACATGCAAGGAGATGTTCCT 657
Ssty1|NT_161906.2|B|               AAAGGCATACCAACTTCCACATTGACATAGACATGCAAGGAGATGTTCCT 658
Ssty1|NT_165795.1|B|               AAAGGGATACCAACTTCCACATTGACATAGACATGCAAGGAGATGTTCCT 660
Ssty1|NT_161895.2|B|               AAAGGCATACCAACTTCCACATTGACATAGACATGCAAGGAGATGTTCCT 654
Ssty1-inserted|NT_165790.1|        AAAGGCATACCAACTTCCACATTGACATAGACATGCAAGGAGATGTTCCT 857
Ssty1-inserted|NT_161877.2|        AAAGGCATACCAACTTCCACATTGACATAGACATGCAAGGAGATGTTCCT 855
Ssty1-inserted|NT_161924.2|        AAAGGCATACCAACTTCCACATTGACATAGACATGCAAGGAGATGTTCCT 853
Ssty1-inserted|NT_165792.1|        AAAGGCATACCAACTTCCACATTGACATAGACATGCAAGGAGATGTTCCT 856
Ssty1-inserted|NT_161868.2|        AAAGGCATACCAACTTCCACATTGACATAGACATGCAAGGAGATGTTCCT 855
Ssty1-inserted|NT_165794.1|        AAAGGCATACCAACTTCCACATTGACATAGACATGCAAGGAGATGTTCCT 854
Ssty1-inserted|NT_161892.2|        AAAGGCATACCAACTTCCACATTGACATAGACATGCAAGGAGATGTTCCT 854
Ssty1-inserted|NT_161875.2|        AAAGGCATACCAACTTCCACATTGACATAGACATGCAAGGAAATGTTCCT 854
Ssty1-inserted|NT_161879.2|        AAAGGCATACCAACTTCCACATTGACATAGACATGCAAGGAGATGTTCCT 854
Ssty1-inserted|NT_161928.2|        AAAGGCATACCAACTTCCACATTGACATAGACATGCAAGGAGATGTTCCT 856
Ssty1-inserted|NT_165791.1|        AAAGGCATACCAACTTCCACATTGACATAGACATGCAAGGAGATGTTCCT 855
Ssty1-inserted|NT_161926.2|        AAAGGCATACCAACTTCCACATTGACATAGACATGCAACGAGATGTTCCT 856
Ssty1-inserted|NT_161906.2|        AAAGGCATACCAACTTCCACATTGACATAGACATGCAAGGAGATTTTCCT 854
Ssty1|NT_165795.1|A|               AAAGGCATACCAACTTCCACATTGACATAGACATGCAAGGAGATGTTCCT 660
Ssty1|NT_165795.1|C|               AAAGGCATACCAACTTCCACATTGACATAGACATGCAAGGAGATGTTCCT 660
Ssty1|NT_161904.2|D|               AAAGGCATACCAACTTCCACATTGACATAGACATGCAAGGAGATGTTCCT 660
Ssty1|NT_161902.2|A|               AAAGGCATACCAACTTCCACATTGACATAGACATGCAAGGAGATGTTCCT 660
Ssty1|NT_161904.2|C|               AAAGGCATACCAACTTCCACATTGACATAGACATGCAAGGAGATGTTCCT 660
Ssty1|NT_161904.2|B|               AAAGGCATACCAACTTCCACATTGACATAGACATGCAAGGAGATGTTCCT 660
Ssty1|NT_161904.2|A|REFERENCE      AAAGGCATACCAACTTCCACATTGACATAGACATGCAAGGAGATGTTCCT 660
Ssty1|NT_161911.2|A|               AAAGGCATACCAACTTCCACATTGACATAGACATGCAAGGAGATGTTCCT 660
Ssty1|NT_161906.2|C|               AAAGGCATACCAACTTCCACATTGACATAGACATGCAAGGAGATGTTCCT 660
Ssty1|NT_161911.2|B|               AAAGGCATACCAACTTCCACATTGACATAGACATGCAAGGAGATGTTCCT 658
Ssty1|NT_161906.2|A|               AAAGGCATACCAACTTCCACATTGACATAGACATGCAAGGAGATGTTCCT 660
Ssty1|NT_161895.2|A|               AAAGGCATACCAACTTCCACATTGACATAGCCATGCAAGGAAATGTTCCT 658
Ssty2|NT_161919.2|A|               ATAGTCATAGCACCACCAAAATTGACATAGAAATTCAAGGAGAGGATCCT 641
Ssty2|NT_161897.2|A|               ATAGTCATAGCACCACCTAAATTGACATAGAAATTCAAGGAGAGGATCCT 644
Ssty2|NT_161937.2|A|               ATAGTCATAGCACCACCTAAATTGACATAGAAATTCAAGGAGAGGATCCT 647
Ssty2|NT_161895.2|B|               ATAGTGATAGCACCACCTAAATTGACATAAAAATTCAAGGAGAGGATCCT 639
Ssty2|NT_161898.2|B|               ATAGTGATAGCACCACCTAAATTGACATAAAAATTCAAGGAGAGGATCCT 639
Ssty2|NT_161902.2|E|               ATAGACATAGCACCACCTAAATTGACATAGAAATTCAAG-AGAGGATCCT 640
Ssty2|NT_161875.2|A|               ATAGTCATAGCACAACCTAAATTGACATAGAATTTCAAGGAGATGATCCT 646
Ssty2|NT_165790.1|A|               ATAGTCATAGCACAACCTAAATTGACATAGAATTTCAAGGAGATGATCCT 645
Ssty2|NT_165791.1|B|               ATAGTCATAGCACAACCTAAATTGACATAGAATTTCAAGGAGATGATCCT 644
Ssty2|NT_161868.2|A|               ATAGTCATAGCACAACCTAAATTGACATAGAATTTCAAGGAGATGATCCT 646
Ssty2|NT_165792.1|B|               ATAGTCATAGCACAACCTAAATTGACATAGAATTTCAAGGAGATGATCCT 647
Ssty2|NT_161923.2|A|               ATAGTCATAGCACAACCTAAATTGACATAGAATTTCAAGGAGATGATCCT 647
Ssty2|NT_161868.2|B|               ATTGTCATAGCACCACCTAAATTGACATAGAAATTCAAGGAGAGGATCCT 644
Ssty2|NT_165792.1|A|               ATTGTCATAGCACCACCTAAATTGACATAGAAATTCAAGGAGAGGATCCT 638
Ssty2|NT_161926.2|A|               ATTGTCATAGCACCACCTAAATTGACATAGAAATTCAAGGAGAGGATCCT 640
Ssty2|NT_161892.2|A|               ATTGTCATAGCACCACCTAAATTGACATAGAAATTCAAGGAGAGGATCCT 636
Ssty2|NT_161924.2|A|               ATTGTCATAGCACCACCTAAATTGACCTAGAAATTCAAGGAGAGGATCCT 641
Ssty2|NT_165790.1|B|REFERENCE      ATTGTCATAGCACCACCTAAATTGACATAGAAATTCAAGGAGAGGATCCT 638
Ssty2|NT_161879.2|A|               ATTGTCATAGCACCACCTAAATTGACATAGAAATTCAAGGAGAGGATCCT 638
Ssty2|NT_161875.2|B|               ATTGTCATAGCACCACCTAAATTGACATAGAAATTCAAGGAGAGGATCCT 640
Ssty2|NT_165791.1|A|               ATTGTCATAGCACCACCTAAATTGACATAGAAATTCAAGGAGAGGATCCT 636
Ssty2|NT_161902.2|D|               ATTGTCATAGCACCACCTAAATTGACATAGAAATTCAAGGAGAGGATCCT 646
Ssty2|NT_165798.1|A|               ATAGTCATAGCACAACCTAAATTGACATAGAAATTCAAGGAGAGGATACT 630
Ssty2|NT_161897.2|B|               ATAGTCATAGCACAACCTAAATTGACATAGAAATTCAAGGAGAGGATACT 657
Ssty2|NT_165797.1|A|               ATAGTCATAGCACAACCTAAATTGACATAGAAATTCAAGGAGAGGATACT 657
Ssty2|NT_161895.2|A|               ATAGTCCTAGCACAACCTAAATTGACATAGAAATTCAAGGAGAGGATCCT 635
Ssty2|NT_161898.2|A|               ATAGTCATAGCATCACATAAATTGACATAGAAATTCAAGGAGAGGGTCCT 639
Ssty2|NT_161902.2|C|               ATAGTCATAGCACCACCTAAATTGACATAGAAATTTAAGGAGAGGGTCCT 628
Ssty2|NT_161902.2|B|               ATAGTCGTACCACCACCTAAATTGACATAGAAATTCAAGGAGAGAATCCT 651
Ssty2|NT_161902.2|A|               ATAGTCGTACCATCACCTAAATTGACATAGAAATTCAAGGAGAGGATCCT 653
                                   *  *   ** **      *  ***** **    *  **  * *   * **

Orly|NT_161926.2|REFERENCE         CAGAAGAGGCAAATTAGCTCAGGGCTGAAGACATA----TTCATCTGAGT 699
Orly|NT_161892.2|                  CAGCAGAGGCAAATTAGCTCAGGGCTGAAGACATA----TTCATCTGAGT 698
Orly|NT_161879.2|                  CAGCAGAGGCAAATTAGCTCAGGGCTGAAGACATA----TTCATCTGAGT 698
Orly|NT_161868.2|                  CAGCAGAGGCAAATTAGCTCAGGGCTGAAGACATA----TTCATCTGAGT 698
Orly|NT_165792.1|                  CAGCAGAGGCAAATTAGCTCAGGGCTGAAGACATA----TTCATCTGAGT 698
Orly|NT_165790.1|                  CAGCAGAGGCAAATTAGCTCAGGGCTGAAGACATA----TTCATCTGAGT 698
Orly|NT_161875.2|                  CAGCAGAGGCAAATTAGCTCAGGGCTGAAGACATA----TTCATCTGAGT 698
Orly|NT_161924.2|                  CAGCAGAGGCAAATTAGCTCAGGGCTGAAGACATA----TTCATCTGAGT 699
Orly|NT_165791.1|                  CAGCAGAGGCAAATTAGCTCAGGGCTGAAGACATA----TTCATCTGAGT 700
Ssty1|NT_161885.2|A|               CAGAAGAGGAAAATTAGCTCAGGGCTGAAGACATA----TTCATCTGAGT 705
Ssty1|NT_161877.2|A|               CAGAAAAGGAAAATTAGCTCAGGGCTGAAGACATA----TCCATCTGAGT 705
Ssty1|NT_165794.1|A|               CAGAAGAGGCAAATTAGCTCAGGGCTGAAGACATA----TTCATCTGAGT 707
Ssty1|NT_165796.1|A|               CAGAAGAGGCAAATTAGCTCAGGGCTGAAGACATA----TTCATCTGAGT 705
Ssty1|NT_165793.1|A|               CAGAAGAGGCAAATTAGCTCAGGGCTGAAGACATA----TTCATCTGAGT 706
Ssty1|NT_161937.2|A|               CAGCAGAGGCAAATTAGCTCAGGGCTGAAGACATA----TTCATCTGAGT 702
Ssty1|NT_161923.2|A|               CAGCAGAGGCAAATTAGCTCAGGGCTGAAGACATA----TTCATCTGAGT 701
Ssty1|NT_161911.2|C|               CAGCAGAGGCAAATTAGCTCAGGGCTGAAGACATA----TTCATCTGAGT 703
Ssty1|NT_161906.2|B|               CAGCAGAGGCAAATTAGCTCAGGGCTGAAGACATA----TTCATCTGAGT 704
Ssty1|NT_165795.1|B|               CAGCAGAGGCAAATTAGCTCAGGGCTGAAGACATA----TTCATCTGAGT 706
Ssty1|NT_161895.2|B|               CAGCAGAGGCAATTTAGTTCAGGGCTGAAGACATA----TTCATCTGAGT 700
Ssty1-inserted|NT_165790.1|        CAGAAGAGGCAAATTAGCTCAGGGCTGAAGACATA----TTCATCTGAGT 903
Ssty1-inserted|NT_161877.2|        CAGAAGAGGCAAATTAGCTCAGGGCTGAAGACATA----TTCATCTGAGT 901
Ssty1-inserted|NT_161924.2|        CAGAAGAGGCAAATTAGCTCAGGGCTGAAGACATA----TTCATCTGAGT 899
Ssty1-inserted|NT_165792.1|        CAGAAGAGGCAAATTAGCTCAGGGCTGAAGACATA----TTCATCTGAG- 901
Ssty1-inserted|NT_161868.2|        CAGAAGAGGCAAATTAGCTCAGGGCTGAAGACATA----TTCATCTGAGT 901
Ssty1-inserted|NT_165794.1|        CAGAAGAGGCAAATTAGCTCAGGGCTGAAGACATA----TTCATCTGAGT 900
Ssty1-inserted|NT_161892.2|        CAGAAGAGGCAAATTAGCTCAGGGCTGAAGACATA----TTCATCTGAGT 900
Ssty1-inserted|NT_161875.2|        CAGAAGAGGCAAATTAGCTCAGGGCTGAAGACATA----TTCATCTGAGT 900
Ssty1-inserted|NT_161879.2|        CAGAAGAGGCAAATTAGCTCAGGGCTGAAGACATA----TTCATCTGAGT 900
Ssty1-inserted|NT_161928.2|        CAGAAGAGGCAAATTAGCTCAGGGCTGAAGACATA----TTCATCTGAGT 902
Ssty1-inserted|NT_165791.1|        CAGAAGAGGCAAATTAGCTCAGGGCTGAAGACATA----TTCATCTGAGT 901
Ssty1-inserted|NT_161926.2|        CAGAAGAGGCAAATTAGCTCAGGGCTGAAGACATA----TTGATCTGAGT 902
Ssty1-inserted|NT_161906.2|        CAGAAGAGGCAAATTAGCTCAGGGCTGAAGACATA----TTCATTTGAGT 900
Ssty1|NT_165795.1|A|               CAGCAGAGGCAAATTAGCTCAGGGCTGAAGACATA----TTCATCTGAGT 706
Ssty1|NT_165795.1|C|               CAGCAGAGGCAAATTAGCTCAGGGCTGAAGACATA----TTCATCTGAGT 706
Ssty1|NT_161904.2|D|               CAGCAGAGGCAAATTAGCTCAGGGCTGAAGACATA----TTCATCTGAGT 706
Ssty1|NT_161902.2|A|               CAGCAGAGGCAAATTAGCTCAGGGCTGAAGACATA----TTCATCTGAGT 706
Ssty1|NT_161904.2|C|               CAGCAGAGGCAAATTAGCTCAGGGCTGAAGACATA----TTCATCTGAGT 706
Ssty1|NT_161904.2|B|               CAGCAGAGGCAAATTAGCTCAGGGCTGAAGACATA----TTCATCTGAGT 706
Ssty1|NT_161904.2|A|REFERENCE      CAGCAGAGGCAAATTAGCTCAGGGCTGAAGACATA----TTCATTTGAGT 706
Ssty1|NT_161911.2|A|               CAGCAGAGGCAAATTAGCTCAGGGCTGAAGACATA----TTCATCTGAGT 706
Ssty1|NT_161906.2|C|               CAGCAGAGGCAAATTAGCTCAGGGCTGAAGACATA----TTCATCTGAGT 706
Ssty1|NT_161911.2|B|               CAGCAGAGGCAAATTAGCTCAGGGCTGAAGACATA----TTCATCTGAGT 704
Ssty1|NT_161906.2|A|               CAGCAGAGGCAAATTAGCTCAGGGCTGAAGACATA----TTCATCTGAGT 706
Ssty1|NT_161895.2|A|               CAGCAGAGGCAAATTAGCTCAGGGCTGAAGACATA----TTCATCTGAGT 704
Ssty2|NT_161919.2|A|               CATCAGAGGCAAATTAACTCAGGGCTGAAGAAATAAATGTTGATCTGAGT 691
Ssty2|NT_161897.2|A|               CATCAGATGCAAATTAACTCAGGGCTGAAGAAATAAATGTTGATCTGAGT 694
Ssty2|NT_161937.2|A|               CATCAGAGGCAGATTAAATCAGGGCTGAAGAAATAAATGTTGATCTGAGT 697
Ssty2|NT_161895.2|B|               CATCAGAGGCAAATTAACTCAGGGAAGAAGAAATAAATGTTAATCTGAGT 689
Ssty2|NT_161898.2|B|               CATCAGAGGCAAATTAACTCAGGGAAGAAGAAATAAATGTTAATCTGAGT 689
Ssty2|NT_161902.2|E|               CATCAGAGGCAAATTAACTCAGGGAAGAAGAAATAAATGTTGATCTGAGT 690
Ssty2|NT_161875.2|A|               CATCAGAGACAAATTAACTCAGGGCTGAAGAAATAAATGTTGATCTGAGT 696
Ssty2|NT_165790.1|A|               CATCAGAGACAAATTAACTCAGGGCTGAAGAAATAAATGTTGATCTGAGT 695
Ssty2|NT_165791.1|B|               CATCAGAGACAAATTAACTCAGGGCTGAAGAAATAAATGTTGATCTGAGT 694
Ssty2|NT_161868.2|A|               CATCAGAGACAAATTAACTCAGGGCTGAAGAAATAAATGTTGATCTGAGT 696
Ssty2|NT_165792.1|B|               CATCAGAGACAAATTAACTCAGGGCTGAAGAAATAAATGTTGATCTGAGT 697
Ssty2|NT_161923.2|A|               CATCAGAGACAAATTAACTCAGGGCTGAAGAAATAAATGTTGATCTGAGT 697
Ssty2|NT_161868.2|B|               CATCAGAGACAAATTTACTCAGGTCTGAAGAAATAAATGTTGATCTGAGT 694
Ssty2|NT_165792.1|A|               CATCAGAGACAAATTTACTCAGGTCTGAAGAAATAAATGTTGATCTGAGT 688
Ssty2|NT_161926.2|A|               CATCAGAGACAAATTTACTCAGGTCTGAAGAAATAAATGTTGATCTGAGT 690
Ssty2|NT_161892.2|A|               CATCAGAGACAAATTTACTCAGGTCTGAAGAAATAAATGTTGATCTGAGT 686
Ssty2|NT_161924.2|A|               CATCAGAGACAAATTTACTCAGGTCTGAAGAAATAAATGTTGATCTGAGT 691
Ssty2|NT_165790.1|B|REFERENCE      CATCAGAGACAAATTTACTCAGGTCTGAAGAAATAAATGTTGATCTGAGT 688
Ssty2|NT_161879.2|A|               CATCAGAGACAAATTTACTCAGGTCTGAAGAAATAAATGTTGATCTGAGT 688
Ssty2|NT_161875.2|B|               CATCAGAGACAAATTTACTCAGGTCTGAAGAAATAAATGTTGATCTGAGT 690
Ssty2|NT_165791.1|A|               CATCAGAGACAAATTTACTCAGGTCTGAAGAAATAAATGTTGATCTGAGT 686
Ssty2|NT_161902.2|D|               CATTAGAGGCAAATTAACTCAGGGCTGAAGAAATAAATGTTAATCTGAGT 696
Ssty2|NT_165798.1|A|               CATCAGAGGCAAATTAACTCAGGGCTGAAGAAATAAATGTTGATCTGAGT 680
Ssty2|NT_161897.2|B|               CATCAGAGGCAAATTAACTCAGGGCTGAAGAAATAAATGTTGATCTGAGT 707
Ssty2|NT_165797.1|A|               CATCAGAGGCAAATTAACTCAGGGCTGAAGAAATAAATGTTGATCTGAGT 707
Ssty2|NT_161895.2|A|               CATCAGAGGCAAATTAACTCAGGGCTGAAGAAATAAATGTTGATCTGAGT 685
Ssty2|NT_161898.2|A|               CATCAGCGGCAAATTAACTCAGGGCTGAAGAAATAAATGTTGATCTGAGT 689
Ssty2|NT_161902.2|C|               CATCAGCGGCCAATTAACTCAGGGCTGAAGAAATAAATGTTGATCTGAGT 678
Ssty2|NT_161902.2|B|               CAGCAGAGGCAAATTAACTCAGGGCTGAAGAAATAAATGTTGATCTGAGT 701
Ssty2|NT_161902.2|A|               CAGCAGAGGCAAATTAACTCAGGGCTGAAGAAATGAATGTTGATCTGTGT 703
                                   **  *        **   *****   ***** **     *  ** ** * 

Orly|NT_161926.2|REFERENCE         ATGTTATTCT-GAGCTCTCGAGAATTACTTGTTAATTTCCCTTCGATA-A 747
Orly|NT_161892.2|                  ATGTTATTCT-GAGCTCTCGAGAATTACTTGTGAATTTCCCTTCGATA-A 746
Orly|NT_161879.2|                  ATGTTATTCT-GAGCTCTCGAGAATTACTTGTTAATTTCCCTTCGATA-A 746
Orly|NT_161868.2|                  ATGTTATTCT-GAGCTCTTGAGAATTACTTGTTAATTTCCCTTCGATA-A 746
Orly|NT_165792.1|                  ATGTTATTCT-GAGCTCTTGAGAATTACTTGTTAATTTCCCTTCGATA-A 746
Orly|NT_165790.1|                  ATGTTATTCT-GAGCTCTTGAGAATTACTTGTTAATTTCCCTTCGATA-A 746
Orly|NT_161875.2|                  ATGTTATTCT-GAGCTCTCGAGAATTACTTGTTAATTTCCCTTCGATA-A 746
Orly|NT_161924.2|                  ATGTTATTCT-GAGCTCTCGAGAATTACTTGTTAATTTCCCTTCGATA-A 747
Orly|NT_165791.1|                  ATGTTATTCT-GAGCTCTCGAGAATTACTTGTTAATTTCCCTTCGATA-A 748
Ssty1|NT_161885.2|A|               ATGTTATTCT-GAGCTGTGGAGAATTACTTGTTAATTTCCCTTCGATA-A 753
Ssty1|NT_161877.2|A|               ATGTTATTCT-GAGCTGTGGAGAATTACTTGTTAATTTCCCTTCGATA-A 753
Ssty1|NT_165794.1|A|               ATGTTATTCT-GAGCTGTGGAGAATTACTTGTTAATTTCCCTTCGATA-A 755
Ssty1|NT_165796.1|A|               ATGTTATTCT-GAGCTGTGGAGAATTACTTGTTAATTTCCCTTCGATA-A 753
Ssty1|NT_165793.1|A|               ATGTTATTCT-GAGCTGTGGAGAATTACTTGTTAATTTCCCTTCGATA-A 754
Ssty1|NT_161937.2|A|               ATGTTATTCT-GAGCTCTCGAGAATTACTTGTTAATTTCCCTTCGATA-A 750
Ssty1|NT_161923.2|A|               ATGTTATTCT-GAGCTCTTGAGAATTACTTGTTAATTTCCCTTCGATA-A 749
Ssty1|NT_161911.2|C|               ATGTTATTCT-GAGCTCTCGAGAATTACTTGTTAACTTCCCTTCCATA-A 751
Ssty1|NT_161906.2|B|               ATGTTATTCT-GAGCTCTCGAGAATTACTTGTTAACTTCCCTTCCATA-A 752
Ssty1|NT_165795.1|B|               ATATTATTCT-GAGCACTTGAGAATTACTTGTTAATTTCACTTCGATA-A 754
Ssty1|NT_161895.2|B|               ATGTTATTCT-GAGCTCTTGAAAATTATTTGTTAATTTCCCTTCAATA-A 748
Ssty1-inserted|NT_165790.1|        ATGTTATTCT-GAGCTGTGGAGAATTACTTGTTAATTTCCCTTTGATA-A 951
Ssty1-inserted|NT_161877.2|        ATGTTATTCT-GAGCTGTGGAGAATTACTTGTTAATTTCCCTTTGATA-A 949
Ssty1-inserted|NT_161924.2|        ATGTTATTCT-GAGCTGTGGAGAATTACTTGTTAATTTCCCTTTGATA-A 947
Ssty1-inserted|NT_165792.1|        --------------CTGTGGAGAATTACTTGTTATTTTCCCTTTGATA-A 936
Ssty1-inserted|NT_161868.2|        ATGTTATTCT-GAGCTGTGGAGAATTACTTGTTATTTTCCCTTTGATA-A 949
Ssty1-inserted|NT_165794.1|        ATGTTATTCT-GAGCTGTGGAGAATTACTTGTTATTTTCCCTTTGATA-A 948
Ssty1-inserted|NT_161892.2|        ATGTTATTCT-GAGCTGTGGAGAATTACTTGTTAATTTCCCTTTGATA-A 948
Ssty1-inserted|NT_161875.2|        ATGTTATTCT-GAGCTGTGGAGAATTACTTGTTAATTTCCCTTTGATA-A 948
Ssty1-inserted|NT_161879.2|        ATGTTATTCT-GAGCTGTGGAGAATTACTTGTTAATTTCCCTTTGATA-A 948
Ssty1-inserted|NT_161928.2|        ATGTTATTCT-GAGCTGTGGAGAATTACTTGTTAATTTCCCTTTGATA-A 950
Ssty1-inserted|NT_165791.1|        ATGTTATTCT-GAGCTGTGGAGAATTACTTGTTAATTTCCCTTTGATA-A 949
Ssty1-inserted|NT_161926.2|        ATGTTATTCT-GAGCTGTGGAGAATTACTTGTTAATTTCCCTTTGATA-A 950
Ssty1-inserted|NT_161906.2|        ATGTTATTCT-GAGCTCTGGAGAATTACTTGTTAATTTCCCTTTGATA-A 948
Ssty1|NT_165795.1|A|               ATGTTATTCT-GAGCTCTCGAGAATTACTTGTTAATTTCCCTTTGATA-A 754
Ssty1|NT_165795.1|C|               ATGTTATTCT-GAGCTCTCGAGAATTACTTGTTAATTTCCCTTTGATA-A 754
Ssty1|NT_161904.2|D|               ATATTATTCT-GATCTCTCGAGAATTACTTGTTAATTTCCCTTTGATA-A 754
Ssty1|NT_161902.2|A|               ATATTATTCT-GATCTCTCGAGAATTACTTGTTAATTTCCCTTTGATA-A 754
Ssty1|NT_161904.2|C|               ATATTATTCT-GAGCTCTCAAGAATTACTTGTTAATTTCCCTTTGATA-A 754
Ssty1|NT_161904.2|B|               ATATTATTCT-GAGCTCTCGAGAATTACTTGTTAATTTCCCTTTGATA-A 754
Ssty1|NT_161904.2|A|REFERENCE      ATATTATTCT-GAGCTCTCGAGAATTACTTGTTAATTTCCCTTTGATA-A 754
Ssty1|NT_161911.2|A|               ATATTATTCT-GAGCTCTCGAGAATTACTTGTTAATTTCCCTTTGATA-A 754
Ssty1|NT_161906.2|C|               ATATTATTCT-GAGCTCTCGAGAATTACTTGTTAATTTCCCTTTGATA-A 754
Ssty1|NT_161911.2|B|               ATATTATTCT-GAGCTCTCGAGAATTACTTGTTAATTTCCCTTTGATA-A 752
Ssty1|NT_161906.2|A|               ATATTATTCT-GAGCTCTCGAGAATTACTTGTTAATTTCCCTTTGATA-A 754
Ssty1|NT_161895.2|A|               ATGTTATTCT-GCGCTCTCAAGAATTACTTGTTAATTTCCCTTTGATA-A 752
Ssty2|NT_161919.2|A|               ATGTTATTCT-GAGCTCTAGAGAATTACTTGTTAATTACACTATTTTT-A 739
Ssty2|NT_161897.2|A|               ATGTTATTCT-GAGCTCTAGAGAATTACTTGTTAATTACACTATTTTT-A 742
Ssty2|NT_161937.2|A|               ATGTTATTCT-GAGCTCTAG---------TGTTAATTACACTATTTTTTA 737
Ssty2|NT_161895.2|B|               ATGTTATTCT-GAGCTCTAGAGAAT-ACATGTTAATTACACTATTTTT-A 736
Ssty2|NT_161898.2|B|               ATGTTATTCT-GAGCTCTAGAGAAT-ACATGTTAATTACACTATTTTT-A 736
Ssty2|NT_161902.2|E|               ATGTTATTCT-GAGCTCTAGAGAATTACATGTTAATTACACTATTTTT-A 738
Ssty2|NT_161875.2|A|               ATATTCTTCT-GAGCTCTAGAGAATTACTTGTTAATTACACTATTTTT-A 744
Ssty2|NT_165790.1|A|               ATATTCTTCT-GAGCTCTAGAGAATTACTTGTTAATTACACTATTTTT-A 743
Ssty2|NT_165791.1|B|               ATATTCTTCT-GAGCTCTAGAGAATTACTTGTTAATTACACTATTTTT-A 742
Ssty2|NT_161868.2|A|               ATATTCTTCT-GAGCTCTAGAAAATTATTTGTTAATTACACTATTTTT-A 744
Ssty2|NT_165792.1|B|               ATATTCTTCT-GAGCTCTAGAAAATTACTTGTTAATTACAGTATTTTT-A 745
Ssty2|NT_161923.2|A|               ATATTCTTCT-GAGCTCTAGAGAATTACTTGTTAATTACACTATTTTT-A 745
Ssty2|NT_161868.2|B|               ATGTTATTCT-GAGCTCTAGAGAATTACTTGTTAATTACACTATTTTT-A 742
Ssty2|NT_165792.1|A|               ATGTTATTCT-GAGCTCTAGAGAATTACTTGTTAATTACACTATTTTT-A 736
Ssty2|NT_161926.2|A|               ATATTCTTCT-GAGCTCTAGAGAATTACTTGTTAATTACACTATTTTT-A 738
Ssty2|NT_161892.2|A|               ATGTTATTCT-GAGCTCTAGAGAATTACTTGTTAATTACACTATTTTT-A 734
Ssty2|NT_161924.2|A|               ATGTTATTCT-GAGCTCTAGAGAATTACTTGTTAATTACACTGTTTTT-A 739
Ssty2|NT_165790.1|B|REFERENCE      ATGTTATTCT-GAGCTCTAGAGAATTACTTGTTAATTACACTATTTTT-A 736
Ssty2|NT_161879.2|A|               ATGTTATTCT-GAGCTCTAGAGAATTACTTGTTAATTACACTATTTTT-A 736
Ssty2|NT_161875.2|B|               ATGTTATTCT-GAGCTCTAGAGAATTACTTGTTAATTACACTATTTTT-A 738
Ssty2|NT_165791.1|A|               ATGTTATTCT-GAGCTCTAGAGAATTACTTGTTAATTACACTATTTTT-A 734
Ssty2|NT_161902.2|D|               ATGTTATTCT-GAGCTCTAGAGAATTACTTGTTAATTACACTATTTTT-A 744
Ssty2|NT_165798.1|A|               ATGTTATTCT-GAGCTCTAGAGAATTACTTGTTAATTACACTATTTTT-A 728
Ssty2|NT_161897.2|B|               ATGTTATTCT-GAGCTCTAGAGAATTACTTGTTAATTACACTATTTTT-A 755
Ssty2|NT_165797.1|A|               ATGTTATTCT-GAGCTCTAGAGAATTACTTGTTAATTACACTATTTTT-A 755
Ssty2|NT_161895.2|A|               ATGTTATTCT-GAGCTCTAGAGAATTACTTGTTAATTACACTATTTTT-A 733
Ssty2|NT_161898.2|A|               ATGTTATTCT-GAGCTCTAGAGAATTACTTGTTAATTACACTATTTTT-A 737
Ssty2|NT_161902.2|C|               ATGTTATTCT-GAGCTCTAGAGAATTACTTGTTAATTACACTATGTTT-A 726
Ssty2|NT_161902.2|B|               ATGTTATTCT-GAGCTCTAGAGAATTACTTGTTAATTACATTATTTTT-A 749
Ssty2|NT_161902.2|A|               ATGTTATTCTTGAGCTCTAGAGAATTACTTGTTAATTACATTATTTTT-A 752
                                                 *  *           *** *  * *  *    *  *

Orly|NT_161926.2|REFERENCE         TTTCCTTGTTTCCCTTATTTATTTATTTATTTATTTATTTATTTATT-GT 796
Orly|NT_161892.2|                  TTTCCTTGTTTCCCTTATTTATTTATTTATTTATTTATTTATTTATTTAT 796
Orly|NT_161879.2|                  TTTCCTTGTTTCCCTTATTTATTTATTTATTTATTTATTTATTTATTTAT 796
Orly|NT_161868.2|                  TTTCCTTGTTTCCCTTATTTATTTATTTATTTATTTATTTATTTATTTAT 796
Orly|NT_165792.1|                  TTTCCTTGTTTCCCTTATTTATTTATTTATTTATTTATTTATTTATTTAT 796
Orly|NT_165790.1|                  TTTCCTTGTTTCCCTTATTTATTTATTTATTTATTTATTTATTTATTTAT 796
Orly|NT_161875.2|                  TTTCCTTGTTTCCCTTATTTATTTATTTATTTATTTATTTATTTATTTAT 796
Orly|NT_161924.2|                  TTTCCTTGTTTCCCTTATTTATTTATTTATTTATTTATTTATTTATTTAT 797
Orly|NT_165791.1|                  TTTCCTTGTTTCCCTTATTTATTTATTTATTTATTTATTTATTTATTTAT 798
Ssty1|NT_161885.2|A|               TTTCCTTGTTTCCCTTATTTATTTGTTTTGTTGTT-------------GT 790
Ssty1|NT_161877.2|A|               TTTCCTTGTTTCCCTTATTTATTTGTTTTGTTGTT-------------GT 790
Ssty1|NT_165794.1|A|               TTTCCTTGTTTCCCTTATTTATTTGTTTTTTTGTT-------------GT 792
Ssty1|NT_165796.1|A|               TTTCCTTGTTTCCCTTATTTATTTGCTTTTTTTT--------------GT 789
Ssty1|NT_165793.1|A|               TTTCCTTGTTTCCCTTATTTATTTGTTT-TTTGTT-------------GT 790
Ssty1|NT_161937.2|A|               TTTCCTTGTTTCCCTTATTTATTTGTTTTTTTTGTT------------GT 788
Ssty1|NT_161923.2|A|               TTTCCTTGTTTCCCTTATTTATTTGTTTTTTT-GTT------------GT 786
Ssty1|NT_161911.2|C|               TTTCCTTGTTTCCCTTATTTATTTGTTT-TTTGTT--------------- 785
Ssty1|NT_161906.2|B|               TTTCCTTGTTTCCCTTATTTATTTGTTT-TTTGTT--------------- 786
Ssty1|NT_165795.1|B|               TTTCCTTGTTTCCCTTATTTATTTGTTT-TTTGTT--------------- 788
Ssty1|NT_161895.2|B|               TTTCCTAGTTTCCCTTATTTATTTGTTTGTTGTTGT-------------T 785
Ssty1-inserted|NT_165790.1|        TTTCCTTGTTTCCCTTATTTATTTGTTTGTT---GTTGTTGTTG------ 992
Ssty1-inserted|NT_161877.2|        TTTCCTTGTTTCCCTTATTTATTTGTTTGTT---GTTGTTGTTG------ 990
Ssty1-inserted|NT_161924.2|        TTTCCTTGTTTCCCTTATTTATTTGTTTGTTT--GTTGTTGTTG------ 989
Ssty1-inserted|NT_165792.1|        TTTCCTTGTTTCCCTTATTTATTTGTTTGTTGTTGTTGTTGTTG------ 980
Ssty1-inserted|NT_161868.2|        TTTCCTTGTTTCCCTTATTTATTTGTTTGTTGTTGTTGTTGTTG------ 993
Ssty1-inserted|NT_165794.1|        TTTCCTTGTTTCCCTTATTTATTTGTTTGTTGTTGTTGTTGTTG------ 992
Ssty1-inserted|NT_161892.2|        TTTCCTTGTTTCCCTTATTTATTTGTTTGTTGTTGTTGTTGTTG------ 992
Ssty1-inserted|NT_161875.2|        TTTCCTTGTTTCCCTTATTTATTTGTTTGTTGTTGTTGTTGTTG------ 992
Ssty1-inserted|NT_161879.2|        TTTCCTTGTTTCCCTTATTTATTTGTTTGTTGTTGTTGTTGTTG------ 992
Ssty1-inserted|NT_161928.2|        TTTCCTTGTTTCCCTTATTTATTTGTTTGTTGTTGTTGTTGTTG------ 994
Ssty1-inserted|NT_165791.1|        TTTCCTTGTTTCCCTTATTTATTTGTTTGTTGTTGTTGTTGTTG------ 993
Ssty1-inserted|NT_161926.2|        TTTCCTTGTTTCCCTTATTTATTTGTTTGTTGTTGTTGTTGTTG------ 994
Ssty1-inserted|NT_161906.2|        TTTCCTTGTTTCCCTTATTTATTTGTTTGTTGTTGTTGTTGTTG------ 992
Ssty1|NT_165795.1|A|               TTTCCTTGTTTCCCTTATTTATTTGTTTGTTGTTGTTGTTGTTGTT---- 800
Ssty1|NT_165795.1|C|               TTTCCTTGTTTCCCTTATTTATTTGTTTTTTGTTGTTG------------ 792
Ssty1|NT_161904.2|D|               TTTCCTTGTTTCCTTTATTTATTTGTTTGTTGTTGTTGTTG--------- 795
Ssty1|NT_161902.2|A|               TTTCCTTGTTTCCTTTATTTATTTGTTTGTTGTTGTTGTTG--------- 795
Ssty1|NT_161904.2|C|               TTTCCTTGTTTCCTTTATTTATTTGTTTGTTGTTGTTGTTG--------- 795
Ssty1|NT_161904.2|B|               TTTCCTTGTTTCCTTTATTTATTTGTTTGCTGTTGTTGTTG--------- 795
Ssty1|NT_161904.2|A|REFERENCE      TTTCCTTGTTTCCTTTATTTATTTGTTTGTTGTTGTTGTTG--------- 795
Ssty1|NT_161911.2|A|               TTTCCTTGTTTCCTTTATTTATTTGTTTGTTGTTGTTGTTG--------- 795
Ssty1|NT_161906.2|C|               TTTCCTTGTTTCCTTTATTTATTTGTTTGTTGTTGTTGTTT--------- 795
Ssty1|NT_161911.2|B|               TTTCCTTGTTTCCTTTATTTATTTGTTTGTTGTTGTTGTTG--------- 793
Ssty1|NT_161906.2|A|               TTTCCTTGTTTCCTTTATTTATTTGTTTGTTGTTGTTGTTG--------- 795
Ssty1|NT_161895.2|A|               TTTCCTTGTTTCCCTTATGTATTTGTTT-TTGTTGTTGTTGTTGTT---- 797
Ssty2|NT_161919.2|A|               TTTCCTTGTTTCTCTTGTTTCTTTGTTTCTTTGT---------------- 773
Ssty2|NT_161897.2|A|               TTTCCTTGTTTCTCTTGTTTCTTTGTTTCTTTGT---------------- 776
Ssty2|NT_161937.2|A|               TTTCCTTGTTTCCCTAGTTTCTTTGTTTCTTTGTCT-------------- 773
Ssty2|NT_161895.2|B|               TTTCCTTGTTTCCCTTGTTTCTTTCTTTCTTTGT---------------- 770
Ssty2|NT_161898.2|B|               TTTCCTTGTTTCCCTTGTTTCTTTCTTTCTTTGT---------------- 770
Ssty2|NT_161902.2|E|               TTTCCTTGTTTCCCTTGTTTCTTTCTTTCTTTGT---------------- 772
Ssty2|NT_161875.2|A|               TGTCCTTGTTTTT-TTGTTTCTTTGTTT---------------------- 771
Ssty2|NT_165790.1|A|               TGTCCTTGTTTTT-TTGTTTCTTTGTTTCTTTGT---------------- 776
Ssty2|NT_165791.1|B|               TGTCCTTGTTTTT-TTGTTTCTTTGTTTCTTTGT---------------- 775
Ssty2|NT_161868.2|A|               TTTCCTTGTTTTT-TTGTTTCTTTGTTTCTTTGT---------------- 777
Ssty2|NT_165792.1|B|               TTTCCTTGTTTTT-TTGTTTCTTTGTTTCTTTGT---------------- 778
Ssty2|NT_161923.2|A|               TTTCCTTGTTTTT-TTGTTTCTTTGTTTCTTTGT---------------- 778
Ssty2|NT_161868.2|B|               TTTCCTTGTTTCCCTTGTTTCTTTGTTTCTTTGT---------------- 776
Ssty2|NT_165792.1|A|               TTTCCTTGTTTCCCTTGTTTCTTTGTTTCTTTGT---------------- 770
Ssty2|NT_161926.2|A|               TTTCCTTGTTTCCCTTGTTTCTTTGTTTCTTTGT---------------- 772
Ssty2|NT_161892.2|A|               TTTCCTTGTTTCCCTTGTTTCTTTGTTTCTTTGT---------------- 768
Ssty2|NT_161924.2|A|               TTTCCTTGTTTCCCTTGTTTCTTTGTTTCTTTGT---------------- 773
Ssty2|NT_165790.1|B|REFERENCE      TTTCCTTGTTTCCCTTGTTTCTTTGTTTCTTTGT---------------- 770
Ssty2|NT_161879.2|A|               TTTCCTTGTTTCCCTTGTTTCTTTGTTTCTTTGT---------------- 770
Ssty2|NT_161875.2|B|               TTTCCTTGTTTCCCTTGTTTCTTTGTTTCTTTGT---------------- 772
Ssty2|NT_165791.1|A|               TTTCCTTGTTTCCCTTGTTTCTTTGTT----------------------- 761
Ssty2|NT_161902.2|D|               TTTCCTTGTTTCCCTTGTTTCTTTGTTTCTTTGT---------------- 778
Ssty2|NT_165798.1|A|               TTGCCTTGTTTCCCTTGTTTCTTTGTTTCTTTGTTTCTTT---------- 768
Ssty2|NT_161897.2|B|               TTGCCTTGTTTCCCTTGTTTCTTTGTTTCTTTGTTTCTTT---------- 795
Ssty2|NT_165797.1|A|               TTGCCTTGTTTCCCTTGTTTCTTTGTTTCTTTG----------------- 788
Ssty2|NT_161895.2|A|               TTTACTTGTTTCCCTTATTTCTTTGTTTCTTTG----------------- 766
Ssty2|NT_161898.2|A|               TATCCTTGTTTCTTTTGTTTCTTTGTTT---------------------- 765
Ssty2|NT_161902.2|C|               TATCCTTGTTTCCTTTGTTTCTTTGTTTCTTTGT---------------- 760
Ssty2|NT_161902.2|B|               TTTCCTTGTTTCCCTTGTTTCTTTGTTTCTTTGTTT-------------- 785
Ssty2|NT_161902.2|A|               TTTCCTTGTTTCCCT---------GTTTCTTTGTTT-------------- 779
                                   *   ** ****   *           *                       

Orly|NT_161926.2|REFERENCE         TTGTTTGTTTGTTTGTTT----------------------------GTTT 818
Orly|NT_161892.2|                  TTATTTATTTATTTATTTATTTATTT--------ATTTTTTGTTTTGTTT 838
Orly|NT_161879.2|                  TTATTTATTTATTTATTTATTTATT---------------------GTTT 825
Orly|NT_161868.2|                  TTATTTATTTATTTATTT--------------------TTTGTTTTGTTT 826
Orly|NT_165792.1|                  TTATTTATTTATTTATTTATT------------TATTTTTTGTTTTGTTT 834
Orly|NT_165790.1|                  TTATTTATTTATTTATTTATTGTTTTATTTTTTTATTTTTTGTTTTGTTT 846
Orly|NT_161875.2|                  TTATTTATTTATTTATTTATT---------------------TATTGTTT 825
Orly|NT_161924.2|                  TTATTTATTTATTTATTTATT---------------TTTTTGTTTTGTTT 832
Orly|NT_165791.1|                  TTATTTAATTATTTATTT--------------------------TTGTTT 822
Ssty1|NT_161885.2|A|               TGTTGTTGTTGTTGTTTT----------------------------GTTT 812
Ssty1|NT_161877.2|A|               TGTTGTTGTTGTT---TT----------------------------GTTT 809
Ssty1|NT_165794.1|A|               TGTTGTTGTTGTTT-------------------------------TGTTT 811
Ssty1|NT_165796.1|A|               TGTTTTTGTTGTTT-------------------------------TGTTT 808
Ssty1|NT_165793.1|A|               TGTTGTTGTTGTTT-------------------------------TGTTT 809
Ssty1|NT_161937.2|A|               TGTTGTTGTTGTTT-------------------------------TGTTT 807
Ssty1|NT_161923.2|A|               TGTTGTTGTTGTTT-------------------------------TGTTT 805
Ssty1|NT_161911.2|C|               ---GTTGTTGTTTT--------------------------------GTTT 800
Ssty1|NT_161906.2|B|               ---GTTGTTGTTTT--------------------------------GTTT 801
Ssty1|NT_165795.1|B|               ---GTTGTTGTTTT--------------------------------GTTT 803
Ssty1|NT_161895.2|B|               GTTGCTGTTGTTTT--------------------------------GTTT 803
Ssty1-inserted|NT_165790.1|        ----TTGTT-----------------------------------ATGTTT 1003
Ssty1-inserted|NT_161877.2|        ----TTGTT-----------------------------------ATGTTT 1001
Ssty1-inserted|NT_161924.2|        ----TTGTT-----------------------------------TTGTTT 1000
Ssty1-inserted|NT_165792.1|        ----TT--------------------------------------TTGTTT 988
Ssty1-inserted|NT_161868.2|        ----TTGTT-----------------------------------TTGTTT 1004
Ssty1-inserted|NT_165794.1|        ----TTGTT-----------------------------------TTGTTT 1003
Ssty1-inserted|NT_161892.2|        ----TTGTTGTTGTT-----------------------------TTGTTT 1009
Ssty1-inserted|NT_161875.2|        ----TTGTTGTTGTTGTT--------------------------TTGTTT 1012
Ssty1-inserted|NT_161879.2|        ----TTGTTGTTGTT-----------------------------TTGTTT 1009
Ssty1-inserted|NT_161928.2|        ----TTGTT-----------------------------------TTGTTT 1005
Ssty1-inserted|NT_165791.1|        ----TT--------------------------------------TTGTTT 1001
Ssty1-inserted|NT_161926.2|        ----TTGTTGTT--------------------------------TTGTTT 1008
Ssty1-inserted|NT_161906.2|        ----TTGTT-----------------------------------TTGTTT 1003
Ssty1|NT_165795.1|A|               ---GTTGTT-----------------------------------TTGTTT 812
Ssty1|NT_165795.1|C|               ----TTGTT-----------------------------------TTGTTT 803
Ssty1|NT_161904.2|D|               ----TTGTT-----------------------------------TTGTTT 806
Ssty1|NT_161902.2|A|               ----TTGTT-----------------------------------TTGTTT 806
Ssty1|NT_161904.2|C|               ----TTGTT-----------------------------------TTGTTT 806
Ssty1|NT_161904.2|B|               ----TTGTT-----------------------------------TTGTTT 806
Ssty1|NT_161904.2|A|REFERENCE      ----TTGTT-----------------------------------TTGTTT 806
Ssty1|NT_161911.2|A|               ----TTGTT-----------------------------------TTGTTT 806
Ssty1|NT_161906.2|C|               ----TTGTT-----------------------------------TTGTTT 806
Ssty1|NT_161911.2|B|               ----TTGTT-----------------------------------TTGTTT 804
Ssty1|NT_161906.2|A|               ----TTGTT-----------------------------------TTGTTT 806
Ssty1|NT_161895.2|A|               ---GTTGTT-----------------------------------TTGTTT 809
Ssty2|NT_161919.2|A|               ------------------------------------------------TT 775
Ssty2|NT_161897.2|A|               ------------------------------------------------TT 778
Ssty2|NT_161937.2|A|               ------G----------------------------------------TTT 777
Ssty2|NT_161895.2|B|               ------------------------------------------------TT 772
Ssty2|NT_161898.2|B|               ------------------------------------------------TT 772
Ssty2|NT_161902.2|E|               ------------------------------------------------TT 774
Ssty2|NT_161875.2|A|               --------------------------------------------------
Ssty2|NT_165790.1|A|               ------------------------------------------------TT 778
Ssty2|NT_165791.1|B|               ------------------------------------------------TT 777
Ssty2|NT_161868.2|A|               ------------------------------------------------TT 779
Ssty2|NT_165792.1|B|               ------------------------------------------------TT 780
Ssty2|NT_161923.2|A|               ------------------------------------------------TT 780
Ssty2|NT_161868.2|B|               ------------------------------------------------TT 778
Ssty2|NT_165792.1|A|               ------------------------------------------------TT 772
Ssty2|NT_161926.2|A|               ------------------------------------------------TT 774
Ssty2|NT_161892.2|A|               ------------------------------------------------TT 770
Ssty2|NT_161924.2|A|               ------------------------------------------------TT 775
Ssty2|NT_165790.1|B|REFERENCE      ------------------------------------------------TT 772
Ssty2|NT_161879.2|A|               ------------------------------------------------TT 772
Ssty2|NT_161875.2|B|               ------------------------------------------------TT 774
Ssty2|NT_165791.1|A|               -------------------------------------------------T 762
Ssty2|NT_161902.2|D|               ------------------------------------------------TT 780
Ssty2|NT_165798.1|A|               ------G----------------------------------------TTT 772
Ssty2|NT_161897.2|B|               ------G----------------------------------------TTT 799
Ssty2|NT_165797.1|A|               -----------------------------------------------TTT 791
Ssty2|NT_161895.2|A|               -----------------------------------------------TTT 769
Ssty2|NT_161898.2|A|               --------------------------------------------------
Ssty2|NT_161902.2|C|               ------------------------------------------------TT 762
Ssty2|NT_161902.2|B|               ------G----------------------------------------TTT 789
Ssty2|NT_161902.2|A|               ------G----------------------------------------TTT 783
                                                                                     

Orly|NT_161926.2|REFERENCE         GTTCATTTTTT-CTTTGGATGGGTGATTAATTTTAATTTGAGTGTGTTTT 867
Orly|NT_161892.2|                  GTTCATTTTTT-CTTTGGATGGGTGATTAATTTTAATTTGAGTGTGTTTT 887
Orly|NT_161879.2|                  GTTCATTTTTT-CTTTGGATGGGTGATTAATTTTAATTTGAGTGTGTTTT 874
Orly|NT_161868.2|                  GTTCATTTTTT-CTTTGGATGGGTGATTAATTTTAATTTGAGTGTGTTTT 875
Orly|NT_165792.1|                  GTTCATTTTTT-CTTTGGATGGGTGATTAATTTTAATTTGAGTGTGTTTT 883
Orly|NT_165790.1|                  GTTCATTTTTT-CTTTGGATGGGTGATTAATTTTAATTTGAGTGTGTTTT 895
Orly|NT_161875.2|                  GTTCATTTTTT-CTTTGGATGGGTGATTAATTTTAATTTGAGTGTGTTTT 874
Orly|NT_161924.2|                  GTTCATTTTTT-CTTTGGATGGGTAATTAATTTTACTTTGAGTGTGTTTT 881
Orly|NT_165791.1|                  GTTCATTTTTT-CTTTGGATGGGTGATTAATTTTAATTTGAGTGTGTTTG 871
Ssty1|NT_161885.2|A|               GTTCGTTTTTT-CTTTGGATGGGTGTTTAATTTTACTTTGAGTGTGTTTG 861
Ssty1|NT_161877.2|A|               GTTCGTTTTTT-CTTTGGATGGGTGTTTAATTTTACTTTGAGTGTGTTTG 858
Ssty1|NT_165794.1|A|               GTTCGTTTTTT-CTTTGGATGGGTGTTTAATTTTACTTTGAGTGTGTTTG 860
Ssty1|NT_165796.1|A|               GTTCGTTTTTT-CTTTGGATGGGTGTTTAATTTTACTTTGAGTGTGTTTG 857
Ssty1|NT_165793.1|A|               GTTCGTTTTTT-CTTTGGATGGGTGTTTAATTTTACTTTGAGTGTGTTTG 858
Ssty1|NT_161937.2|A|               GTTCGTTTTTTTCTTTGGATGGGTGTTTAATTTTACTTTGAGTGTGTTTG 857
Ssty1|NT_161923.2|A|               GTTCGTTTTTT-CTTTGGATGGGTGTTTAATTTTACTTTGAGTGTGTTTG 854
Ssty1|NT_161911.2|C|               GTTTGTTTTTT-CTTTGGATGGGTGTTTAATTTTACTTTGAGTGTGTTTG 849
Ssty1|NT_161906.2|B|               GTTTGTTTTTT-CTTTGGATGGGTGTTTAATTTTACTTTGAGTGTGTTTG 850
Ssty1|NT_165795.1|B|               GTTTGTTTTTT-CTTTGGATGGGTGTTTAATTTTACTTTGAGTGCGTTTG 852
Ssty1|NT_161895.2|B|               GTTTGTTTTTT-CTTTGGATGGGTGTTTAATTTTACTTTGAGTGTGTTTG 852
Ssty1-inserted|NT_165790.1|        GTTTGTTTTTT-CTTTGGATGGGTGTTTAATTTTACTTTGAGTGTGTTTG 1052
Ssty1-inserted|NT_161877.2|        GTTTGTTTTTT-CTTTGGATGGGTGTTTAATTTTACTTTGAGTGTGTTTG 1050
Ssty1-inserted|NT_161924.2|        GTTTGTTTTTT-CTTTGGAGGGGTGTTTAATTTTACTTTGAGTGTGTTTG 1049
Ssty1-inserted|NT_165792.1|        ATTTGTTTTTT-CTTTGGATGGGTGTTTAATTTTACTTTGAGTGTGTTTG 1037
Ssty1-inserted|NT_161868.2|        GTTTGTTTTTT-CTTTGGATGGGTGTTTAATTTTACTTTGAGTGTGTTTG 1053
Ssty1-inserted|NT_165794.1|        GTTTGTTTTTT-CTTTGGATGGGTGTTTAATTTTACTTTGAGTGTGTTTG 1052
Ssty1-inserted|NT_161892.2|        GTTTGTTTTTT-CTTTGGATGGGTGTTTAATTTTACTTTGAGTGTGTTTG 1058
Ssty1-inserted|NT_161875.2|        GTTTGTTTTTT-CTTTGGATGGGTGTTTAATTTTACTTTGAGTGTGTTTG 1061
Ssty1-inserted|NT_161879.2|        GTTTGTTTTTT-CTTTGGATGGGTGTTTAATTTTACTTTGAGTGTGTTTG 1058
Ssty1-inserted|NT_161928.2|        GTTTGTTTTTT-CTTTGGATGGGTGTTTAATTTTACTTTGAGTGTGTTTG 1054
Ssty1-inserted|NT_165791.1|        GTTTGTTTTTT-CTTTGGATGGGTGTTTAATTTTACTTTGAGTGTGTTTG 1050
Ssty1-inserted|NT_161926.2|        GTTTGTTTTTT-CTTTGGATGGGTGTTTAATTTTACTTTGAGTGTTTTTG 1057
Ssty1-inserted|NT_161906.2|        GTTTGTTTTTT-CTTTGGATGGGTGTTTAATTTTACTTTGAGTGTGTTTG 1052
Ssty1|NT_165795.1|A|               GTTTGTTTTTT-CTTTGGATGGGTGTTTAATTTTACTTTGAGTGTGTTTG 861
Ssty1|NT_165795.1|C|               GTTTGTTTTTT-CTTTGGATGGGTGTTTAATTTTACTTTGAGTGTGTTTG 852
Ssty1|NT_161904.2|D|               GTTTGTTTTTT-CTTTGGATGGGTGTTTAATTTTACTTTGAGTGTGTTTG 855
Ssty1|NT_161902.2|A|               GTTTGTTTTTT-CTTTGGATGGGTGTTTAATTTTACTTTGAGTGTGTTTG 855
Ssty1|NT_161904.2|C|               GTTT----TTT-CTTTGGATGGGTGTTTAATTTTACTTTGAGTGTGTTTG 851
Ssty1|NT_161904.2|B|               GTTTGTTTTTT-CTTTGGATGGGTGTTTAATTTTACTTTGAGTGTGTTTG 855
Ssty1|NT_161904.2|A|REFERENCE      GTTTGTTTTTT-CTTTGGATGGGTGTTTAATTTTACTTTGAGTGTGTTTG 855
Ssty1|NT_161911.2|A|               GTTTGTTTTTT-CTTTGGATGGGTGTTTAATTTTACTTTGAGTGTGTTTG 855
Ssty1|NT_161906.2|C|               GTTTGTTTTTT-CTTTGGATGGGTGTTTAATTTTACTTTGAGTGTGTTTG 855
Ssty1|NT_161911.2|B|               GTTTGTTTTTT-CTTTGGATGGGTGTTTAATTTTACTTTGAGTGTGTTTG 853
Ssty1|NT_161906.2|A|               GTTTGTTTTTT-CTTTGGATGGGTGTTTAATTTTACTTTGAGTGTGTTTG 855
Ssty1|NT_161895.2|A|               GTTTGTTTTTT-CTTTGGGTGGGTGTTTAATTTTACTTTGAGTGTGTTTG 858
Ssty2|NT_161919.2|A|               GTTTGCTTGCT--------TGCTTGGTTAATTTTATTT-GAGTTTCTGTA 816
Ssty2|NT_161897.2|A|               GTTTGCTTGCT--------TGCTTGGTTAATTTTATTT-GAGTTTCTGTA 819
Ssty2|NT_161937.2|A|               GTTTGTTTGCT--------TGCTTGGTTAATTTTGTTT-GAGTTTCTATA 818
Ssty2|NT_161895.2|B|               GTTTGTTTGCT--------TGCTTGGTTAATTTTATTT-GAGTTTCTGTA 813
Ssty2|NT_161898.2|B|               GTTTGTTTGCT--------TGCTTGGTTAATTTTATTT-GAGTTTCTGTA 813
Ssty2|NT_161902.2|E|               GTTTGTTTGCT--------TGCTTGGTTAATTTTATTT-GAGTTTCTATA 815
Ssty2|NT_161875.2|A|               GTTTGTTTGCC--------TGCTTGGTTAATTTTATTT-GAGTTTCTGTA 812
Ssty2|NT_165790.1|A|               GTTTGTTTGCC--------TGCTTGGTTAATTTTATTT-GAGTTTCTGTA 819
Ssty2|NT_165791.1|B|               GTTTGTTTGCC--------TGCTTGGTTAATTTTATTT-GAGTTTCTGTA 818
Ssty2|NT_161868.2|A|               GTTTGTTTGCC--------TGCTTGGTTAATTTTATTT-GAGTTTCTGTA 820
Ssty2|NT_165792.1|B|               GTTTGTTTGCC--------TGCTTGGTTAATTTTATTT-GAGTTTCTGTA 821
Ssty2|NT_161923.2|A|               GTTTGTTTGCC--------TGCTTGGTTAATTTTATTT-GAGTTTCTGTA 821
Ssty2|NT_161868.2|B|               GTTTGTTTGCT--------TGCTTGGTTAATTTTATTT-GAGTTTCTGTA 819
Ssty2|NT_165792.1|A|               CTTTGTTTGCT--------TGCTTGGTTAATTTTATTT-GAGTTTCTGTA 813
Ssty2|NT_161926.2|A|               GTTTGTTTGCT--------TGCTTGGTTAATTTTATTT-GAGTTTCTGTA 815
Ssty2|NT_161892.2|A|               GTTTGTTTGCT--------TGCTTGGTTAATTTTATTT-GAGTTTCTGTA 811
Ssty2|NT_161924.2|A|               GTTTGTTTGCT--------TGCTTGGTTAATTTTATTT-GAGTTTCTGTA 816
Ssty2|NT_165790.1|B|REFERENCE      GTTTGTTTGCT--------TGCTTGGTTAATTTTATTT-GAGTTTCTGTA 813
Ssty2|NT_161879.2|A|               GTTTGTTTGCT--------TGCTTGGTTAATTTTATTT-GAGTTTCTGTA 813
Ssty2|NT_161875.2|B|               GTTTGTTTGCT--------TGCTTGGTTAATTTTATTT-GAGTTTCTGTA 815
Ssty2|NT_165791.1|A|               GTTTGTTTGCT--------TGCTTGGTTAATTTTATTT-GAGTTTCTGTA 803
Ssty2|NT_161902.2|D|               GTTTTTTTGCT--------TGCTTGGTTAATTTTATTT-GAGTTTCTGTA 821
Ssty2|NT_165798.1|A|               GGTTGTTTGCT--------TGCTTGGTTAATTTTATTT-GAGTTTCTGTA 813
Ssty2|NT_161897.2|B|               GGTTGTTTGCT--------TGCTTGGTTAATTTTATTT-GAGTTTCTGTA 840
Ssty2|NT_165797.1|A|               GGTTGTTTGCT--------TGCTTGGTTAATTTTATTT-GAGTTTCTGTA 832
Ssty2|NT_161895.2|A|               GTTTGTTTGCT--------TGCTTGGTTAATTTTATTT-GAGTTTCTGTA 810
Ssty2|NT_161898.2|A|               GTTT-TATGCT--------TGCTTGGTTAATTTTATTTTGAGTTTCTGTA 806
Ssty2|NT_161902.2|C|               GTTT-TATGCT--------TGCTTGGTTAATTTTATTTTGAGTTTCTGTA 803
Ssty2|NT_161902.2|B|               GTTTGCTTGCT--------TGGTTGGTTAATTTTATTT-GAGTTTCTGTA 830
Ssty2|NT_161902.2|A|               GTTTGCTTGCT--------TGGTTGGTTAATTTTATTT-GAGTTTCTGTA 824
                                     *                 *  *  ********  ** ****   * * 

Orly|NT_161926.2|REFERENCE         TGTGTAGCTTTGGCTGTTAGGAAAATCACTCTGTAGAATAGTCTAGCCTT 917
Orly|NT_161892.2|                  TGTGTAGCTTTGGCTGTTAGGAAAATCACTCTGTAGAATAGATTAGCCTT 937
Orly|NT_161879.2|                  TGTGTAGCTTTGGCTGTTAGGAAAATCACTCTGTAGAATAGACTAGCCTT 924
Orly|NT_161868.2|                  TGTGTAGCTTTGGCTGTTAGGAAAATCACTCTGTAGAATAGACTAGCCTT 925
Orly|NT_165792.1|                  TGTGTAGCTTTGGCTGTTAGGAAAATCACTCTGTAGAATAGACTAGCCTT 933
Orly|NT_165790.1|                  TGTGTAGCTTTGGCTGTTAGGAAAATCACTCTGTAGAATAGACTAGCCTT 945
Orly|NT_161875.2|                  TGTGTAGCTTTGGCTGTTAGGAAAATCACTCTGTAGAATAGACTAGCCTT 924
Orly|NT_161924.2|                  TGTGTAGCTTTGGCTGTTAGGAAAATCACTCTGTAGAATAGACTAGCCTT 931
Orly|NT_165791.1|                  TGTGTAGCTTTGGCTGTTAGGAAAATCACTCTGTAGAATAGACTAGCCTT 921
Ssty1|NT_161885.2|A|               TGTGTAGCGTTGGCTGTTAGGAGAATCACTCTGTAGAATAGACTAGCCTT 911
Ssty1|NT_161877.2|A|               TGTGTAGCGTTGGCTGTTAGGAGAATCACTCTGTAGAATAGACTAGCCTT 908
Ssty1|NT_165794.1|A|               TGTGTAGCGTTGGCTGTTAGGAGAATCACTCTGTAGAATAGACTAGCCTT 910
Ssty1|NT_165796.1|A|               TGTGTAGCGTTGGCTGTTAGGAGAATCACTCTGTAGAATAGACTAGCCTT 907
Ssty1|NT_165793.1|A|               TGTGTAGCGTTGGCTGTTAGGAGAATCACTCTGTAGAATA-ACTAGCCTT 907
Ssty1|NT_161937.2|A|               TGTGTAGCGTTGGCTGTTAGGAGAATCACTCTGTAGAATAGACTAGCCTT 907
Ssty1|NT_161923.2|A|               TGTGTAGCGTTGGCTGTTAGGAGAATCACTCTGTAGAATAGACTAGCCTT 904
Ssty1|NT_161911.2|C|               TGTGTAGCTTTGGCTGTTAGGAAAATCACTCTGTAGAATAGACTAGCCTT 899
Ssty1|NT_161906.2|B|               TGTGTAGCTTTGGCTGTTAGGAAAATCACTCTGTAGAATAGACTAGCCTT 900
Ssty1|NT_165795.1|B|               TGTGTAGCTTTGGCTGTTAGGAAAATCACTTTTTAGAATAGACTAGCCTT 902
Ssty1|NT_161895.2|B|               TGTGTAGCTTTGGCTGTTAGGAAAATCACTCTGTAGAATAGACTAGACTT 902
Ssty1-inserted|NT_165790.1|        TGTGTAGCTTTGACTGTTAGGAAAATCACTTTGTAGAATAGACTAGCCTT 1102
Ssty1-inserted|NT_161877.2|        TGTGTAGCTTTGACTGTTAGGAAAATCACTTTGTAGAATAGACTAGCCTT 1100
Ssty1-inserted|NT_161924.2|        TGTGTAGCTTTGACTGTTAGGAAAATCACTTTGTAGAATAGACTAGCCTT 1099
Ssty1-inserted|NT_165792.1|        TGTGTAGCTTTGACTGTTAGGAAAATCACTTTGTAGAATAGACTAGCCTT 1087
Ssty1-inserted|NT_161868.2|        TGTGTAGCTTTGACTGTTAGGAAAATCACTTTGTAGAATAGACTAGCCTT 1103
Ssty1-inserted|NT_165794.1|        TGTGTAGCTTTGACTGTTAGGAAAATCACTTTGTAGAATAGACTAGCCTT 1102
Ssty1-inserted|NT_161892.2|        TGTGTAGCTTTGACTGTTAGGAAAATCACTTTGTAGAATAGACTAGCCTT 1108
Ssty1-inserted|NT_161875.2|        TGTGTAGCTTTGACTGTTAGGAAAATCACTTTGTAGAATAGACTAGCCTT 1111
Ssty1-inserted|NT_161879.2|        TGTGTAGCTTTGACTGTTAGGAAAATCACTTTGTAGAATAGACTAGCCTT 1108
Ssty1-inserted|NT_161928.2|        TGTGTAGCTTTGACTGTTAGGAAAATCACTTTGTAGAATAGACTAGCCTT 1104
Ssty1-inserted|NT_165791.1|        TGTGTAACTTTGACTGTTAGGAAAATCACTTTGTAGAATAGACTAGCCTT 1100
Ssty1-inserted|NT_161926.2|        TGTGTAGCGTTGACTGTTAGGAAAATCACTTTGTAGAATAGACTAGCCTT 1107
Ssty1-inserted|NT_161906.2|        TGTGTAGCTTTGACTGTTAGGAAAATCACTTTGTAGAATAGACTAGCCTT 1102
Ssty1|NT_165795.1|A|               TGTGTAGCTTTGGCTGTTAGGAAAATCACTCTGTAGAATAGACTAGCCTT 911
Ssty1|NT_165795.1|C|               TGTGTAGTTTTGACTGTTAGGAAAATCACTCTGTAGAATAGACTAGCCTT 902
Ssty1|NT_161904.2|D|               TGTGTAGCTTTGGCTGTTAGGAAAATCACTTTGTAGAATAGACTAGCCTT 905
Ssty1|NT_161902.2|A|               TGTGTAGCTTTGGCTGTTAGGAAAATCACTTTGTAGAATAGACTAGCCTT 905
Ssty1|NT_161904.2|C|               TGTGTAGCTTTGGCTGTTAGGAAAATCACTTTGTAGAATAGACTAGCCTT 901
Ssty1|NT_161904.2|B|               TGTGTAGCTTTGGCTGTTAGGAAAATCACTTTGTAGAATAGACTAGCCTT 905
Ssty1|NT_161904.2|A|REFERENCE      TGTGTAGCTTTGGCTGTTAGGAAAATCACTTTGTAGAATAGACTAGCCTT 905
Ssty1|NT_161911.2|A|               TGTGTAGCTTTGGCTGTTAGGAAAATCACTTTGTAGAATAGACTAGCCTT 905
Ssty1|NT_161906.2|C|               TGTGTAGCTTTGGCTGTTAGGAAAATCACTTTGTAGAATAGACTAGCCTT 905
Ssty1|NT_161911.2|B|               TGTGTAGCTTTGGCTGTTAGGAAAATCACTTTGTAGAATAGACTAGCCTT 903
Ssty1|NT_161906.2|A|               TGTGTAGCTTTGGCTGTTAGGAAAATCACTTTGTAGAATAGACTAGCCTT 905
Ssty1|NT_161895.2|A|               TGTGTAGCTTTCGCTGTTAGGAAAATCACTTTGTAGAATAGACTGTCCTT 908
Ssty2|NT_161919.2|A|               TGTTTAGATTAGGCTGTCAGGAAACTCACTGTGTAGACCAGACTAGCCTT 866
Ssty2|NT_161897.2|A|               TGTTTAGATTAGGCTGTCAGGAAACTCACTGTGTAGACCAGACTAGCCTT 869
Ssty2|NT_161937.2|A|               TGTTTAGATTTGGCTGTCAGGAAACTCACTGTGTAGACCAGACTAGCCTT 868
Ssty2|NT_161895.2|B|               TGTTTAGATTTGGCTGTCAGGAAACTCACTGTGTAGAAGAGACTAGCCTT 863
Ssty2|NT_161898.2|B|               TGTTTAGATTTGGCTGTCAGGAAACTCACTGTGTAGAAGAGACTAGCCTT 863
Ssty2|NT_161902.2|E|               TGTTTAGATTTGGCTGTCAGGAAACTCACTGTGTAGACCAGACTAGCCTT 865
Ssty2|NT_161875.2|A|               TGTTTAGATTTGGCTGTCAGGAAACTCACTGTGTAGACCAGACTAGCCTT 862
Ssty2|NT_165790.1|A|               TGTTTAGATTTGGCTGTCAGGAAACTCACTGTGTAGACCAGACTAGCCTT 869
Ssty2|NT_165791.1|B|               TGTTTAGATTTGGCTGTCAGGAAACTCACTGTGTAGACCAGACTAGCCTT 868
Ssty2|NT_161868.2|A|               TGTTTAGATTTGGCTGTCAGGAAACTCACTGTGTAGACCAGACTAGCCTT 870
Ssty2|NT_165792.1|B|               TGTTTAGATTTGGCTGTCAGGAAACTCACTGTGTAGACCAGACTAGCCTT 871
Ssty2|NT_161923.2|A|               TGTTTAGATTTGGCTGTCAGGAAACTCACTGTGTAGACCAGACTAGCCTT 871
Ssty2|NT_161868.2|B|               TGTTTAGATTTGGCTGTCAGGAAACTCACTGTGTAGACCAGACTAGTCTT 869
Ssty2|NT_165792.1|A|               TGTTTAGATTTGGCTGTCAGGAAACTCACTGTGTAGACCAGACTAGTCTT 863
Ssty2|NT_161926.2|A|               TGTTTAGATTTGGCTGTCAGGAAACTCACTGTGTAGACCAGACTAGTCTT 865
Ssty2|NT_161892.2|A|               TGTTTAGATTTGGCTGTCAGGAAACTCACTGTGTAGACCAGACTAGTCTT 861
Ssty2|NT_161924.2|A|               TGTTTAGATTTGGCTGTCAGGAAACTCACTGTGTAGACCAGACTAGTCTT 866
Ssty2|NT_165790.1|B|REFERENCE      TGTTTAGATTTGGCTGTCAGGAAACTCACTGTGTAGACCAGACTAGTCTT 863
Ssty2|NT_161879.2|A|               TGTTTAGATATGGCTGTCAGGAAACTCACTGTGTAGACCAGACTAGTCTT 863
Ssty2|NT_161875.2|B|               TGTTTAGATATGGCTGTCAGGAAACTCACTGTGTAGACCAGACTAGTCTT 865
Ssty2|NT_165791.1|A|               TGTTTAGATTTGGCTGTCAGGAAACTCACTGTGTAGACCAGACTAGTCTT 853
Ssty2|NT_161902.2|D|               TGTTTAGATTTGGCTGTCAGGAAACTCACTGTGTATACCAGACTAGCCTT 871
Ssty2|NT_165798.1|A|               TGTTTAGATTTGGCTGTCAGGAAACTCACTGTGTAGACCAGACTAGCCTT 863
Ssty2|NT_161897.2|B|               TGTTTAGATTTGGCTGTCAGGAAACTCACTGTGTAGACCAGACTAGCCTT 890
Ssty2|NT_165797.1|A|               TGTTTAGATTTGGCTGTCAGGAAACTCACTGTGTAGACCAGACTAGCCTT 882
Ssty2|NT_161895.2|A|               TGTTTAGATTTGGCTGTCAGGAAACTCACTGTGTAGACCAGACTAGCCTT 860
Ssty2|NT_161898.2|A|               TGTTTAGATTTGGCTGTCAGGATACTCACTGTGTAGACCAGACTATCCTT 856
Ssty2|NT_161902.2|C|               TGTTTAGATTTGGCTGTCAGGAAACTCACTGTATAGACCAGGCTAGCCTT 853
Ssty2|NT_161902.2|B|               TGTTTAGTTTTGGCTGTCAGGAAACTCACTGTGTAGACCAGACTAGCCTT 880
Ssty2|NT_161902.2|A|               TGTTTAGATTTGGCTGTCAGGAAATACACTGTGTAGACCAGACTAGCCTT 874
                                   *** **       **** **** *  **** * ** *  *   *   ***

Orly|NT_161926.2|REFERENCE         TATCTCACTAAGGTTTGCCTCCCTCTGCCTCTTGAGTACTAGGATTTAAG 967
Orly|NT_161892.2|                  TATCTCACTAAGGTTTGCCTCCCTCTGCCTCTTGAGTACTAGGATTTAAG 987
Orly|NT_161879.2|                  TATCTCACTAAGGTTTGCCTCCCTCTGCCTCTTGAGTACTAGGATTTAAG 974
Orly|NT_161868.2|                  TATCTCACAATGGTTTGCCTCCCTCTGCCTCTTGAGTACTAGGATTTAAG 975
Orly|NT_165792.1|                  TATCTCACTAAGGTTTGCCTCCCTCTGCCTCTTGAGTACTAGGATTTAAG 983
Orly|NT_165790.1|                  TATCTCACTAAGGTTTGCCTCCCTCTGCCTCTTGAGTACTAGGATTTAAG 995
Orly|NT_161875.2|                  TATCTCACTAAGGTTTGCCTCCCTCTGCCTCTTGAGTACTAGGATTTGAG 974
Orly|NT_161924.2|                  TATCTCACTAAGGTTTGCCTCCCTCTGCCTCTTGAGTACTAGGATTTAAG 981
Orly|NT_165791.1|                  TATCTCACTAAGGTTTGCCTCCCTCTGCCTCTTGAGTACTAGGATTTAAG 971
Ssty1|NT_161885.2|A|               TATCTCACTAAGGTTTGCCTCCCTCTGCCTCTTGAGTACTAGGATTTAAG 961
Ssty1|NT_161877.2|A|               TATCTCACTAAGGTTTGCCTCCCTCTGCCTCTTGAGTACTAGGATTTAAG 958
Ssty1|NT_165794.1|A|               TATCTCACTAAGGTTTGCCTCCCTCTGCCTCTTGAGTACTAGGATTTAAG 960
Ssty1|NT_165796.1|A|               TATCTCACTAAGGTTTGCCTCCCTCTGCCTCTTGAGTACTAGGATTTAAG 957
Ssty1|NT_165793.1|A|               TATCTCACTAAGGTTTGCCTCCCTCTGCCTCTTGAGTACTAGGATTTAAG 957
Ssty1|NT_161937.2|A|               TATCTCACTAAGGTTTGCCTCCCTCTGCCTCTTGAGTACTAGGATTTAAG 957
Ssty1|NT_161923.2|A|               TATCTCCCTAAGGTTTGCCTCCCTCTGCCTCTTGAGTACTAGGATTTAAG 954
Ssty1|NT_161911.2|C|               TATCTCACTAAGGTTTGCCTCCCTCTGCCTCTTGAGTACTAGGATTAAAG 949
Ssty1|NT_161906.2|B|               TATCTCACTAAGGTTTGCCTCCCTCTGCCTCTTGAGTACTAGGATTAAAG 950
Ssty1|NT_165795.1|B|               TATCTCTCTAAGGTTTGCCTCCCTCTGCCTCTTGAGTACTAGGATTAAAG 952
Ssty1|NT_161895.2|B|               TATCTCACTAAGGTTTGCCTCCCTCTGCCTCTTGAGTACTAGGATTAAAG 952
Ssty1-inserted|NT_165790.1|        TATCTCACTAAGTTTTGCCTCCCTCTGCCTCTTGAGTACAAGGATTAAAG 1152
Ssty1-inserted|NT_161877.2|        TATCTCACTAAGTTTTGCCTCCCTCTGCCTCTTGAGTACAAGGATTAAAG 1150
Ssty1-inserted|NT_161924.2|        TATCTCACTAAGTTTTGCCTCCCTCTGCCTCTTGAGTACTAGGATTAAAG 1149
Ssty1-inserted|NT_165792.1|        TATCTCACTAAGTTTTGCCTCCCTCTGCCTCTTGAGTACTAGGATTAAAG 1137
Ssty1-inserted|NT_161868.2|        TATCTCACTAAGTTTTGCCTCCCTCTGCCTCTTGAGTACTAGGATTAAAG 1153
Ssty1-inserted|NT_165794.1|        TATCTCACTAAGTTTTGCCTCCCTCTGCCTCTTGAGTACTAGGATTAAAG 1152
Ssty1-inserted|NT_161892.2|        TATCTCACTAAGTTTTGCCTCCCTCTGCCTCTTGAGTACTAGGATTAAAG 1158
Ssty1-inserted|NT_161875.2|        TATCTCACTAAGTTTTGCCTCCCTCTGCCTCTTGAGTACTAGGATTAAAG 1161
Ssty1-inserted|NT_161879.2|        TATCTCACTAAGTTTTGCCTCCCTCTGCCTCTTGAGTACTAGGATTAAAG 1158
Ssty1-inserted|NT_161928.2|        TATCTCACTAAGTTTTGCCTCCCTCTGCCTCTTGAGTACTAGGATTAAAG 1154
Ssty1-inserted|NT_165791.1|        TATCTCACTAAGTTTTGCCTCCCTCTGCCTCTTGAGTACTAGGATTAAAG 1150
Ssty1-inserted|NT_161926.2|        TATCTCACTAAGTTTTGCCTCCCTCTGCCTCTTGAGTACTAGGATTAAAG 1157
Ssty1-inserted|NT_161906.2|        TATCTCACTAAGGTTTGCCTCCCTCTGCCTCTTGAGTACTAGGATTAAAG 1152
Ssty1|NT_165795.1|A|               TATCTCACTAAGGTTTGCCTCCCTCTGCCTCTTGAGTACTAGGATTAAAG 961
Ssty1|NT_165795.1|C|               TATCTCACTAAGGTTTGCCTCCCTCTGCATCTTGAGTACTAGGATTAAAG 952
Ssty1|NT_161904.2|D|               TATCTCACTAAGGTTTGCCTCCCTCTGCCTCTTGAGTACTAGGATTAAAG 955
Ssty1|NT_161902.2|A|               TATCTCACTAAGGTTTGCCTCCCTCTGCCTCTTGAGTACTAGGATTAAAG 955
Ssty1|NT_161904.2|C|               TATCTCACTAAGGTTTGCCTCCCTCTGCCTCTTGAGTACTAGGATTAAAG 951
Ssty1|NT_161904.2|B|               TATCTCACTAAGGTTTGCCTCCCTCTGCCTCTTGAGTACTAGGATTAAAG 955
Ssty1|NT_161904.2|A|REFERENCE      TATCTCACTAAGGTTTGCCTCCCTCTGCCTCTTGAGTACTAGGATTAAAG 955
Ssty1|NT_161911.2|A|               TATCTCACTAAGGTTTGCCTCCCTCTGCCTCTTGAGTACTAGGATTAAAG 955
Ssty1|NT_161906.2|C|               TATCTCACTAAGGTTTGCCTCCCTCTGCCTCTTGAGTACTAGGAATAAAG 955
Ssty1|NT_161911.2|B|               TATCTCACTAAGGTTTGCCTCCCTCTGCCTCTTGAGTACTAGGATTAAAG 953
Ssty1|NT_161906.2|A|               TATCTCACTAAGGTTTGCCTCCCTCTGCCTCTTGAGTACTAGGATTAAAG 955
Ssty1|NT_161895.2|A|               TATCTCACTAAGGTTTGCCTCCCTCTGCCTCTTGAGTACTAGGGTTAAAG 958
Ssty2|NT_161919.2|A|               TATCTCACTAAGGTCTGCCTTGCTCTGCTTCTTAATTACTATGATTAAAG 916
Ssty2|NT_161897.2|A|               TATCTCACTAAGGTCTGCCTCGCTCTGCTTCTTGATTACTATGATTAAAG 919
Ssty2|NT_161937.2|A|               TATCTCACTAAGGTCTGCCTTGCTCTGCCTCTTGATTACTATGACTAAAG 918
Ssty2|NT_161895.2|B|               TATCTCACTAACGTCTGCCTTGCTCTGCCTCTTGAGTACTATGATTAAAG 913
Ssty2|NT_161898.2|B|               TATCTCACTAACGTCTGCCTTGCTCTGCCTCTTGAGTACTATGATTAAAG 913
Ssty2|NT_161902.2|E|               TATCTCACTAAGGTCTGCCTTGCTCTGCCTCTTGAGTACTATGATTAAAG 915
Ssty2|NT_161875.2|A|               TATCTCACTAAGGTCTGCCTCACTCTGCCTCTTGAGTACTATGATTAAAG 912
Ssty2|NT_165790.1|A|               TATCTCACTAAGGTCTGCCTCACTCTGCCTCTTGAGTACTATGATTAAAG 919
Ssty2|NT_165791.1|B|               TATCTCACTAAGGTCTGCCTCACTCTGCCTCTAGAGTACTATGATTAAAG 918
Ssty2|NT_161868.2|A|               TATCTCACTAAGGTCTGCCTCACTCTGCCTCTTGAGTACTATGATTAAAG 920
Ssty2|NT_165792.1|B|               TATCTCACTAAGGTCTGCCTCACTCTGCCTCTTGAGTACTATGATTAAAG 921
Ssty2|NT_161923.2|A|               TATCTCACTAAGGTCTGCCTCACTCTGCCTCTTGAGTACTATGATTAAAG 921
Ssty2|NT_161868.2|B|               TCTCTCACTAAGGTCTGCCTCACTCTGCCTCTTGAGTACTATGATTAAAG 919
Ssty2|NT_165792.1|A|               TCTCTCACTAAGGTCTGCCTCACTCTGCCTCTTGAGTACTATGATTAAAG 913
Ssty2|NT_161926.2|A|               TCTCTCACTAAGGTCTGCCTCACTCTGCCCCTTGAGTACTATGATTAAAG 915
Ssty2|NT_161892.2|A|               TCTCTCACTAAGGTCTGCCTCACTCTGCCTCTTGAGTACTATGATTAAAG 911
Ssty2|NT_161924.2|A|               TCTCTCACTAAGGTCTGCCTCACTCTGCCTCTTGAGTACTATGATTAAAG 916
Ssty2|NT_165790.1|B|REFERENCE      TCTCTCACTAAGGTCTGCCTCACTCTGCCTCTTGAGTACTATGATTAAAG 913
Ssty2|NT_161879.2|A|               TCTCTCACTAAGGTCTGCCTCACTCTGCCTCTTGAGTACTATGATTAAAG 913
Ssty2|NT_161875.2|B|               TCTCTCACTAAGGTCTGCCTCACTCTGCCTCTTGAGTACTATGATTAAAG 915
Ssty2|NT_165791.1|A|               TCTCTCACTAAGGTCTGCCTCACTCTGCCTTTTGAGTACTATGATTAAAG 903
Ssty2|NT_161902.2|D|               TATCTCACTAAGGTCTGCCTCGCTCTGCCTCTTGAGTACTATGATTAAAG 921
Ssty2|NT_165798.1|A|               TATCTCACTAAGGTCTGCCTCACTCTGCCTCTTGAGTACTATGATTAAAG 913
Ssty2|NT_161897.2|B|               TATCTCACTAAGGTCTGCCTCACTCTGCCTCTTGAGTACTATGATTAAAG 940
Ssty2|NT_165797.1|A|               TATCTCACTAAGGTCTGCCTCACTCTGCCTCTTGAGTACTATGATTAAAG 932
Ssty2|NT_161895.2|A|               TATCTCACTAAGGTCTGCCTCGCTCTGCCTCTTGAGTACTATGATTAAAG 910
Ssty2|NT_161898.2|A|               TATCTCACTAAGATCTGACTCACTCTGCCTCTTGAGAACTATGATTAAAG 906
Ssty2|NT_161902.2|C|               TATCTCACTAAGATCTGCCTCGCTCTGCCTCTTGAGTACTATGATTAAAG 903
Ssty2|NT_161902.2|B|               TATGTCACTAAGGTCTGCCTCGCTCTACCTCTTGAGTACTATTACTAAAG 930
Ssty2|NT_161902.2|A|               TATCTCACTAAGGTCTGGCTCACTCTGCCTCTTGAGTACTATGACTAAAG 924
                                   * * ** * *   * ** **  **** *   *  *  ** *    *  **

Orly|NT_161926.2|REFERENCE         ACTTGGGT----CACTAACACCTCCTATTAACTTCTG-ATTTGATTGTTT 1012
Orly|NT_161892.2|                  ACTTGGGT----CACTAACACCTCCTATTAACTTCTG-ATTTGATTGTTT 1032
Orly|NT_161879.2|                  ACTTGGGT----CACTAACACCTCCTATTAACTTCTG-ATTTGATTGTTT 1019
Orly|NT_161868.2|                  ACTTGGGT----CACTAACACCTCCTATTAACTTCTG-ATTTGAGTGTTT 1020
Orly|NT_165792.1|                  ACTTGGGT----CACTAACACCTCCTATTAACTTCTG-ATTTGATTGTTT 1028
Orly|NT_165790.1|                  ACTTGGGT----CACTAACACCTCCTATTAACTTCTG-ATTTGATTGTTT 1040
Orly|NT_161875.2|                  ACTTGGGT----CACTAACACCTCCTATTAACTTCTG-ATTTGATTGTTT 1019
Orly|NT_161924.2|                  ACTTGGGT----CACTAACACCTCCTATTAACTTCTG-ATTTGATTGTTT 1026
Orly|NT_165791.1|                  ACTTGGGT----CACTAACACCTCCTATTAACTTCTG-ATTTGATTGTTT 1016
Ssty1|NT_161885.2|A|               ACTTGGGT----CACTAACACCTCCTATTAACTTCTG-ATTTGATTGTTT 1006
Ssty1|NT_161877.2|A|               ACTTGGGT----CACTAACACCTCCTATTAACTTCTG-ATTTGATTGTTT 1003
Ssty1|NT_165794.1|A|               ACTTGGGT----CACTAACACCTCCTATTAACTTCTG-ATTTGATTGTTT 1005
Ssty1|NT_165796.1|A|               ACTTGGGT----CACTAACACCTCCTATTAACTTCTG-ATTTGATTGTTT 1002
Ssty1|NT_165793.1|A|               ACTTGGGT----CACTAACACCTCCTATTAACTTCTG-ATTTGATTGTTT 1002
Ssty1|NT_161937.2|A|               ACTTGGGT----CACTAACACCTCCTATTAACTTCTG-ATTTGATTGTTT 1002
Ssty1|NT_161923.2|A|               ACTTGGGT----CACTAACACCTCCTATTAACTTCTG-ATTTGATTGTTT 999
Ssty1|NT_161911.2|C|               ACTTGGGT----TACTACCATCTCCTATTAACTTCTG-ATTTGATTGTTT 994
Ssty1|NT_161906.2|B|               ACTTGGGT----TACTACCATCTCCTATTAACTTCTG-ATTTGATTGTTT 995
Ssty1|NT_165795.1|B|               ACTTGAGT----CACTAACACCTCCTATTAACTTCTG-ATTTGATTGTTT 997
Ssty1|NT_161895.2|B|               ACTTGGGT----CACTAACACCTCCTATTAACTTCTG-ATTTGA----TT 993
Ssty1-inserted|NT_165790.1|        ACTTGGGT----TACTACCATCTCCTATTAACTTCTG-ATTTGATTGTTT 1197
Ssty1-inserted|NT_161877.2|        ACTTGGGT----TACTACCATCTCCTATTAACTTCTG-ATTTGATTGTTT 1195
Ssty1-inserted|NT_161924.2|        ACTTGGGT----TACTACCATCTCCTATTAACTTCTG-ATTTGATTGTTT 1194
Ssty1-inserted|NT_165792.1|        ACTTGGGT----TACTACCATCTCCTATTAACTTCTG-ATTTGATTGTTT 1182
Ssty1-inserted|NT_161868.2|        ACTTGGGT----TACTACCATCTCCTATTAACTTCTG-ATTTGATTGTTT 1198
Ssty1-inserted|NT_165794.1|        ACTTGGGT----TACTACCATCTCCTATTAACTTCAG-ATTTGATTTTTT 1197
Ssty1-inserted|NT_161892.2|        ACTTGGGT----TACTACCATCTCCTATTAACTTCTG-ATTTGATTGTTT 1203
Ssty1-inserted|NT_161875.2|        ACTTGGGT----TACTACCATCTCCTATTAACTTCTG-ATTTGATTGTTT 1206
Ssty1-inserted|NT_161879.2|        ACTTGGGT----TACTGCCAACTCCTATTAACTTCTG-ATTTGATTGTTT 1203
Ssty1-inserted|NT_161928.2|        ACTTGGGT----TACTACCATCTCCTATTAACTTCTG-ATTTGATTGTTT 1199
Ssty1-inserted|NT_165791.1|        ACTTGGGT----TACTACCATCTCCTATTAACTTCTG-ATTTGATTGTTT 1195
Ssty1-inserted|NT_161926.2|        ACTTGGGT----TACTACCATCTCCTATTAACTTCTG-ATTTGATTTTTT 1202
Ssty1-inserted|NT_161906.2|        ACTTGGGT----TACTACCATCTCCTATTAACTTCTG-ATTTGATTGTTT 1197
Ssty1|NT_165795.1|A|               ACTTGGGT----TACTACCATCTCCTATTAACTTCTG-ATTTGATTGTTT 1006
Ssty1|NT_165795.1|C|               ACTTGGGT----TACTACCATCTCCTATTAACTTCTG-ATTTGATTGTTT 997
Ssty1|NT_161904.2|D|               ACTTGGGT----TACTACCATCTCCTATTAACTTCTG-ATTTGATTGTTT 1000
Ssty1|NT_161902.2|A|               ACTTGGGT----TACTACCATCTCCTATTAACTTCTG-ATTTGATTGTTT 1000
Ssty1|NT_161904.2|C|               ACTTGGGT----TACTACCATCTCCTATTAACTTCTG-ATTTGATTGTTT 996
Ssty1|NT_161904.2|B|               ACTTGGGT----TACTACCATCTCCTATTAACTTCTG-ATTTGATTGTTT 1000
Ssty1|NT_161904.2|A|REFERENCE      ATTTGGGT----TACTACCATCTCCTATTAACTTCTG-ATTTGATTGTTT 1000
Ssty1|NT_161911.2|A|               ATTTGGGT----TACTACCATCTCCTATTAACTTCTG-ATTTGATTGTTT 1000
Ssty1|NT_161906.2|C|               ATTTGGGT----TACTACCATCTCCTATTAACTTCTG-ATTTGATTGTTT 1000
Ssty1|NT_161911.2|B|               ATTTGGGT----TACTACCATCTCCTATTAACTTCTG-ATTTGATTGTTT 998
Ssty1|NT_161906.2|A|               ACTTGGGT----TACTACCATCTCCTATTAACTTCTG-ATTTGATTGTTT 1000
Ssty1|NT_161895.2|A|               ACTTGGGT----CACTAACACCTCCTATTAACTTCTG-ATTTGATTGTTT 1003
Ssty2|NT_161919.2|A|               TTATGGGT----CACCACCACTTCCTATTAACTTCTCCATTTGATTGTTT 962
Ssty2|NT_161897.2|A|               TTATGGGT----CACCACCACTTCCTATTAACTTCTCCATTTGATTGTTT 965
Ssty2|NT_161937.2|A|               TTATGGGTGGGTCACCACCACTTCCTATTAACTTCTCCATTTGATTGTTT 968
Ssty2|NT_161895.2|B|               TTATGGGT----CACCACCACTTTTTATTAACTTCTCCATTTGATTGTTT 959
Ssty2|NT_161898.2|B|               TTATGGGT----CACCACCACTTTTTATTAACTTCTCCATTTGATTGTTT 959
Ssty2|NT_161902.2|E|               TTATGGGT----CACCACCACTTCTTATTAACTTCTCCATTTGATTGTTT 961
Ssty2|NT_161875.2|A|               TTATGGGT----CACCACCACTTCCTATTAACTTCTCCATTTGATTGTTT 958
Ssty2|NT_165790.1|A|               TTATGGGT----CACCACCACTTCCTATTAACTTCTCCATTTGATTGTTT 965
Ssty2|NT_165791.1|B|               TTATGGGT----CACCACCACTTCCTATTAACTTCTCCATTTGATTGTTT 964
Ssty2|NT_161868.2|A|               TTATGGGT----CACCACCACTTCCTATTAATTTCTCCATTTGATTGTTT 966
Ssty2|NT_165792.1|B|               TTATGGGT----CACCACCACTTCCTATTAACTTCTCCATTTGATTGTTT 967
Ssty2|NT_161923.2|A|               TTATGGGT----CACCACCACTTCCTATTAACTTCTCCATTTGATTGTTT 967
Ssty2|NT_161868.2|B|               TTATGGGT----CACTACCACTTCCTATTAACTTCTCCACTTGATTGTTT 965
Ssty2|NT_165792.1|A|               TTATGGGT----CACTACCACTTCCTATTAACTTCTCCATTTGATTGTTT 959
Ssty2|NT_161926.2|A|               TTATGGGT----CACTACCACTTCCTATTAACTTCTCCATTTGATTGTTT 961
Ssty2|NT_161892.2|A|               TTATGGGT----CACTACCACTTCCTATTAACTTCTCCATTTGATTGTTT 957
Ssty2|NT_161924.2|A|               TTATGGGT----CACTACCACTTCCTATTAACTTCTCCATTTGATTGTTT 962
Ssty2|NT_165790.1|B|REFERENCE      TTATGGGT----CACTACCACTTCCTATTAACTTCTCCATTTGATTGTTT 959
Ssty2|NT_161879.2|A|               TTATGGGT----CACTACCACTTCCTATTAACTTCTCCATTTGATTGTTT 959
Ssty2|NT_161875.2|B|               TTATGGGT----CACTACCACTTCCTATTAACTTCTCCATTTGATTGTTT 961
Ssty2|NT_165791.1|A|               TTATGGGT----CACTACCACTTCCTATTAACTTCTCCATTTGATTGTTT 949
Ssty2|NT_161902.2|D|               TTATGGGT----CACCACCACTTCCTATTAACTTCTCCATTTGATTGTTT 967
Ssty2|NT_165798.1|A|               TTATGGGT----CACCACCACTTCCTATTAACTTCTCCATTTGATTGTTT 959
Ssty2|NT_161897.2|B|               TTATGGGT----CACCACCACTTCCTATTAACTTCTCCATTTGATTGTTT 986
Ssty2|NT_165797.1|A|               TTATGGGT----CACCACCACTTCCTATTAACTTCTCCATTTGATTGTTT 978
Ssty2|NT_161895.2|A|               TTATGGGT----CACCACCACTTCCTATTAACTTCTCCATTTGATTGTTT 956
Ssty2|NT_161898.2|A|               ATATGGGT----CACCACCACTTCCTATTAACTTCTCCATTTGATTGTTT 952
Ssty2|NT_161902.2|C|               ATATGGGT----CACCACCACCTCCTATTAACTTCTCCATTTGATTGTTT 949
Ssty2|NT_161902.2|B|               ATGTGGGT----AACCACCACCTCCTATGAACATCTCCATTTGATTGTTT 976
Ssty2|NT_161902.2|A|               ATGTGGGT----AACCACCACCTCCTATGAAAATCTCCATTTGATTGTTT 970
                                      ** **     **   **  *  *** **  **   * ****    **

Orly|NT_161926.2|REFERENCE         GTTTTGTTT--TTT---GTTTATTTTTCATTTTT----------TTTTGT 1047
Orly|NT_161892.2|                  GTTTTGTTT--TTT---GTTTGTTTTTCATTTTTGTTTTTT---TTTTGT 1074
Orly|NT_161879.2|                  GTTTTGTTT--TTT---GTTTGTTTTTCATTTTTGTTTTTTG--TTTTGT 1062
Orly|NT_161868.2|                  GTTTTGTTT--TTT---GTTTGTTTTTCAGTTTTGTTTTT-----TTTTG 1060
Orly|NT_165792.1|                  GTTTTGTTT--TTT---GTTTGTTTTTCAGTTTTGTTTTT-----TTTGT 1068
Orly|NT_165790.1|                  GTTTTGTTT--TTT---GTTTGTTTTTCATTTTTGTTTTTG---TTTTGT 1082
Orly|NT_161875.2|                  GTTTTGTTT--TTT---GTTTGTTTTTCATTTTTGTTTTT-----TTTGT 1059
Orly|NT_161924.2|                  GTTTTGTTT--TTT---GTTTGTTTTTCATTTTTGTTTTTTGTTTTTTGT 1071
Orly|NT_165791.1|                  GTTTTGTTT--TTT---GTTTGTTTTTCATTTTT-----------TTTGT 1050
Ssty1|NT_161885.2|A|               GTTTTGTTT--TTT---GTTTGTTTTTCATTTTTGTTTT------TTTGT 1045
Ssty1|NT_161877.2|A|               GTTTTGTTT--TTT---GTTTGTTTTTCATTTTTGTTTT------TTTGT 1042
Ssty1|NT_165794.1|A|               GTTTTGTTT--TTT---GTTTGTTTTTCATTTTTGTTTT------TTTGT 1044
Ssty1|NT_165796.1|A|               GTTTTGTTT--TTTTT-GTTTGTTTTTTATTTTTGTTTT------TTTGT 1043
Ssty1|NT_165793.1|A|               GTTTTGTTT--TTTT--GTTTGTTTTTCATTTTTGTTTT------TTTGT 1042
Ssty1|NT_161937.2|A|               GTTTTGTTT--TTT---GTTTGTTTTTCATTTTTGTTTT------TT-GT 1040
Ssty1|NT_161923.2|A|               GTTTTGTTT--TTT---GTTTGTTTTTCATTTTTGTTTT------TTTGT 1038
Ssty1|NT_161911.2|C|               GTTTTGTTT--TTT---GTTTGTTTTTCATTTTTGTTTTTGT--TTTTAT 1037
Ssty1|NT_161906.2|B|               GTTTTGTTT--TTT---GTTTGTTTTTCATTTTTGTTTTTGT--TTTTAT 1038
Ssty1|NT_165795.1|B|               GTTTTGTTT--TTT---GTTTATTTTTCATTTTTGTTTTT------TTGT 1036
Ssty1|NT_161895.2|B|               GTTTTGTTT--TTT---GTGTGTTTTTCATTTTTGTTTTTTGTTTTTTGT 1038
Ssty1-inserted|NT_165790.1|        GTTTTGTTT--TGTTTTGTTTGTTTTTCTTTTTTG--------------- 1230
Ssty1-inserted|NT_161877.2|        GTTTTGTTT--TGTTTTGTTTGTTTTTCTTTTTTG--------------- 1228
Ssty1-inserted|NT_161924.2|        GTTTTGTTT--TGTTTTGTTTGTTTTTCTTTTTTG--------------- 1227
Ssty1-inserted|NT_165792.1|        GTTTTGTTT--TGTATTGTTTGTTTTTCTTTTTTG--------------- 1215
Ssty1-inserted|NT_161868.2|        GTTTTGTTT--TGTTTTGTTTGTTTTTCTTTTTTG--------------- 1231
Ssty1-inserted|NT_165794.1|        GTTTTGTTT--TGTTTTGTTTGTTTTTCTTTTTTG--------------- 1230
Ssty1-inserted|NT_161892.2|        GTTTTGTTT--TGTTTTGTTTGTTTTTCTTTTTTG--------------- 1236
Ssty1-inserted|NT_161875.2|        GTTTTGTTT--TGTTTTGTTTGTTTTTCTTTTTTG--------------- 1239
Ssty1-inserted|NT_161879.2|        GTTTTGTTT--TGTTTTGTTTGTTTTTCTTTTTTG--------------- 1236
Ssty1-inserted|NT_161928.2|        GTTTTGTTT--TGTTTTGTTTGTTTTTCTTTTTTG--------------- 1232
Ssty1-inserted|NT_165791.1|        GTTTTGTTT--TGTTTTGTTTGTTTTTCTTTTTTG--------------- 1228
Ssty1-inserted|NT_161926.2|        GTTTTGTTT--TGTTTTGTTTGTTTTTCTTTTTTG--------------- 1235
Ssty1-inserted|NT_161906.2|        GTTTTGTTT--TGTTTTGTTTGTTTTTCTTTTTTG--------------- 1230
Ssty1|NT_165795.1|A|               GTTTTGTTT--TGTTTTGTTTGTTTTCCTTTTTTG--------------- 1039
Ssty1|NT_165795.1|C|               GTTTTGTTT--TGTTTTGTTTGTTTTCCTTTTT-G--------------- 1029
Ssty1|NT_161904.2|D|               GTTTTGTTT--TGTTTTGTTTGTTTTTCTTTTTTG--------------- 1033
Ssty1|NT_161902.2|A|               GTTTTGTTT--TGTTTTGTTTGTTTTTCTTTTTTG--------------- 1033
Ssty1|NT_161904.2|C|               GTTTTGTTT--TGTTTTGTTTGTTTTTCTTTTTTG--------------- 1029
Ssty1|NT_161904.2|B|               GTTTTGTTT--TGTTTTGTTTGTTTTTCTTTTTTG--------------- 1033
Ssty1|NT_161904.2|A|REFERENCE      GTTTTGTTT--TGTTTTGTTTGTTTTTCTTTTTTG--------------- 1033
Ssty1|NT_161911.2|A|               GTTTTGTTT--TGTTTTGTTTGTTTTTCTTTTTTG--------------- 1033
Ssty1|NT_161906.2|C|               GTTTTGTTT------------GTTTTTCTTTTTTG--------------- 1023
Ssty1|NT_161911.2|B|               GTTTTGTTT--TGTTTTGTTTGTTTTTCTTTTTTG--------------- 1031
Ssty1|NT_161906.2|A|               GTTTTGTTT--TGTTTTGTTTGTTTTTCTTTTTTG--------------- 1033
Ssty1|NT_161895.2|A|               GTTTTGTTT--TGT-----TTGTTTTTCTTTTTT---------------- 1030
Ssty2|NT_161919.2|A|               GTTTTGTCA-TTTTTTTGTTTGTATTTCTGTTTT--------GTTTGTCT 1003
Ssty2|NT_161897.2|A|               GTTTTGTCA-TTTTTTTGTTTGTATTTCTGTTTT--------GTTTGTCT 1006
Ssty2|NT_161937.2|A|               GTTTTGTTA-TTTTTT-GTTTGTATTTCTGTTTT--------GTTTGTCT 1008
Ssty2|NT_161895.2|B|               GTTTTGTTA-TTTTTTTGTTTGTATTTCTGTTTT--------GTTTGTTT 1000
Ssty2|NT_161898.2|B|               GTTTTGTTA-TTTTTTTGTTTGTATTTCTGTTTT--------GTTTGTTT 1000
Ssty2|NT_161902.2|E|               TTTTTGTTA-TTTTTTTGTTTTTATTTCTGTTTT--------GTTTGTTT 1002
Ssty2|NT_161875.2|A|               GTTTTGTTA-TTTTTT-GTTTGAATTTCTCTTTT--------GTTTGTTT 998
Ssty2|NT_165790.1|A|               GTTTTGTTA-TTTTTT-GTTTGAATTTCTCTTTT--------GTTTGTTT 1005
Ssty2|NT_165791.1|B|               GTTTTGTTA-TTTTTT-GTTTGAATTTCTCTTTT--------GTTTGTTT 1004
Ssty2|NT_161868.2|A|               GTTTTGTTA-TTTTTT-GTTTGAATTTCTCTTTT--------GTTTGTTT 1006
Ssty2|NT_165792.1|B|               GTTTTGTTA-TTTTTT-GTCTGAATTTCTCTTTT--------GTTTGTTT 1007
Ssty2|NT_161923.2|A|               GTTTTGTTA-TTTTTT-GTTTGAATTTCTCTTTT--------GTTTGTTT 1007
Ssty2|NT_161868.2|B|               GTTTTGTTA-TTTTTTTGTTTGTATTTCTGTTTT--------GTTTGTTT 1006
Ssty2|NT_165792.1|A|               GTTTTGTTA-TTTTTTTGTTTGTATTTCTGTTTT--------GTTTGTTT 1000
Ssty2|NT_161926.2|A|               GTTTTGTTA-TTTTTTTGTTTGTATTTCTGTTTT--------GTTTGTTT 1002
Ssty2|NT_161892.2|A|               GTTTTGTTA-TTTTTT-GTTTGTATTTCTGTTTT--------GTTTGTTT 997
Ssty2|NT_161924.2|A|               GTTTTGTTA-TTTTTT-GTTTGTATTTCTGTTTT--------GTTTGTTT 1002
Ssty2|NT_165790.1|B|REFERENCE      GTTTTGTTA-TTTTTT-GTTTGAATTTCTCTTTT--------GTTTGTTT 999
Ssty2|NT_161879.2|A|               GTTTTGTTA-TTTTTT-GTTTGTATTTCTGTTTT--------GTTTGTTT 999
Ssty2|NT_161875.2|B|               GTTTTGTTA-TTTTTT-GTTTGTATTTCTGTTTT--------GTTTGTTT 1001
Ssty2|NT_165791.1|A|               GTTTTGTTA-TTTTTT-GTTTGTATTTCTGTTTT--------GTTTGTTT 989
Ssty2|NT_161902.2|D|               GTTTTGTTA-TTTTTT-GTTTGTATTTCTGTTTT--------GTTTGTTT 1007
Ssty2|NT_165798.1|A|               GTTTTATTA-TTTTTTTGTTTGTATTTCTGTTTT--------GTTTGTTT 1000
Ssty2|NT_161897.2|B|               GTTTTATTA-TTTTTTTGTTTGTATTTCTGTTTT--------GTTTGTTT 1027
Ssty2|NT_165797.1|A|               GTTTTATTA-TTTTTTTGTTTGTATTTCTGTTTT--------GTTTGTTT 1019
Ssty2|NT_161895.2|A|               ATTTTGTTAATTTTTTTATTTGTATTTCTGTTTT--------GTTTGTTT 998
Ssty2|NT_161898.2|A|               GTTTTGTTA--TTTTTTGTTTGTATTTCTGTTTT--------GTTTGTTT 992
Ssty2|NT_161902.2|C|               GTTTTGTTA--TTTTTTGCTTGTATTTCTGTTTT--------GTTTGTTT 989
Ssty2|NT_161902.2|B|               ----TGTTA-TTTGTTTGTTTGTATTTCTGTTTT--------GTTTGTTT 1013
Ssty2|NT_161902.2|A|               GTTTTGTTA-TTTGTTTGTTTGTATTTCTGTTTTTTT-----GTTTGTTT 1014
                                       * *                 **    ***                 

Orly|NT_161926.2|REFERENCE         TTTGTTTGTTTGTTTGTTTGTTT-TTTGTTGTTGTTGTTTTT-------- 1088
Orly|NT_161892.2|                  TTTGTTTGTTTGTTTGTTTGTTT-TTTGTTGTTGTTGTTGTTGTT----- 1118
Orly|NT_161879.2|                  TTTGTTTGTTTGTTTGTTTGTTT-TTTGTTGTTGTTGTTGTTGTTGT--- 1108
Orly|NT_161868.2|                  TTT---TGTTTGTTTGTTTGTTTGTTTGTTGTTGTTGTTTTT-------- 1099
Orly|NT_165792.1|                  TTTGTTTGTTTGTTTGTTTGTTTGTTTGTTGTTGTTGTTTTT-------- 1110
Orly|NT_165790.1|                  TTTGTTTGTTTGTTTGTTTGTTT-TTTGTTGTTGTTGTTTTT-------- 1123
Orly|NT_161875.2|                  TTTGTTTGTTTGTTTGTTTGTTTGTTTTTTGTTGTTGTTGTTTTT----- 1104
Orly|NT_161924.2|                  TTTGTTTGTTTGTTTGTTAGTTTGTTTTTTGTTGTTGTTGTTGTTTT--- 1118
Orly|NT_165791.1|                  TTTGTTTGTTTGTTTGTTTGTTT-GTTGTTGTTGTTGTTGTTGTT----- 1094
Ssty1|NT_161885.2|A|               TTTGTTTGTTTGTTTGTTTTGTT--TTGTTTTTGTTGTTTTTTTT----- 1088
Ssty1|NT_161877.2|A|               TTTGTTTGTTTGTTTGTTTTGTT--TTGTTTTTGTTGTTTTTTTT----- 1085
Ssty1|NT_165794.1|A|               TTTGTTTGTTTGTTTGTTTTGTT--TTGTTTTTGTTGTTTTTT------- 1085
Ssty1|NT_165796.1|A|               TTTGTTTGTTTGTTTGTTTTGTT--TTGTTTTTGTTGTTTTTT------- 1084
Ssty1|NT_165793.1|A|               TTTGTTTGTTTGTTTGTTTTGTT--TTGTTTTTGTTGTTTTTTTT----- 1085
Ssty1|NT_161937.2|A|               TTTGTTTGTTTGTTTGTTTTGTT--TTGTTTTTGTTGTTTTTTTTTT--- 1085
Ssty1|NT_161923.2|A|               TTTGTTTGTTTGTTTGTTTTGTT--TTGTTTTTGTTGTTTTTTTTT---- 1082
Ssty1|NT_161911.2|C|               TTTGT---TTTGTTTGTTTGTTT---TGTTTTTGTTGTTTTT-------- 1073
Ssty1|NT_161906.2|B|               TTTGT---TTTGTTTGTTTGTTT---TGTTTTTGTTGTTTTT-------- 1074
Ssty1|NT_165795.1|B|               TTTGT---TTTGTTTGTTTGTTT---TATTTTTGTTGTTTTT-------- 1072
Ssty1|NT_161895.2|B|               TTTGTTTGTTTGGTTGTTTTGTT--TTGTTTTTCTTGTTTTT-------- 1078
Ssty1-inserted|NT_165790.1|        -TTTTTTGTTTGTTTT----GTT--TTGTTTTTGTTGGTTTT-------- 1265
Ssty1-inserted|NT_161877.2|        -TTTTTTGTTTGTTTT----GTT--TTGTTTTTGTTGGTTTT-------- 1263
Ssty1-inserted|NT_161924.2|        -TTTTTTGTTTGTTTT----GTT--TTGTTTTTGTTGGTTTT-------- 1262
Ssty1-inserted|NT_165792.1|        -TTTTTTGTTTGTTTT----GTT--TTGTTTTTGTTGGTTTT-------- 1250
Ssty1-inserted|NT_161868.2|        -TTTTTTGTTTGTTTT----GTT--TTGTTTTTGTTGGTTTT-------- 1266
Ssty1-inserted|NT_165794.1|        -TTTTTTGTTTGTTTT----GTT--TTGTTTTTGTTGGTTTT-------- 1265
Ssty1-inserted|NT_161892.2|        -TTTTTTGTTTGTTTT----GTT--TTGTTTTTGTTGGTTTT-------- 1271
Ssty1-inserted|NT_161875.2|        -TTTTCTGTTTGTTTT----GTT--TTGTTTTTGTTGGTTTT-------- 1274
Ssty1-inserted|NT_161879.2|        -TTTTTTGTTTGTTTT----GTG--TTGTTTTTGTTGGTTTT-------- 1271
Ssty1-inserted|NT_161928.2|        -TTTTTTGTTTGTTTT----GTT--TTGTTTTTGTTGGTTTT-------- 1267
Ssty1-inserted|NT_165791.1|        -TTTTTTGTTTGTTTT----GTT--TTGTTTTTGTTGGTTTT-------- 1263
Ssty1-inserted|NT_161926.2|        -TTTTTTGTTTGTTTG----GTT--TTGTTTTTGTTGGTTTT-------- 1270
Ssty1-inserted|NT_161906.2|        -TTTTTTGTTTGTTTGTTTTGTT--TTGTTTTTGTTGGTTTT-------- 1269
Ssty1|NT_165795.1|A|               -TTTTTTGTTTGTATGTTTTGTT--TTGTTTTTGTTGGTTTT-------- 1078
Ssty1|NT_165795.1|C|               -CTTTTTGTTTGTATGTTTTGTT--TTGTTTTTGTTGTATTT-------- 1068
Ssty1|NT_161904.2|D|               -TTTTTTGTTTGTATGTTTTGTT--TTGTTTTTGTTGGTTTT-------- 1072
Ssty1|NT_161902.2|A|               -TTTTTTGTTTGTATGTTTTGTT--TTGTTTTTGTTGGTTTT-------- 1072
Ssty1|NT_161904.2|C|               -TTTTTTGTTTGTATGTTTTGTT--TTGTTTTTGTTGGTTTT-------- 1068
Ssty1|NT_161904.2|B|               -TTTTTTGTTTGTATGTTTTGTT--TTGTTTTTGTTGGTTTT-------- 1072
Ssty1|NT_161904.2|A|REFERENCE      -TTTTTTGTTTGTATGTTTTGTT--TTGTTTTTGTTGGTTTT-------- 1072
Ssty1|NT_161911.2|A|               -TTTTTTGTTTGTATGTTTTGTT--TTGTTTTTGTTGGTTTT-------- 1072
Ssty1|NT_161906.2|C|               -TTTTTTGTTTGTATGTTTTGTT--TTGTTTTTGTTGGTTTT-------- 1062
Ssty1|NT_161911.2|B|               -TTTTTTGTTTGTATGTTTTGTT--TTGTTTTTGTTGGTTTT-------- 1070
Ssty1|NT_161906.2|A|               -TTTTTTGTTTGTATGTTTTGTT--TTGTTTTTGTTGGTTTT-------- 1072
Ssty1|NT_161895.2|A|               -TTGTTTGTTTGTTTT----GTT--TTGTTTTTGTTGTTTTT-------- 1065
Ssty2|NT_161919.2|A|               TTCGTTTGATTTTCATTTG-TTTAATTTTACTTGTTGTT---------GT 1043
Ssty2|NT_161897.2|A|               TTCGTTTGATTTTCATTTG-TTTAATTTTACTTGTTGTT---------GT 1046
Ssty2|NT_161937.2|A|               TTCGTTTGATTTTCGTTTG-TTTTCTTTTACTTGTTGTT---------GT 1048
Ssty2|NT_161895.2|B|               TTTGTTTGATTTTTGTTTG-TTTTCTTTTACTTGTTGTT---------GT 1040
Ssty2|NT_161898.2|B|               TTTGTTTGATTTTTGTTTG-TTTTCTTTTACTTGTTGTT---------GT 1040
Ssty2|NT_161902.2|E|               TTCGTTTGATTTTCGTTTG-TTTTCTGTTACTTGTTGTT---------GT 1042
Ssty2|NT_161875.2|A|               TTCGTTTGATTTTCTTCTG-TTTTCTTTTACTTGTTGTT---------G- 1037
Ssty2|NT_165790.1|A|               TTCGTTTGACTTTCTTCTG-TTTTCTTTTACTTGTTGTT---------G- 1044
Ssty2|NT_165791.1|B|               TTCGTTTGATTTTCTTCTG-TTTTCTTTTACTTGTTGTT---------G- 1043
Ssty2|NT_161868.2|A|               TTCGTTTGATTTTCTTCTG-TTTTCTTTTACTTGTTGTT---------G- 1045
Ssty2|NT_165792.1|B|               TTCGTTTGATTTTCTTCTG-TTTTCTTTTACTTGTAATT---------G- 1046
Ssty2|NT_161923.2|A|               TTCGTTTGATTTTCTTCTG-TTTTCTTTTACTTGTTGTT---------G- 1046
Ssty2|NT_161868.2|B|               TTCGTTTGATTTTCGTTTG-TTTTCTTTTACTTGATG------------- 1042
Ssty2|NT_165792.1|A|               TTCGTTTGATTTTCGTTTG-TTTTCTTTTACTTGATG------------- 1036
Ssty2|NT_161926.2|A|               TTCGTTTGATTTTCGTTTG-TTTTCTTTTACTTGATG------------- 1038
Ssty2|NT_161892.2|A|               TTCGTTTGATTTTCGTTTG-TTTTCTTTTACTTGATG------------- 1033
Ssty2|NT_161924.2|A|               TTCGTTTGATTTTCGTTTGCTTTTTTTTTACTTGATGAT---------G- 1042
Ssty2|NT_165790.1|B|REFERENCE      TTCGTTTGATTTTCGTTTG-TTTTCTTTTACTTGATG------------- 1035
Ssty2|NT_161879.2|A|               TTCGTTTGATTTTCGTTTG-TTTTCTTTTACTTGATG------------- 1035
Ssty2|NT_161875.2|B|               TTCGTTTGATTTTCGTTTG-TTTTCTTTTACTTGATG------------- 1037
Ssty2|NT_165791.1|A|               TTCGTTTGATTTTCGTTTG-TTTTCTTTTACTTGATG------------- 1025
Ssty2|NT_161902.2|D|               TTCGTTTGATTT-CGTTTG-TTTTCTTTTACTTGTTGTT---------GT 1046
Ssty2|NT_165798.1|A|               TTCGTTTGATTTTCGTTTG-TTTTCTTTTACTTGTTGTT---------GT 1040
Ssty2|NT_161897.2|B|               TTCGTTTGATTTTCGTTTG-TTTTCTTTTACTTGTTGTT---------GT 1067
Ssty2|NT_165797.1|A|               TTCGTTTGATTTTCGTTTG-TTTTCTTTTACTTGTTGTT---------GT 1059
Ssty2|NT_161895.2|A|               TTCGTTTGATTTTCGTTTG-TTTT-TTTTACTTGTT-------------- 1032
Ssty2|NT_161898.2|A|               TTTGTTTGATTTTT-----------TTTTACTTATTGTT----------- 1020
Ssty2|NT_161902.2|C|               TTTGTTTGATTTTTGTTTT--TTTCTTTTACTTATTGTTCTTGTTGTTGT 1037
Ssty2|NT_161902.2|B|               TTCATTTGTTTTTCT------CTTGATTTC----TTTTA----------- 1042
Ssty2|NT_161902.2|A|               TTCGCTTGTTTTCTTTTACTTCTTGTTGTTGATGTTGTT----------- 1053
                                             *                 *                     

Orly|NT_161926.2|REFERENCE         --TTGTTTAAGTTGTTAATGTTGTTGCTGATTTGGAGACATGGTTCCTTT 1136
Orly|NT_161892.2|                  --TTGTTTAAGTTGTTAATGTTGTTGCTGATTTGGAGACATGGTTCCTTT 1166
Orly|NT_161879.2|                  -TTTGTTTAAGTTGTTAATGTTGTTGCTGATTTGGAGACATGGTTCCTTT 1157
Orly|NT_161868.2|                  --TTGTTTAAGTTGTTAATGTTGTTGCTGATTTGGAGACATGGTTCCTTT 1147
Orly|NT_165792.1|                  --TTGTTTAAGTTGTTAATGTTGTTGCTGATTTGGAGACATGGTTCCTTT 1158
Orly|NT_165790.1|                  --TTGTTTAAGTTGTTAATGTTGTTGCTGATTTGGAGACATGGTTCCTTT 1171
Orly|NT_161875.2|                  --TTGTTTAAGTTGTTAATGTTGTTGCTGATTTGGAGACATGGTTCCTTT 1152
Orly|NT_161924.2|                  -TTTGTTTAAGTTGTTAATGTTGTTGCTGATTTGGAGACATGGTTCCTTT 1167
Orly|NT_165791.1|                  --TTGTTTAAGTTGTTAATGTTGTTGCTGATTTGGAGACATGGTTCCTTT 1142
Ssty1|NT_161885.2|A|               --T-GTTTTAGTTGTTAATATTGTTGCTGATTTGGAGACATGGTTCCTTT 1135
Ssty1|NT_161877.2|A|               --TTGTTTTAGTTGTTAATATTGTTGCTGATTTGGAGACATGGTTCCTTT 1133
Ssty1|NT_165794.1|A|               --TTGTTTTAGTTGTTAATATTGTTGCTGATTTGGAGACATGGTTCCTTT 1133
Ssty1|NT_165796.1|A|               --TTGTTTTAGTTGTTAATATTGTTGCTGATTTGGAGACATGGTTCCTTT 1132
Ssty1|NT_165793.1|A|               -TTTGTTTTAGTTGTTAATATTGTTGCTGATTTGGAGACATGGTTCCTTT 1134
Ssty1|NT_161937.2|A|               --TTGTTTTAGTTGTTAATATTGTTGCTGATTTGGAGACATGGTTCCTTT 1133
Ssty1|NT_161923.2|A|               ----GTTTTAGTTGTTAATATTGTTGCTGATTTGGAGACATGGTTCCTTT 1128
Ssty1|NT_161911.2|C|               --TTGTTTTAGTTGTTAATGTTGTTGCTGATTTGGAGACATGGTTCCTTT 1121
Ssty1|NT_161906.2|B|               --TTGTTTTAGTTGTTAATGTTGTTGCTGATTTGGAGACATGGTTCCTTT 1122
Ssty1|NT_165795.1|B|               --TTGTTTTAGTTGTTAATGTTGTTGCTGATTTGGAGACATGGTTCCTTT 1120
Ssty1|NT_161895.2|B|               --TTGTTTTAGTTGTTAATGTTGTTGCTGATTTGGAGACATGGTTCCTTT 1126
Ssty1-inserted|NT_165790.1|        --TTGTTTTAGTTGTTAATGTTGTAGCTGATTTGCAGACATTTTTCCTTT 1313
Ssty1-inserted|NT_161877.2|        --TTGTTTTAGTTGTTAATGTTGTAGCTGATTTGCAGACATTTTTCCTTT 1311
Ssty1-inserted|NT_161924.2|        --TTGTTTTAGTTGTTAATGTTGTAGCTGATTTGCAGACATTTTTCCTTT 1310
Ssty1-inserted|NT_165792.1|        --TTGTTTTAGTTGTTAATGTTGTAGCTGATTTGCAGACATTTTTCCTTT 1298
Ssty1-inserted|NT_161868.2|        --TTGTTTTAGTTGTTAATGTTGTAGCTGATTTGCAGACATTTTTCCTTT 1314
Ssty1-inserted|NT_165794.1|        --TTGTTTTAGTTGTTAATGTTGTAGCTGATTTGCAGACATTTTTCCTTT 1313
Ssty1-inserted|NT_161892.2|        --TTGTTTTAGTTGTTAATGTTGTAGCTGATTTGCAGACATTTTTCCTTT 1319
Ssty1-inserted|NT_161875.2|        --TTGTTTTAGTTGTTAATGTTGTAGCTGATTTGCAGACATTTTTCCTTT 1322
Ssty1-inserted|NT_161879.2|        --TTGTTTTAGTTGTTAATGTTGTAGCTGATTTGCAGACATTTTTCCTTT 1319
Ssty1-inserted|NT_161928.2|        --TTGTTTTAGTTGTTAATGTTGTAGCTGATTTGCAGACATTTTTCCTTT 1315
Ssty1-inserted|NT_165791.1|        --TTGTTTTAGTTGTTAATGTTGTAGCTGATTTGCAGACATTTTTCCTTT 1311
Ssty1-inserted|NT_161926.2|        --TTGTTTTAGTTGTTAATGTTGTAGCTGATTTGCAGACATTTTTCCTTT 1318
Ssty1-inserted|NT_161906.2|        --TTGTTTTAGTTGTTAATGTTGTAGCTGATTTGGAGACATTTTTCCTTT 1317
Ssty1|NT_165795.1|A|               --TTGTTTTAGTTGTTAATGTTGTTGCTGATTTGGAGACATGGTTCCTTT 1126
Ssty1|NT_165795.1|C|               --TTGTTTTAGTTGTTAATGTTGTAGCTGATTTGGAGACATTTTTCCTTT 1116
Ssty1|NT_161904.2|D|               --TTGTTTTAGTTGTTAATGTTGTAGCTGATTTGGAGACATTTTTTCTTT 1120
Ssty1|NT_161902.2|A|               --TTGTTTTAGTTGTTAATGTTGTAGCTGATTTGGAGACATTTTTTCTTT 1120
Ssty1|NT_161904.2|C|               --TTGTTTTAGTTGTTAATGTTGTAGCTGATTTGGAGACATTTTTTCTTT 1116
Ssty1|NT_161904.2|B|               --TTGTTTTAGTTGTTAATGTTGTAGCTGATTTGGAGACATTTTTTCTTT 1120
Ssty1|NT_161904.2|A|REFERENCE      --TTGTTTTAGTTGTTAATGTTGTAGCTGATTTGGAGACATTTTTTCTTT 1120
Ssty1|NT_161911.2|A|               --TTGTTTTAGTTGTTAATGTTGTAGCTGATTTGGAGACATTTTTTCTTT 1120
Ssty1|NT_161906.2|C|               --TTGTTTTAGTTGTTAATGTTGTAGCTGATTTGGAGACATTTTTTCTTT 1110
Ssty1|NT_161911.2|B|               --TTGTTTTAGTTGTTAATGTTGTAGCTGATTTGGAGACATTTTTTCTTT 1118
Ssty1|NT_161906.2|A|               --TTGTTTTAGTTGTTAATGTTGTAGCTGATTTGGAGACATTTTTTCTTT 1120
Ssty1|NT_161895.2|A|               --TTGTTTTAGTTGTTAATTTTGTAGCTGATTTGGAGACATTTTTCCTTT 1113
Ssty2|NT_161919.2|A|               TGTTGTTGTTGTTGTTGTTGTTGTTG---------AGACAGGGTTCCTCT 1084
Ssty2|NT_161897.2|A|               TGTTGTTGTTGTTGTTGTTGTTGTTGTTG------AGACAGGGTTCCTCT 1090
Ssty2|NT_161937.2|A|               TGTTGTTGTTG------------------------AGACAGGGTTCCTCT 1074
Ssty2|NT_161895.2|B|               TGTTGTTGTTGTTGTTGTTGTTGTTGTTG------AGACAGGGTTCCTCT 1084
Ssty2|NT_161898.2|B|               TGTTGTTGTTGTTGTTGTTGTTGTTGTTG------AGACAGGGTTCCTCT 1084
Ssty2|NT_161902.2|E|               TGTTGTT---------------TTTGTTG------AGACAGGGTTTCTCT 1071
Ssty2|NT_161875.2|A|               -----TTGTTGTTGTTGTTG---------------AGACAGGGTTCCTCT 1067
Ssty2|NT_165790.1|A|               -----TTGTTGTTGTTGTTG---------------AGACAGGGTTCCTCT 1074
Ssty2|NT_165791.1|B|               -----TTG---------TTG---------------AGACAGGGTTCCTCT 1064
Ssty2|NT_161868.2|A|               -----TTGTTGTTGTTGTTGTTGTTGTTG------AGACAGGGTTCCTCT 1084
Ssty2|NT_165792.1|B|               -----TTGTTGTTGTTGTTGTTGTTG---------AGACAGGGTTCCTCT 1082
Ssty2|NT_161923.2|A|               -----TTGTTGTTGTTGTTG---------------AGACAGGGTTCCTCT 1076
Ssty2|NT_161868.2|B|               -----TTGTTGTTGTTGTTGTTG------------AGACAGGGTTCCTCT 1075
Ssty2|NT_165792.1|A|               -----TTGTTGTTGTTGTTGTTGTTGTTG------AGACAGGGTTCCTCT 1075
Ssty2|NT_161926.2|A|               -----TTGTTGTTGTTGTTGTTG------------AGACAGGGTTCCTCT 1071
Ssty2|NT_161892.2|A|               -----TTGTTGTTGTTGTTGTTGTTGTTG------AGACAGGGTTCCTCT 1072
Ssty2|NT_161924.2|A|               -----TTGTTGTTGTTGTTGTTGTTGTTG------AGACAGGGTTCCTCT 1081
Ssty2|NT_165790.1|B|REFERENCE      -----TTGTTGTTGTTGTTGTTGTTG---------AGACAGGGTTCCTCT 1071
Ssty2|NT_161879.2|A|               -----TTGTTGTTGTTGTT--TGTTGTTG------AGACAGGGTTCCTCT 1072
Ssty2|NT_161875.2|B|               -----TTGTTGTTGTTGTT--TGTTGTTG------AGACAGGGTTCCTCT 1074
Ssty2|NT_165791.1|A|               -----TTGTTGTTGTTGTTGTTGTTGTTG------AGACAGGGTTCCTCT 1064
Ssty2|NT_161902.2|D|               TGTTGTTGTTGTTGTTGTTGTTGTTGTTG------AAACAGGGTTCCTCT 1090
Ssty2|NT_165798.1|A|               TGTTGTTGTTGTTGTTGTTGTTGTTGTTGTTGTTGAGACAGGGTTCCTCT 1090
Ssty2|NT_161897.2|B|               TGTTGTTGTTGTTGTTGTTGTTGTTGTTGTTG---AGACAGGGTTCCTCT 1114
Ssty2|NT_165797.1|A|               TGTTGTTGTTGTTGTTGTTG---------------AGACAGTGTTCCTCT 1094
Ssty2|NT_161895.2|A|               -----TTGTTGTTGTTGTTG---------------AGACAGGGTTCCTCT 1062
Ssty2|NT_161898.2|A|               -------------GTTGTTGTTGTTGTTGTTGTTGAAACAGGGTTCCTCT 1057
Ssty2|NT_161902.2|C|               TGTTGTTGTTGTTGTTGTTGTTGTTGTTGTTGTTGAGACAGGGTTTCTCT 1087
Ssty2|NT_161902.2|B|               ----CTTGTTGTTGTTGTTGTTGTAGTTG------ACACAGGGTTCCTCT 1082
Ssty2|NT_161902.2|A|               ----GTTGTTGTTGTTGTTGTTGTTGTTG------ACACACAGCTCCTAT 1093
                                                                      * ***    * ** *

Orly|NT_161926.2|REFERENCE         GTCTACCACTGGCTGCCCTGGAACTCACTTTGTAGACCAGGCTGGTCTCT 1186
Orly|NT_161892.2|                  GTCTACCACTGGCTGCCCTGGAACTCACTTTGTAGACCAGGCTGGTCTCT 1216
Orly|NT_161879.2|                  GTCTACCACTGGCTGCCCTGGAACTCACTTTGTAGACAAGGCTGGTCTCT 1207
Orly|NT_161868.2|                  GTCTACCACTGGCTGCCCTGGAACTCACTTTGTAGACCAGGCTGGTCTCT 1197
Orly|NT_165792.1|                  GTCTACCACTGGCTGCCCTGGAACTCACTTTGTAGACCAGGCTGGTCTCT 1208
Orly|NT_165790.1|                  GTCTACCACTGGCTGCCCTGGAACTCACTTTGTAGACCAGGCTGGTCTCT 1221
Orly|NT_161875.2|                  GTCTACCACTGGCTGCCCTGGAACTCACTTTGTAGACCAGGCTGGTCTCT 1202
Orly|NT_161924.2|                  GTCTACCACTGGCTGCCCTGGAACTCACTTTGTAGACCAGGCTGGTCTCT 1217
Orly|NT_165791.1|                  GTCTACCACTGGCTGCCCTGGAACTCACTTTGTAGACCAGGCTGGTCTCT 1192
Ssty1|NT_161885.2|A|               GTCTACCACTGGCTGCCCTGGAACTCACTTTGTAGACCAGGCTGGTCTCT 1185
Ssty1|NT_161877.2|A|               GTCTACCACTGGCTGCCCTGGAACTCACTTTGTAGACCAGGCTGGTCTCT 1183
Ssty1|NT_165794.1|A|               GTCTACCACTGGCTGCCCTGGAACTCACTTTGTAGACCAGGCTGGTCTCT 1183
Ssty1|NT_165796.1|A|               GTCTACCACTGGCTGCCCTGGAACTCACTTTGTAGACCAGGCTGGTCTCT 1182
Ssty1|NT_165793.1|A|               GTCTACCACTGGCTGCCCTGGAACTCACTTTGTAGACCAGGCTGGTCTCT 1184
Ssty1|NT_161937.2|A|               GTCTACCACTGGCTGCCCTGGAACTCACTTTGTAGACCAGGCTGGTCTCT 1183
Ssty1|NT_161923.2|A|               GTCTACCACTGGCTGCCCTGGAACTCACTTTGTAGACCAGGCTGGTCTCT 1178
Ssty1|NT_161911.2|C|               GTCTACCACTGGCTGCCCTGGAACTCACTTTGTAGACCAGGCTGGTCTCT 1171
Ssty1|NT_161906.2|B|               GTCTACCACTGGCTGCCCTGGAACTCACTTTGTAGACCAGGCTGGTCTCT 1172
Ssty1|NT_165795.1|B|               GTCTACCACTGGCTGCCCTGGAACTCACTTTGTAGACCAGGCTGGTCTCT 1170
Ssty1|NT_161895.2|B|               GTCTACCACTGGCTGCCCTGGAACTCACTTTGTATACCAGGCTGGTCTCT 1176
Ssty1-inserted|NT_165790.1|        GTCTACCACTGGCTGCCCTGGAACTCACTTTGTAGACCAGGCTGGTCTCT 1363
Ssty1-inserted|NT_161877.2|        GTCTACCACTGGCTGCCCTGGAACTCACTTTGTAGACCAGGCTGGTCTCT 1361
Ssty1-inserted|NT_161924.2|        GTCTACCACTGGCTGCCCTGGAACTCACTTTGTAGACCAGGCTGGTCTCT 1360
Ssty1-inserted|NT_165792.1|        GCCTACCACTGGCTGCCCTGGAACTCACTTTGTAGACCAGGCTGGTCTCT 1348
Ssty1-inserted|NT_161868.2|        GTCTACCACTGGCTGCCCTGGAACTCACTTTGTAGACCAGGCTGGTCTCT 1364
Ssty1-inserted|NT_165794.1|        GTCTACCACTGGCTGCCCTGGAACTCACTTTGTAGACCAGGCTGGTCTCT 1363
Ssty1-inserted|NT_161892.2|        GTCTACCACTGGCTGCCCTGGAACTCACTTTGTAGACCAGGCTGGTCTCT 1369
Ssty1-inserted|NT_161875.2|        GTCTACCACTGGCTGCCCTGGAACTCACTTTGTAGACCAGGCTGGTCTCT 1372
Ssty1-inserted|NT_161879.2|        GTCTACCACTGGCTGCCCTGGAACTCACTTTGTAGACCAGGCTGGTCTCT 1369
Ssty1-inserted|NT_161928.2|        GTCTACCACTGGCTGCCCTGGAACTCACTTTGTAGACCAGGCTGGTCTCT 1365
Ssty1-inserted|NT_165791.1|        GTCTACCACTGGCTGCCCTGGAACTCACTTTGTAGACCAGGCTGGTCTCT 1361
Ssty1-inserted|NT_161926.2|        GTCTACCACTGGCTGCCCTGGAACTCACTTTGTAGACCAGGCTGGTCTCT 1368
Ssty1-inserted|NT_161906.2|        GTCTACCACTGGCTGCCCTGGAACTCACTTTGTAGACCAGGCTGGTCTCT 1367
Ssty1|NT_165795.1|A|               GTCTACCACTGGCTGCCCTGGAACTCACTTTGTAGACCAGGCTGGTCTCT 1176
Ssty1|NT_165795.1|C|               GTCTACCACTGGCTGCCCTGGAACTCACTTTGTAGACCAGGCTTGTCTCT 1166
Ssty1|NT_161904.2|D|               GTCTATCACTGGCTGCCCTGGAACTCACTTTGTAGACCAGGCTGGTCTCT 1170
Ssty1|NT_161902.2|A|               GTCTATCACTGGCTGCCCTGGAACTCACTTTGTAGACCAGGCTGGTCTCT 1170
Ssty1|NT_161904.2|C|               GTCTATCACTGGCTGCCCTGGAACTCACTTTGTAGACCAGGCTGGTCTCT 1166
Ssty1|NT_161904.2|B|               GTCTATCACTGGCTGCCCTGGAACTCACTTTGTAGACCAGGCTGGTCTCT 1170
Ssty1|NT_161904.2|A|REFERENCE      GTCTATCACTGGCTGCCCTGGAACTCACTTTGTAGACCAGGCTGGTCTCT 1170
Ssty1|NT_161911.2|A|               GTCTACCACTGGCTGCCCTGGAACTCACTTTGTAGACCAGGCTGGTCTCT 1170
Ssty1|NT_161906.2|C|               GTCTACCACTGGCTGCCCTGGAACTCACTTTGTAGACCAGGCTGGTCTCT 1160
Ssty1|NT_161911.2|B|               GTCTACCACTGGCTGCCCTGGAACTCACTTTGTAGACCAGGCTGGTCTCT 1168
Ssty1|NT_161906.2|A|               GTCTACCACTGGCTGCCCTGGAACTCACTTTGTAGACCAGGCTGGTCTCT 1170
Ssty1|NT_161895.2|A|               GTCTACCACTGGCTGCCCTGGAACTCACTTTGTAGACCAGGCTGGTTTCT 1163
Ssty2|NT_161919.2|A|               CTATAGCACTGGCTGCCCTGGAACTCACTTTGTAGACCAGGCTGGTCTCT 1134
Ssty2|NT_161897.2|A|               CTATAGCACTGGCTGCCCTGGAACTCACTTTGTAGACCAGGCTGGTCTCT 1140
Ssty2|NT_161937.2|A|               CTATAGCACTGGCTGCACTGGAACTCACTTTGTAGACCAGGCTGGTCTCT 1124
Ssty2|NT_161895.2|B|               ATATAGCACTGATTGCCCTGGAACTCACTTTGTAGGCCAGGCTGGTCTCT 1134
Ssty2|NT_161898.2|B|               ATATAGCACTGATTGCCCTGGAACTCACTTTGTAGGCCAGGCTGGTCTCT 1134
Ssty2|NT_161902.2|E|               CTATAGCACTGGCTGCCCTGGAACTCACTTTGTAGACCAAGCTGGTCTCT 1121
Ssty2|NT_161875.2|A|               CTATAGCACTGGCTTCCCTGGAACTCACTTTGTAGACCAGGCTGGTCTCT 1117
Ssty2|NT_165790.1|A|               CTATAGCACTGGCTTCCCTGGAACTCACTTTGTAGACCAGGCTGGTCTCT 1124
Ssty2|NT_165791.1|B|               CTATAGCACTGGCTTCCCTGTAACTCACTTTGTAGACCAGGCTGGTCTCT 1114
Ssty2|NT_161868.2|A|               CTATAGCACTGGCTTCCCTGGAACTCACTTTGTAGACCAGGCTGGTCTCT 1134
Ssty2|NT_165792.1|B|               CTATAGCACTGGCTTCCCTGGAACTCACTTTGTAGACCAGGCTGGTCTCT 1132
Ssty2|NT_161923.2|A|               CTATAGCACTGGCTTCCGTGGAACTCACTTTGTAGACCAGGCTGGTCTCT 1126
Ssty2|NT_161868.2|B|               CTATAGCACTGACTGCCCTGGAACTCACTTTGTAGACCTGGCTGGTCTCT 1125
Ssty2|NT_165792.1|A|               CTATAGCACTGACTGCCCTGGAACTCACTTTGTAGACCTGGCTGGTCTCT 1125
Ssty2|NT_161926.2|A|               CTATAGCACTGACTGCCCTGGAACTCACTTTGTAGACCAGGCTGGTCTCT 1121
Ssty2|NT_161892.2|A|               CTATAGCACTGACTGCCCTGGAACTCACTTTGTAGACCAGGCTGGTCTCT 1122
Ssty2|NT_161924.2|A|               CTATAGCACTGACTGCCCTGGAACTCACTTTGTAGACCAGGCTGGTCTCT 1131
Ssty2|NT_165790.1|B|REFERENCE      CTATAGCACTGACTGCCCTGGAACTCACTTTGTAGACCAGGCTGGTCTCT 1121
Ssty2|NT_161879.2|A|               CTATAGCACTGACTGCCCTGGAACTCACTTTGTAGACCAGGCTGGTCTCT 1122
Ssty2|NT_161875.2|B|               CTATAGCACTGACTGCCCTGGAACTCACTTTGTAGACCAGGCTGGTCTCT 1124
Ssty2|NT_165791.1|A|               CTATAGCACTGACTGCCCTGGAACTCACTTTGTAGACCAGGCTGGTCTCT 1114
Ssty2|NT_161902.2|D|               CTATAGCACTGGCTGCCCTGGAACTCACTTTGTAGACCAGGCTGGTCTCT 1140
Ssty2|NT_165798.1|A|               CTATAGCACTGGCTGCCCTGGAACTCACTTTGTAGACCAGTCTGGTCTCT 1140
Ssty2|NT_161897.2|B|               CTATAGCACTGGCTGCCCTGGAACTCACTTTGTAGACCAGTCTGGTCTCT 1164
Ssty2|NT_165797.1|A|               CTATAGCACTGGCTGCCCTGGAACTCACTTTGTAGACCAGTCTGGTCTCT 1144
Ssty2|NT_161895.2|A|               CTATAGCACTGGCTGCCCTGGTACTCACTTTGTAGACCAGGCTGGTCTCT 1112
Ssty2|NT_161898.2|A|               CTATAGCACTGGCTGCCCTGCAACTCACTTTGTAGACCAGGCTGGTCTCT 1107
Ssty2|NT_161902.2|C|               CTATAGCACTGGCTGCCCTGGAACTCACTTTGTAGACCAGGCTGGTCTCT 1137
Ssty2|NT_161902.2|B|               CTATAGCACTGCCTGCCCTGGTACTCACTTTGTAGGCCAGACTGGCCTCT 1132
Ssty2|NT_161902.2|A|               CTATACCACTGGCTGCCCTGGAACTCACTTTGAAGGCCAGACTGGCCTCT 1143
                                      ** *****  * *  **  ********** *  *    ** *  ***

Orly|NT_161926.2|REFERENCE         AAGTCAGAAATCTGCCTTATCCTGCCTTCTGAATGCTGAGTTTAAATGCT 1236
Orly|NT_161892.2|                  AAGTCAGAAATCTGCCTTATCCTGCCTTCTGAATGCTGAGTTTAAATGCT 1266
Orly|NT_161879.2|                  AAGTCAGAAATCTGCCTTATCCTGCCTTCTGAATGCTGAGTTTAAATGCT 1257
Orly|NT_161868.2|                  AAGTCAGAAATCTGCAATATCCTGCCTTCTGAATGCTGAGTTTAAATGCT 1247
Orly|NT_165792.1|                  AAGTCAGAAATCTGCAATATCCTGCCTTCTGAATGCTGAGTTTAAATGCT 1258
Orly|NT_165790.1|                  AAGTCAGAAATCTGCCTTAGCCTGCCTTCTGAATGCTGAGTTTAAATGCT 1271
Orly|NT_161875.2|                  AAGTCAGAAATCTGCCTTATCCTCCCTTCTGAATGCTGAGTTTAAATGCT 1252
Orly|NT_161924.2|                  AAGTCAGAAATCTGCCTTATCCTGCCTTCTGAATGCTGAGTTTAAATGCT 1267
Orly|NT_165791.1|                  AAGTCAGAAATCTGCCTTATCCTGCCTTCTGAATGCTGAGTTTAAATGCT 1242
Ssty1|NT_161885.2|A|               AAGTCAGAAATCTGCCTTATCCTGCCCTCTGAATGCTGAGTTTAAATGCT 1235
Ssty1|NT_161877.2|A|               AAGTCAGAAATCTGCCTTATCCTGCCTTCTGAATGCTGAGTTTAAATGCT 1233
Ssty1|NT_165794.1|A|               AAGTCAGAAATCTGCCTTATCCTGCCTTCTGAATGCTGAGTTTAAATGCT 1233
Ssty1|NT_165796.1|A|               AAGTCAGAAATCTGCCTTATCCTGCCTTCTGAATGCTGAGTTTAAATGCT 1232
Ssty1|NT_165793.1|A|               AAGTCAGAAATCTGCCTTATCCTGCCTTCTGAATGCTGAGTTTAAATGCT 1234
Ssty1|NT_161937.2|A|               AAGTCAGAAATCTGCCTTATCCTGCCTTCTGAATGCTGACTTTAAATGCT 1233
Ssty1|NT_161923.2|A|               AAGTCAGAAATCTGCCTTATCCTGCCTTCTGAATGCTGAGTTTAAATGCT 1228
Ssty1|NT_161911.2|C|               AAGTCAGAAATCTGCCTTATCCTGCCTTCTGAATGCTGAGATTAAATGCT 1221
Ssty1|NT_161906.2|B|               AAGTCAGAAATCTGCCTTATCCTGCCTTCTGAATGCTGAGATTAAATGCT 1222
Ssty1|NT_165795.1|B|               AAGTCAGAAATCTGCCTTATCCTGCCTTCTGAATGCTGAGATTAAATGCT 1220
Ssty1|NT_161895.2|B|               AAGTCAGAAATCTGCCTTATCCTGCCTTCTGAATGCTGAGATTAAATGCT 1226
Ssty1-inserted|NT_165790.1|        AAGTCAGAAATCTGCCTGACCCTGCCTTCTAAAAGCTGGGATTAAATGAG 1413
Ssty1-inserted|NT_161877.2|        AAGTCAGAAATCTGCCTGACCCTGCCTTCTAAAAGCTGGGATTAAATGAG 1411
Ssty1-inserted|NT_161924.2|        AAGTAAGAAATCTGCCTGACCCTGCCTTCTAAAAGCTGGGATTAAATGAG 1410
Ssty1-inserted|NT_165792.1|        AAGTCAGAAATCTGCCTGACCCTGCCTTCTAAAAGCTGGGATTAAATGAG 1398
Ssty1-inserted|NT_161868.2|        AAGTCAGAAATCTGCCTGACCCTGCCTTCTAAAAGCTGGGATTAAATGAG 1414
Ssty1-inserted|NT_165794.1|        AAGTCAGAAATCTGCCTGACCCTGCCTTCTAAAAGCTGGGATTAAATGAG 1413
Ssty1-inserted|NT_161892.2|        AAGTCAGAAATCTGCCTGACCCTGCCTTCTAAAAGCTGGGATTAAATGAG 1419
Ssty1-inserted|NT_161875.2|        AAGTCAGAAATCTGCCTGACCCTGCCTTCTAAAAGCTGGGATTAAAAGAG 1422
Ssty1-inserted|NT_161879.2|        AAGTCAGAAATCTGCCTGACCCTGCCTTCTAAAAGCTGGGATTAAATGAG 1419
Ssty1-inserted|NT_161928.2|        AAGTAAGAAATCTGCCTGACCCTGCCTTCTAAAAGCTGGGATTAAATGAG 1415
Ssty1-inserted|NT_165791.1|        AAGTCAGAAATCTGCCTGACCCTGCCTTCTAAAAGCTGGGATTAAATGAG 1411
Ssty1-inserted|NT_161926.2|        AAGTCAGAAATCTGCCTGACCCTGCCTTCTAAAAGCTGGGATTAAATGAG 1418
Ssty1-inserted|NT_161906.2|        AAGTCAGAAATCTGCCTGACCCTGCCTTCTAAAAGCTGGGATTAAATGCG 1417
Ssty1|NT_165795.1|A|               AAGTCAGAAATCTGCCTGACCCTGCCTTCTGAAAGCTGGGATTAAATGTG 1226
Ssty1|NT_165795.1|C|               AAGTCATAAATCTGCCTGACCCTGCATTCTGAAAGCTGGGATTAAATGTG 1216
Ssty1|NT_161904.2|D|               AAGTCAGAAATCTGCCTGACCCTGCCTTCTGAAAGCTGGGATTAAATGTG 1220
Ssty1|NT_161902.2|A|               AAGTCAGAAATCTGCCTGACCCTGCCTTCTGAAAGCTGGGATTAAATGTG 1220
Ssty1|NT_161904.2|C|               AAGTCAGAAATCTGCCTGACCCTGCCTTCTGAAAGCTGGGATTAAATGTG 1216
Ssty1|NT_161904.2|B|               AAGTCAGAAATCTGCCTGACCCTGCCTTCTGAAAGCTGGGATTAAATGTG 1220
Ssty1|NT_161904.2|A|REFERENCE      AAGTCAGAAATCTGCCTGACCCTGCCTTCTGAAAGCTGGGATTAAATGTG 1220
Ssty1|NT_161911.2|A|               AAGTCAGAAATCTGCCTGACCCTGCCTTCTGAAAGTTGGGATTAAATGTG 1220
Ssty1|NT_161906.2|C|               AAGTCAGAAATCTGCCTGACCCTGCCTTCTGAAAGTTGGGATTAAATGTG 1210
Ssty1|NT_161911.2|B|               AAGTCAGAAATCTGCCTGACCCTGCCTTCTGAAAGTTGGGATTAAATGTG 1218
Ssty1|NT_161906.2|A|               AAGTCAGAAATCTGCCTGACCCTGCCTTCTGAAAGCTGGGATTAAATGTG 1220
Ssty1|NT_161895.2|A|               AAGTCAGAAATCTGCCTGACCCTGCCTTCTGAAAGCTGGGATTAAATGTG 1213
Ssty2|NT_161919.2|A|               AATTTAGAAATCTGCCTGTTCTTGCCTTCTGAGTTCTGGGATTAAATGTG 1184
Ssty2|NT_161897.2|A|               AATTTAGAAATCTGCCTGTTCTTGCCTTCTGAGTTCTGGGATTAAATGTG 1190
Ssty2|NT_161937.2|A|               AATTTAGAAATCTGCCTGTCCTTGCCTTCTGAGTTCTGGGATTAAATGTG 1174
Ssty2|NT_161895.2|B|               AAATTAGATATCGGCCTGTCATTGCCTTCTGAGTTCTGGGATTAAATGCG 1184
Ssty2|NT_161898.2|B|               AAATTAGATATCGGCCTGTCATTGCCTTCTGAGTTCTGGGATTAAATGCG 1184
Ssty2|NT_161902.2|E|               ATTTTAGAAATCTGCCTGTCCTTGCCTTCTGAGTTCTGGGATTAAATGTG 1171
Ssty2|NT_161875.2|A|               AATTTAGAAATCTGCCTGTCCTTGCCTTCTGAGTTCTGGGATTAAATGCG 1167
Ssty2|NT_165790.1|A|               AATTTAGAAATCTGCCTGTCCTTGCCTTCTGAGTTCTGGGATTAAATGCG 1174
Ssty2|NT_165791.1|B|               AATTTAGAAATCTGCCTGTCCTTGCCTTCTGAGTTCTGGGATTAAATGCG 1164
Ssty2|NT_161868.2|A|               AATTTAGAAATCTGCCTGTCCTTGCCTTCTGAGTTCTGGGATTAAATGCG 1184
Ssty2|NT_165792.1|B|               AATTTAGAA-TCTGCCTGTCCTTGCCTTCTGAGTTCTGGGATTAAATGCG 1181
Ssty2|NT_161923.2|A|               AATTTAGAAATCTGCCTGTCCTTGCCTTCTGAGTTCTGGGATTAAATGCG 1176
Ssty2|NT_161868.2|B|               AATTTAGAAATCTGCCTGTCCTTGCCTTCTGAGTTCTGGGATTAAATGCG 1175
Ssty2|NT_165792.1|A|               AATTTAGAAATCTGCCTGTCCTTGCCTTCTGAGTTCTGGGATTAAATGCG 1175
Ssty2|NT_161926.2|A|               AATTTAGAAATCTGCCTGTCCTTGCCTTCTGAGTTCTGGGATTAAATGCG 1171
Ssty2|NT_161892.2|A|               AATTTAGAAATCTGCCTGTCCTTGCCTTCTGAGTTCTGGGATTAAATGTG 1172
Ssty2|NT_161924.2|A|               AATTTAGAAATCTGCCTGTCCTTGCCTTCTGAGTTCTGGGATTAAATGCG 1181
Ssty2|NT_165790.1|B|REFERENCE      AATTTAGAAATCTGCCTGTCCTTGCCTTCTGAGTTCTGGGATTAAATGCG 1171
Ssty2|NT_161879.2|A|               AATTTAGAAATCTGCCTGTCCTTGCCTTCTGAGTTCTGGGATTAAATGCG 1172
Ssty2|NT_161875.2|B|               AATTTAGAAATCTGCCTGTCCTTGCCTTCTGAGTTCTGGGATTAAATGCG 1174
Ssty2|NT_165791.1|A|               AATTTAGAAATCTGCCTGTCCTTGCCTTCTGAGTTCTGGGATTAAATGCG 1164
Ssty2|NT_161902.2|D|               AATTTAGAAATCTGCCTGTCCTTGCCTTCTCAGTTCTGGGATTAAATGTG 1190
Ssty2|NT_165798.1|A|               AATTTAGAAATCTGCCTGTCCTTGACTTCTGAGTTCTGGGATTAAATGTG 1190
Ssty2|NT_161897.2|B|               AATTTAGAAATCTGCCTGTCCTTGACTTCTGAGTTCTGGGATTAAATGTG 1214
Ssty2|NT_165797.1|A|               AATTTAGAAATCTGCCTGTCCTTGACTTCTGAGTTCTGGGATTAAATGTG 1194
Ssty2|NT_161895.2|A|               AATTTAGAAATCTGCCTGTCCTTGACTTCTGAGTTCTGGGATTAAATGCG 1162
Ssty2|NT_161898.2|A|               AACTTAGAAATCTGTCTGTCCTTGCCTTCTGAGATCTGGGATTAAATGCA 1157
Ssty2|NT_161902.2|C|               AACTTAGAAATCTGTCTGTCCTTGCCTTCTGAGTTCTGGGATTAAATGCA 1187
Ssty2|NT_161902.2|B|               AACTTAGAAATCTGTCTGTCCTTGCCTTCTGAGTTCTGGGATTAAATGCA 1182
Ssty2|NT_161902.2|A|               AACTTAGAAATCTGTCTGTCCTTGCCTTCTGAGTTCTGGGATTAAATGGA 1193
                                   *  * * *  ** *        *    *** *    **   ***** *  

Orly|NT_161926.2|REFERENCE         TGTGCCACCATAGCTGGATTATGAACTTCTTATTTGGATCAAATTAAGTT 1286
Orly|NT_161892.2|                  TGTGCCACCATAGCTAGATTATGAACTTCTTATTTGGATCAAATTAAGAT 1316
Orly|NT_161879.2|                  TGTGCCACCATAGCTGGATTATGAACTTCTTATTTGGATCAAATTAAGTT 1307
Orly|NT_161868.2|                  TGTGCCACCATAGCTGGATTATGAACTTCTTATTTGGATCAAATTAAGTT 1297
Orly|NT_165792.1|                  TGTGCCACCATAGCTGGATTATGAACTTCTTATTTGGATCAAATTAAGTT 1308
Orly|NT_165790.1|                  TGTGCCACCATAGCTGGATTATGAACTTCTTATTTGGATCAAATTAAGTT 1321
Orly|NT_161875.2|                  TGTGCCACCATAGCTGGATTATGAACTTCTTATTTGGATCAAATTAAGTT 1302
Orly|NT_161924.2|                  TGTGCCACCATAGCTGGATTATGAACTTCTTATTTGGATCAAATTAAGTT 1317
Orly|NT_165791.1|                  TGTGCCACCATAGCTGGATTATGAACTTCTTATTTGGATCAAATTAAGTT 1292
Ssty1|NT_161885.2|A|               TGCGCCACCATAGCTGGATTATGAACTTCTTATTTTGATCAAATTAAGTT 1285
Ssty1|NT_161877.2|A|               TGCGCCACCATAGCTGGATTATGAACTTCTTATTTGGATCAAATTAAGTT 1283
Ssty1|NT_165794.1|A|               TGCGCCACCATAGCTGGATTATGAACTTCTTATTTTGATCAAATAAAGTT 1283
Ssty1|NT_165796.1|A|               TGCGCCACCATAGCTGGATTATGAACTTCTTATTTTGATCAAATTAAGTT 1282
Ssty1|NT_165793.1|A|               TGCGCCACCATAGCTGGATTATGAACTTCTTATTTTGATCAAATTAAGTT 1284
Ssty1|NT_161937.2|A|               TGCGCCACCATAGCTGGATTATGAACTTCTTATTTTGATCAAATTGAGTT 1283
Ssty1|NT_161923.2|A|               TGCGCCACCATAGCTGGATTAAGAACTTCTTATTTTGATCAAATTGAGTT 1278
Ssty1|NT_161911.2|C|               TGTGCCACCATAGCTGCATTATGAACTTCTTATTT-GATCAAATTAAGTT 1270
Ssty1|NT_161906.2|B|               TGTGGCACCATAGCTGCATTATGAACTTCTTATTT-GATCAAATTAAGTT 1271
Ssty1|NT_165795.1|B|               TGTGCCACCATAGCTGGATTATGAACTTCTTATTTTGATCAAATTAAGTT 1270
Ssty1|NT_161895.2|B|               TGCGCCACCATAGCTGGATTAAGATCTTCTTATTTTGATCAAATTAAGTT 1276
Ssty1-inserted|NT_165790.1|        TGTGCCACCATAGCTAGATTATGATCTACTTATTTTGATCAAATTAAGTT 1463
Ssty1-inserted|NT_161877.2|        TGTGCCACCATAGCTAGATTATGATCTACTTATTTTGATCAAATTAAGTT 1461
Ssty1-inserted|NT_161924.2|        TGTGCCACCATAGCTAGATTATGATCTACTTATTTTGATCAAATTAAGTT 1460
Ssty1-inserted|NT_165792.1|        TGTGCCACCATAGCTAGATTATGATCTACTTATTTTGATCAAATTAAGTT 1448
Ssty1-inserted|NT_161868.2|        TGTGCCACCATAGCTAGATTATGATCTACTTATTTTGATCAAATTAAGTT 1464
Ssty1-inserted|NT_165794.1|        TGTGCCACCATAGCTAGATTATGATCTACTTATTTTGATCAAATTAAGTT 1463
Ssty1-inserted|NT_161892.2|        TGTGCCACCATAGCTAGATTATGATCTACTTATTTTGATCAAATTAAGTT 1469
Ssty1-inserted|NT_161875.2|        TGTGCCACCATAGCTAGATTATGATCTACTTATTTCGATCAAATTAAGTT 1472
Ssty1-inserted|NT_161879.2|        TGTGCCACCATAGCTAGATTATGATCTACTTATTTTGATCAAATTAAGTT 1469
Ssty1-inserted|NT_161928.2|        TGTGCCACCATAGCTAGATTATGATCTACTTATTTTGATCAAATTAAGTT 1465
Ssty1-inserted|NT_165791.1|        TGTGCCACCATAGCTAGATTATGATCTACTTATTTTGATCAAATTAAGTT 1461
Ssty1-inserted|NT_161926.2|        TGTGCCACCATAGCTAGATTATGATCTACTTATTTTGATCAAATTAAGTT 1468
Ssty1-inserted|NT_161906.2|        TGTGCCACCATAGCTGGATTATGATCTTCTTATTTTTATCAAATTAAGTT 1467
Ssty1|NT_165795.1|A|               TGTGCCACCATAGCTGGATTATGAGCTTCTTATTTTGATCAAATTAAGTT 1276
Ssty1|NT_165795.1|C|               TGTGCCACCATAGCTGGATTATGAGCTTCTTATTTTGATCAAATTAAGTT 1266
Ssty1|NT_161904.2|D|               TGTGCCACCATAGCTGGATTATGAGATTCTTATTTTGATCAAATTAAGTT 1270
Ssty1|NT_161902.2|A|               TGTGCCACCATAGCTGGATTATGAGATTCTTATTTTGATCAAATTAAGTT 1270
Ssty1|NT_161904.2|C|               TGTGCCACCATAGCTGGATTATGAGCTTCTTATTTTGATCAAATTAAGTT 1266
Ssty1|NT_161904.2|B|               TGTGCCACCATAGCTGGATTATGAGCTTCTTATTTTGATCAAATTAAGTT 1270
Ssty1|NT_161904.2|A|REFERENCE      TGTGCCACTATAGCTGGATTATGAGCTTCTTATTTTGATTAAATTAAGTT 1270
Ssty1|NT_161911.2|A|               TGTGCCACCATAGCTGGATTATGAGCTTCTTATTTTGATCAAATTAAGTT 1270
Ssty1|NT_161906.2|C|               TGTGCCACCATAGCTGGATTATGAGCTTCTTATTTTGATCAAATTAAGTT 1260
Ssty1|NT_161911.2|B|               TGTGCCACCATAGCTGGATTATGAGCTTCTTATTTTGATCAAATTAAGTT 1268
Ssty1|NT_161906.2|A|               TGTGCCACCATAGCTGGATTATGAGCTTCTTATTTTGATCAAATTAAGTT 1270
Ssty1|NT_161895.2|A|               TGTGCCACCATAGCTGGATTATGATCTTCTTATTTTGATCAAATTAAGTT 1263
Ssty2|NT_161919.2|A|               TGTACCACCATGGCTGACTTATTAACTTCTTATTTTTATAAAATTAATTT 1234
Ssty2|NT_161897.2|A|               TGTACCACCATGGCTGACTTATTAACTTCTTATTTTTATAAAATTAATTT 1240
Ssty2|NT_161937.2|A|               TGTACCACCATGGCTGACTTATTAACTTCTTATTTTTATAAAATTAATTT 1224
Ssty2|NT_161895.2|B|               TGTACCACCATGGCTGACTTATTAACTTCTTATTTTTATAAAATTAATTT 1234
Ssty2|NT_161898.2|B|               TGTACCACCATGGCTGACTTATTAACTTCTTATTTTTATAAAATTAATTT 1234
Ssty2|NT_161902.2|E|               TGTACCACCATGGCTGACTTATTAACTTCTAATTTTTATAAAATTAATTT 1221
Ssty2|NT_161875.2|A|               TGTACCACCATGGCTGACTTATTAACTTCTTATTTTTATAAAATTAATTT 1217
Ssty2|NT_165790.1|A|               TGTACCACCATGGCTGACTTATTAACTTCTTATTTTTATAAAATTAATTT 1224
Ssty2|NT_165791.1|B|               TGTACCACCATGGCTGACTTATTAACTTCTTATTTTTATAAAATTAATTT 1214
Ssty2|NT_161868.2|A|               TGTACCACCATGGCTGACTTATTAACTTCTTATTTTTATAAAATTAATTT 1234
Ssty2|NT_165792.1|B|               TGTACCACCATGGCTTACTTATTAACTTCTTATTTTTATAAAATTAATTT 1231
Ssty2|NT_161923.2|A|               TGTACCACCATGGCTGACTTATTAACTTCTTATTTTTATAAAATTAATTT 1226
Ssty2|NT_161868.2|B|               TGTACCACCATGGCTGACTTATTAACTTCTTATTTTTATAAAATTAATTT 1225
Ssty2|NT_165792.1|A|               TGTACCACCATGGCTGACTTATTAACTTCTTATTTTTATAAAATTAATTT 1225
Ssty2|NT_161926.2|A|               TGTACCACCATGGCTGACTTATTAACTTCTTATTTTTATAAAATTAATTT 1221
Ssty2|NT_161892.2|A|               TGTACCACCATGGCTGACTTATTAACTTCTTATTTTTATAAAATTAATTT 1222
Ssty2|NT_161924.2|A|               TGTACCACCATGGCTGACTTATTAACTTCTTATTTTTATAAAATTAATTT 1231
Ssty2|NT_165790.1|B|REFERENCE      TGTACCACCATGGCTGACTTATTAACTTCTTATTTTTATAAAATTAATTT 1221
Ssty2|NT_161879.2|A|               TGTACCACCATGGCTGACTTATTAACTTCTTATTTTTATAAAATTAATTT 1222
Ssty2|NT_161875.2|B|               TGTACCACCATGGCTGACTTATTAACTTCTTATTTTTATAAAATTAATTT 1224
Ssty2|NT_165791.1|A|               TGTACCACCATTGCTGAATTATTAACTTCTTATTTTTATAAAATTAATTT 1214
Ssty2|NT_161902.2|D|               TGTACCACCATGGCTGACTTATTAACTTCTTATTATTATAAAATTAATTT 1240
Ssty2|NT_165798.1|A|               TGTACCATCATGGCTGACTTATTAACTTCTTATTTTTATAAAATTAATTT 1240
Ssty2|NT_161897.2|B|               TGTACCATCATGGCTGACTTATTAACTTCTTATTTTTATAAAATTAATTT 1264
Ssty2|NT_165797.1|A|               TGTACCACCATGGCTGACTTATTAACTTCTTATTTTTATAAAATTAATTT 1244
Ssty2|NT_161895.2|A|               TGTACCACCATGGCTGACTTATTAACTTTTTATTTTTATAAAATTAATTT 1212
Ssty2|NT_161898.2|A|               TGTACCACCATATTTTATTTATTAACTTCTTATTTTTATAAAATTAATTT 1207
Ssty2|NT_161902.2|C|               TGTACCACCATAGTTGACTTATTAACTTCTTATTTTTATAAAATTAATTT 1237
Ssty2|NT_161902.2|B|               TGTAACACCATTGCTGACTTATTAACTTCTTATTTTTATAAAATTAAATT 1232
Ssty2|NT_161902.2|A|               TGTAACACCATGGCTGACTTATTAACTTTTTATTTTAATAAAATTAATTT 1243
                                   **   **  **   *   ***  *  *  * ***   ** ****  *  *

Orly|NT_161926.2|REFERENCE         TAGAAGCCCAAACATGTTTAGCATAGCCTTCTTGACCTACTCAAAAATTC 1336
Orly|NT_161892.2|                  TAGAAGCCCAAACATGTTTAGCATAGCCTTCTTGACCTACTCAAAAATTC 1366
Orly|NT_161879.2|                  TAGAAGCCCAAACATGTTTAGCATAGCCTTCTTGACCTACTCAAAAATTC 1357
Orly|NT_161868.2|                  TAGAAGCCCAAACATGTTTAGCATAGCCTTCTTGACCTACTCAAAAATTC 1347
Orly|NT_165792.1|                  TAGAAGCCCAAACATGTTTAGCATAGCCTTCTTGACCTACTCAAAAATTC 1358
Orly|NT_165790.1|                  TAGAAGTCCAAACATGTTTAGCATAGCCTTCTTGACCTACTCAAAAATTC 1371
Orly|NT_161875.2|                  TAGAAGCCCAAACATGTTTAGCATAGCCTTCTTGACCTACTCAAAAATTC 1352
Orly|NT_161924.2|                  TAGAAGCCCAAACATGTTTAGCATAGCCTTCTTGACCTACTCAAAAATTC 1367
Orly|NT_165791.1|                  TAGAAGCCCAAACATGTTTAGCATAGCCTTCTTGACCTACTCAAAAATTC 1342
Ssty1|NT_161885.2|A|               TAGAAGCCCAAACATGTTTAGCATAGCCTTCTTGACCTACTCAAAAATTC 1335
Ssty1|NT_161877.2|A|               TAGAAGCCCAAACATGTTTAGCATAGCCTTCTTGACCTACTCAAAAATTC 1333
Ssty1|NT_165794.1|A|               TAGAAGCCCAAACATGTTTAGCATAGCCTTCTTGACCTACTCAAAAATTC 1333
Ssty1|NT_165796.1|A|               TAGAAGCCCAAACATGTTTAGCATAGCCTTCTTGACCTACTCAAAAATTC 1332
Ssty1|NT_165793.1|A|               TAGAAGCCCAAACATGTTTAGCATAGCCTTCTTGACCTACTCAAAAATTC 1334
Ssty1|NT_161937.2|A|               TAGAAGCCCAAACATGTTTAGCATAGCCTTGTTGACCTACTCAAAAATTC 1333
Ssty1|NT_161923.2|A|               TAGAAGCCCAAACATGTTTAGCATAGCCTTGTTGACCTACTCAAAAATTC 1328
Ssty1|NT_161911.2|C|               TAGAAGCCCAAACATGTTTAGCATAGCCTTCTTGACCTACTCAAAAATTC 1320
Ssty1|NT_161906.2|B|               TAGAAGCCCAAACATGTTTAGCATAGCCTTCTTGACCTACTCAAAAATTC 1321
Ssty1|NT_165795.1|B|               TAGAAGCCCAAACATGTTTAGCATAGCCTTCTTGACCTACTCAAAAATTC 1320
Ssty1|NT_161895.2|B|               TAGAAGCCCAAACATGTTTAGCATAGCTTTCTTGACCTACTCAAAAATTC 1326
Ssty1-inserted|NT_165790.1|        TAGAAGCCCAAACATGTTTAGCATAGCCTTCTTGACCTGCTCAAAATTTC 1513
Ssty1-inserted|NT_161877.2|        TAGAAGCCCAAACATGTTTAGCATAGCCTTCTTGACCTGCTCAAAATTTC 1511
Ssty1-inserted|NT_161924.2|        TAGAAGCCCAAACATGTTTAGCATAGCCTTCTTGACCTGCTCAAAATTTC 1510
Ssty1-inserted|NT_165792.1|        TAGAAGCCCAAACATGTTTAGCATAGCCTTCTTGACCTGCTCAAAATTTC 1498
Ssty1-inserted|NT_161868.2|        TAGAAGCCCAAACATGTTTAGCATAGCCTTCTTGACCTGCTCAAAATTTC 1514
Ssty1-inserted|NT_165794.1|        TAGAAGCCCAAACATGTTTATCATAGCCTTCTTGACCTGCTCAAAATTTC 1513
Ssty1-inserted|NT_161892.2|        TAGAAGCCCAAACATGTTTAGCATAGCCTTCTTGACCTGCTCAAAATTTC 1519
Ssty1-inserted|NT_161875.2|        TAGAAGCCCAAACATGTTAAGCATAGCCTTCTTGACCTGCTCAAAATTTC 1522
Ssty1-inserted|NT_161879.2|        TAGAAGCCCAAACATGTTTAGCATAGCCTTCTTGACCTGCTCAAAATTTC 1519
Ssty1-inserted|NT_161928.2|        TAGAAGCCCAAACATGTTTAGCATAGCCTTCTTGACCTGCTCAAAATTTC 1515
Ssty1-inserted|NT_165791.1|        TAGAAGCCCAAACATGTTTAGCATAGCCTTCTTGACCTGCTCAAAATTTC 1511
Ssty1-inserted|NT_161926.2|        TAGAAGCCCAAACATGTTTAGCATAGCCTTCTTGACCTGCTCAAAATTTC 1518
Ssty1-inserted|NT_161906.2|        TAGAAGCCCAAACATGTTTAGCATAGCCTTCTTGACCTGCTCAAAATTTC 1517
Ssty1|NT_165795.1|A|               TAGAAGCCCAAACATGTTTAGCATAACCTTCTTGACCTGCTCAAAAATTC 1326
Ssty1|NT_165795.1|C|               TAGAAGCCCAAACATGTTTAGCATAGCCTTCTTGACCTGCTCAAAAATTC 1316
Ssty1|NT_161904.2|D|               TAGAAGCCCAAACATGTTTAGCATAACCTTCTTGACCTGCTCAAAAATTC 1320
Ssty1|NT_161902.2|A|               TAGAAGCCCAAACATGTTTAGCATAACCTTCTTGACCTGCTCAAAAATTC 1320
Ssty1|NT_161904.2|C|               TAGAAGCCCAAACATGTTTAGCATAACCTTCTTGACCTGCTCAAAAATTC 1316
Ssty1|NT_161904.2|B|               TAGAAGCCCAAACATGTTTAGCATAACCTTCTTGACCTGCTCAAAAATAC 1320
Ssty1|NT_161904.2|A|REFERENCE      TAGAAGCCCAAACATGTTTAGCATAACCTTCTTGACCTGCTCAAAAATTC 1320
Ssty1|NT_161911.2|A|               TAGAAGCCCAAACATGTTTAGCATAACCTTCTTGACCTGCTCAAAAATTC 1320
Ssty1|NT_161906.2|C|               TAGAAGCCCAAACATGTTTAGCATAACCTTCTTGACCTGCTCAAAA-TTC 1309
Ssty1|NT_161911.2|B|               TAGAAGCCCAAACATGTTTAGAATAACCTTCTTGACCTGCTCAAAA-TTC 1317
Ssty1|NT_161906.2|A|               TAGAAGCCCAAACATGTTTAGCATAACCTTCTTGACCTGCTCAAAAATTC 1320
Ssty1|NT_161895.2|A|               TAGAAGCCCAAACATGTTTAGCATAACCTTCTTGACCTGCTCAAAAATAC 1313
Ssty2|NT_161919.2|A|               TAGGAGCTCAAAACTGTTTAGCATAGTCTTCTTCACCTGCTCAGAAGTCC 1284
Ssty2|NT_161897.2|A|               TAGGAGCTCAAAACTGTTTAGCATAGTCTTCTTCACCTGCTCAGAAGTTC 1290
Ssty2|NT_161937.2|A|               TAGGAGCTCAAAACTGTTTAGCCTAGTCTTCTTCACCTGCTCAGAAGTTC 1274
Ssty2|NT_161895.2|B|               TAGGAGCTCAAAACTGTTTAGCATAGTCTTCTTCACCTGCTCAGAAGTTC 1284
Ssty2|NT_161898.2|B|               TAGGAGCTCAAAACTGTTTAGCATAGTCTTCTTCACCTGCTCAGAAGTTC 1284
Ssty2|NT_161902.2|E|               TAGGAGCTCAAAACTGTTTAGCATAGTCTTCTTCACCTGCTCAGAAGTTC 1271
Ssty2|NT_161875.2|A|               TAGGAGCTCAAATCTGTTTAGCATAGTCTTCTGAACATGCTCAGAAGTTC 1267
Ssty2|NT_165790.1|A|               TAGGAGCTCAAATCTGTTTAGCATAGTCTTCTTCACATGCTCAGAAGTTC 1274
Ssty2|NT_165791.1|B|               TAGGAGCTCAAATCTGTTTAGCATAATCTTCTTCACATGCTCAGAAGTTC 1264
Ssty2|NT_161868.2|A|               TAGGAGCTCAAATCTGTTTAGCATAGTCTTCTTCACATGCTCAGAAGTTC 1284
Ssty2|NT_165792.1|B|               TAGGAGCTCAAATCTGTTTAGCATAGTCTTCTTCACATGCTCAGAAGTTC 1281
Ssty2|NT_161923.2|A|               TAGGAGCTCAAATCTGTTTAGCATAGTCTTCTTCACATGCTCAGAAGTTC 1276
Ssty2|NT_161868.2|B|               TAGGAGCTCAAAACTGTTTAGCATAATCTTCTTCACCTGCTCAGAAGTTC 1275
Ssty2|NT_165792.1|A|               TAGGAGCTCAAAACTGTTTAGCATAATCTTCTTCACCTGCTCAGAAGTTC 1275
Ssty2|NT_161926.2|A|               TAGGAGCTCAAAACTGTTTAGCATAATCTTCTTCACCTGCTCAGAAGTTC 1271
Ssty2|NT_161892.2|A|               TAGGAGCTCAAAACTGTTTAGCATAATCTTCTTCACCTGCTCAGAAGTTC 1272
Ssty2|NT_161924.2|A|               TAGGAGCTCAAAACTGTTTAGCATAATCTTCTTCACCTGCTCAGAAGTTC 1281
Ssty2|NT_165790.1|B|REFERENCE      TAGGAGCTCAAATCTGTTTAGCATAATCTTCTTCACCTGCTCAGAAGTTC 1271
Ssty2|NT_161879.2|A|               TAGGAGCTCAAATCTGTTTAGCATAGTCTTCTTCACCTGCTCAGAAGTTC 1272
Ssty2|NT_161875.2|B|               TAGGAGCTCAAATCTGTTTAGCATAGTCTTCTTCACCTGCTCAGAAGTTC 1274
Ssty2|NT_165791.1|A|               TAGGAGCTCAAAACTGTTTAGCATAATCTTCTTCACCTGCTCAGAAGTTC 1264
Ssty2|NT_161902.2|D|               TAGGAGCTCAAAACTGTTTAGCATAGTCTTCTTCACCTGCTCAGAAGTTC 1290
Ssty2|NT_165798.1|A|               TAGGAGCTCAAAACTGTTTAGCATAGTCTTCTTCACCTTCTCAGAAGTTC 1290
Ssty2|NT_161897.2|B|               TAGGAGCTCAAAACTGTTTAGCATAGTCTTCTTCACCTTCTCAGAAGTTC 1314
Ssty2|NT_165797.1|A|               TAGGAGCTCAAAACTGTTTAGCATAGTCTTCTTCACCTTCTCAGAAGTTC 1294
Ssty2|NT_161895.2|A|               TAGAAGCTCAAAACTGTTTAGCATAGTCTTCTTCACCTTCTCAGAAGTTC 1262
Ssty2|NT_161898.2|A|               TAGAAGCTCAAAACTGTTTAGCATAGTATTCTTCACCTGCTCAGAAGTTC 1257
Ssty2|NT_161902.2|C|               TAGAAGCTCAAAACTGTTTAGCATAGTCTTCTTCACCTGCTCAGAAGTTC 1287
Ssty2|NT_161902.2|B|               TAGAAGCCCAAACCTGTTTAGCATAGTCTTCTTCACCTGCTCAGAAGTTC 1282
Ssty2|NT_161902.2|A|               TAGAAGCCCAAACCTGTTTAGCATAGTCTTCTTCACCTGCTCAGAAGTTC 1293
                                   *** **  ****  **** *   **   ** *  ** * **** ** * *

Orly|NT_161926.2|REFERENCE         CATTAGAGAAGAGCATTTCTCCAGCATTCTGTCCCATCCTACACTCATTG 1386
Orly|NT_161892.2|                  CATTAGAGAAGAGCATTTCTCCAGCATTCTCTCCCATCCTACACTCATTG 1416
Orly|NT_161879.2|                  CATTAGAGAAGAGCATTTCTCCAACATTCTCTCCCATCCTACACTCATTG 1407
Orly|NT_161868.2|                  CATTAGAGAAGAGCATTTCTCCAGCATTCTCTCCCATCCTACACTCATTG 1397
Orly|NT_165792.1|                  CATTAGAGAAGAGCATTTCTCCAGCATTCTCTCCCATCCTACACTCATTG 1408
Orly|NT_165790.1|                  CATTAGAGAAGAGCATTTCTCCAGCATTCTCTCCCATCCTACACTCATTG 1421
Orly|NT_161875.2|                  CATTAGAGAAGAGCATTTCTCCAGCATTCTCTCCCATCCTACACTCATTG 1402
Orly|NT_161924.2|                  CATTAGAGAAGAGCATTTCTCCAGCATTCTCTCCCATCCTACACTCATTG 1417
Orly|NT_165791.1|                  CATTAGAGAAGAGCATTTCTCCAGCATTCTCTCCCATCCTACACTCATTG 1392
Ssty1|NT_161885.2|A|               CATTAGAGAAGAGCATTTCTCCAGCATTCTGTCCCATCCTACACTCATTG 1385
Ssty1|NT_161877.2|A|               CATTAGAGAAGAGCATTTCTCCCGCATTCTGTCCCATCCTACACTCATTG 1383
Ssty1|NT_165794.1|A|               CATTAGAGAAGAGCATTTCTCCCGCATTCTGTCCCATCCTACACTCATTG 1383
Ssty1|NT_165796.1|A|               CATTAGAGAAGAGCATTTCTCCAGCATTCTCTCCCATCCTACACTCATTG 1382
Ssty1|NT_165793.1|A|               CATTAGAGAAGAGCATTTCTCCAGCATTCTCTCCCATCCTACACTCATTG 1384
Ssty1|NT_161937.2|A|               CATTAGAGAAGAGCATTTCTCCAGCATTCTCTCCCATCCTACACTCATTG 1383
Ssty1|NT_161923.2|A|               CATTAGAGAAGAGCATTTCTCCAGCATTCTCTCCCATCCTACACTCATTG 1378
Ssty1|NT_161911.2|C|               CATTAGAGAAGAGCCTTTCTCCAGCATTCTCTCCCATCCTACACTCATTG 1370
Ssty1|NT_161906.2|B|               CATTAGAGAAGAGCCTTTCTCCAGCATTCTCTCCCATCCTACACTCATTG 1371
Ssty1|NT_165795.1|B|               CATTAGAGAAGAGCCTTTCTCCAGCATTCTCTCCCATCCCACAATCATTG 1370
Ssty1|NT_161895.2|B|               CATTAGAGAAGAGCCTTGGTCCAGCATTCTCTCCCATCCTACACTCATTG 1376
Ssty1-inserted|NT_165790.1|        CATTAGAGAAGAGCCTTGGTCCAGCATTCTCTCCAACCATACACCCATTG 1563
Ssty1-inserted|NT_161877.2|        CATTAGAGAAGAGCCTTGGTCCAGCATTCTCTCCAACCATACACCCATTG 1561
Ssty1-inserted|NT_161924.2|        CATTAGAGAAGAGCCTTGGTCCAGCATTCTCTCCAACCCTACACCCATTG 1560
Ssty1-inserted|NT_165792.1|        CATTAGAGAAGAGCCTTGGTCCAGCATTCTCTCCAACCCTACACCCATTG 1548
Ssty1-inserted|NT_161868.2|        CATTAGAGAAGAGCCTTGGTCCAGCATTCTCTCCAACCCTACACCCATTG 1564
Ssty1-inserted|NT_165794.1|        CATTAGAGAAGAGCCTTGGTCCAGCATTCTCTCCAACCCTACACCCATTG 1563
Ssty1-inserted|NT_161892.2|        CATTAGAGAAGAGCCTTGGTCCAGCATTCTCTCCAACCCTACACCCATTG 1569
Ssty1-inserted|NT_161875.2|        CATTAGAGAAGAGCCTTGATCCAGCATTCTCTCCAACCCTACACCCATTG 1572
Ssty1-inserted|NT_161879.2|        CATTAGAGAAGAGCCTTGGTCCAGCATTCTCTCCAACCCTACACCCATTG 1569
Ssty1-inserted|NT_161928.2|        CATTAGAGAAGAGCCTTGGTCCAGCATTCTCTCCAACCCTACACCCATTG 1565
Ssty1-inserted|NT_165791.1|        CATTAGAGAAGAGCCTTGGTCCAGCATTCTCTCCAACCCTACACCCATTG 1561
Ssty1-inserted|NT_161926.2|        -ATTAGAGAAGAGCCTTGGTCCAGCATTCTCTCCAACCCTACACCCATTG 1567
Ssty1-inserted|NT_161906.2|        CATTAGAGAAGAGCCTTGGTCCAGCATTCTCTCCAACCCTACACCCATTG 1567
Ssty1|NT_165795.1|A|               CATTAGAGAAGAGCCTTGGTCCTGCATTCTCTCCCACCCTACACCCATTG 1376
Ssty1|NT_165795.1|C|               CATTAGAGAAGAGCCTTGGTCCTGCATTCTCTCCCACCCTACACCCATTG 1366
Ssty1|NT_161904.2|D|               CATTAGAGAAGAGCCTTGGTCCTGCATTCTCTCCCACCCTACACCCATTG 1370
Ssty1|NT_161902.2|A|               CATTAGAGAAGAGCCTTGGTCCTGCATTCTCTCCCACCCTACACCCATTG 1370
Ssty1|NT_161904.2|C|               CATTAGAGAAGAGCCTTGGTCCTGCATTCTCTCCCACCCTACACCCATTG 1366
Ssty1|NT_161904.2|B|               CATTAGAGAAGAGCCTTGGTCCTGCATTCTCTCCCACCCTACACCCATTG 1370
Ssty1|NT_161904.2|A|REFERENCE      CATTAGAGAAGAGCCTTGGTCCTGCATTCTCTCCCACCCTACACCCATTG 1370
Ssty1|NT_161911.2|A|               CATTAGAGAAGAGCCTTGGTCCTGCATTCTCTCCCACCCTACACCCATTG 1370
Ssty1|NT_161906.2|C|               CATTAGAGAAGAGCCTTGGTCCTGCATTCTCTCCCACCCTACACCCATTG 1359
Ssty1|NT_161911.2|B|               CATTAGAGAAGAGCCTTGGTCCTGCATTCTCTCCCACCCTACACCCATTG 1367
Ssty1|NT_161906.2|A|               CATTAGAGAAGAGCCTTGGTCCTGCATTCTCTCCCACCCTACACCCATTG 1370
Ssty1|NT_161895.2|A|               CATTAGAGAAGAGCCTTGGTCCTGCATTCTCTCCCACCCTACACCCATTG 1363
Ssty2|NT_161919.2|A|               TCATAGAGAAGAGTCTTGGTCCAGCATTCACTCCCAACCCATAACCATTG 1334
Ssty2|NT_161897.2|A|               TCATAGAGAAGAGTCTTGGTCCAGCATTCACTCCCAACCCATAACCATTG 1340
Ssty2|NT_161937.2|A|               TCTTAGAGAAGAGTCTTGGTCCAGCATTCACTCCCAACCCATAACCATTG 1324
Ssty2|NT_161895.2|B|               TCTTAGAGAAGAGTCTTGGTCCAGCATTCACTCCAAACCCATAACCATTG 1334
Ssty2|NT_161898.2|B|               TCTTAGAGAAGAGTCTTGGTCCAGCATTCACTCCAAACCCATAACCATTG 1334
Ssty2|NT_161902.2|E|               TCTTAGAGAAGAGTCTTGGTCCAGCATTCACTCCAAACCCATAACCATTG 1321
Ssty2|NT_161875.2|A|               TCGTAGAGAAGAGTCTTGGTCCAGCATTAACTCCCAACCCATAACCATTG 1317
Ssty2|NT_165790.1|A|               TCGTAGAGAAGAGTCTTGGTCCAGCATTCACTCCCAACCCATAACCATTG 1324
Ssty2|NT_165791.1|B|               TCGTAGAGAAGAGTCTTGGTCCAGCATTCACTCCCAACCCATAACCATTG 1314
Ssty2|NT_161868.2|A|               TCGTAGAGAAGAGTCTTGGTCCAGCATTCACTCCCAACCCATAACCATTG 1334
Ssty2|NT_165792.1|B|               TCGTAGAGAAGAGTCTTGGTCCAGCATTCACTCCCAACCCATAACCATTG 1331
Ssty2|NT_161923.2|A|               TCGTAGAGAAGAGTCTTGGTCCAGCATTCACTCCCAACCCATAACCATTG 1326
Ssty2|NT_161868.2|B|               TCTTAGAGAAGAGTCTTGGTCCAGCATTCACTCCCAACCCATAACCATTG 1325
Ssty2|NT_165792.1|A|               TCTTAGAGAAGAGTCTTGGTCCAGCATTCACTCCCAACCCATAACCATTG 1325
Ssty2|NT_161926.2|A|               TCTTAGAGAAGAGTCTTGGTCCAGCATTCACTCCCAACCCATAACCATTG 1321
Ssty2|NT_161892.2|A|               TCTTAGAGAAGAGTCTTGGTCCAGCATTCACTCCCAACCCATAACCATTG 1322
Ssty2|NT_161924.2|A|               TCTTAGAGAAGAGTCTTGGTCCAGCATTCACTCCCAACCCATAACCATTG 1331
Ssty2|NT_165790.1|B|REFERENCE      TCGTAGAGAAGAGTCTTGGTCCAGCATTCACTCTCAACCCATAACCATTG 1321
Ssty2|NT_161879.2|A|               TCGTAGAGAAGAGTCTTGGTCCAGCATTCACTCCCAACCCATAACCATTG 1322
Ssty2|NT_161875.2|B|               TCGTAGAGAAGAGTCTTGGTCCAGCATTCACTCCCAATCCATAACCATTG 1324
Ssty2|NT_165791.1|A|               TCTTAGAGAAGAGTTTTGGTCCAGCATTCACTCCCAACCCATAACCATTG 1314
Ssty2|NT_161902.2|D|               TCTTAGAGAAGAGTCTTGGTCCAGGATTCACTCCTAACCCATAACCATTG 1340
Ssty2|NT_165798.1|A|               TCTTAGAGAAGAGTCTTGGTCCAGCATTCACTACCAACCCATATCCATTG 1340
Ssty2|NT_161897.2|B|               TCTTAGAGAAGAGTCTTGGTCCAGCATTCACTACCAACCCATATCCATTG 1364
Ssty2|NT_165797.1|A|               TCTTAGAGAAGAGTCTTGGTCCAGCATTCACTCCCAACCCATATCCATTG 1344
Ssty2|NT_161895.2|A|               TCTTAGAGAAGAGTCTTGGTCCAGCATTTACTCCCAACCCATAACCATTG 1312
Ssty2|NT_161898.2|A|               TCGTAGAGAAGAGTCTTGGTCCAGCATTCACTCCCAACCCATGATCATTA 1307
Ssty2|NT_161902.2|C|               TCTTAGAGAAAAGTCTTGGTCCAGCATTCACTCCCAACCCATAACCATTG 1337
Ssty2|NT_161902.2|B|               TCTTAGAGTAGAGTCTTGGTCCAGCATTCACTCCAAACCCATAACCATTG 1332
Ssty2|NT_161902.2|A|               TCTTAGAGAAGAGTCTTAGTCCAGCATTCACTCCCAACCCATAACCATTG 1343
                                      ***** * **  **  ***   ***   *   *    *    **** 

Orly|NT_161926.2|REFERENCE         CCTTTCAGTAACTCATATATATGACAGTAGCAACAGCATTGTGTCTGGTG 1436
Orly|NT_161892.2|                  CCTTTCATTAACTCATATATATGACAGTAGCAACAGCATTGTGTCTGGTG 1466
Orly|NT_161879.2|                  CCTTTCAGTAACTCATATATATGACAGTAGCAACAGCATTGTGTCTGGTG 1457
Orly|NT_161868.2|                  CCTTTCAGTAACTCATATATATGACAGTAGCAACAGCATTGTGTCTGGTG 1447
Orly|NT_165792.1|                  CCTTTCAGTAACTCATATATATGACAGTAGCAACAGCATTGTGTCTGGTG 1458
Orly|NT_165790.1|                  CCTTTCAGTAACTCATATATA--------GCAACAGCATTGTGTCTGGTG 1463
Orly|NT_161875.2|                  CCTTTCAGTAACTCATATATATGACAGTAGCAACAGCATTGTGTCTGGTG 1452
Orly|NT_161924.2|                  CCTTTCAGTAACTCATATATATGACAGTAGCAACAGCATTGTGTCTGGTG 1467
Orly|NT_165791.1|                  CCTTTCAGTAACTCATATATATGACAGTAGCAACAGCATTGTGTCTGGTG 1442
Ssty1|NT_161885.2|A|               CCTTTCAGTAACTCATATATATGACAGTAGCAACAGCATTGTGTCTGGTG 1435
Ssty1|NT_161877.2|A|               CCTTTCAGTAACTCATATATATGACAGTAGCAACAGCATTGTGTCTGGTG 1433
Ssty1|NT_165794.1|A|               CCTTTCAGTAACTCATATATATGACAGTAGCAACAGCATTGTGTCTGGTG 1433
Ssty1|NT_165796.1|A|               CCTTTCAGTAACTCATATATATGACAGTAGCAACAGCATTGTGTCTGGTG 1432
Ssty1|NT_165793.1|A|               CCTTTCAGTAACTCATATATATGACAGTAGCAACAGCATTGTGTCTGGTG 1434
Ssty1|NT_161937.2|A|               CCTTTCAGTAACTCATATATATGACAGTAGCAACAGCATTGTGTCTGGTG 1433
Ssty1|NT_161923.2|A|               CCTTTCAGTAACTCATATATATGACAGTAGCAACAGCATTGTGTCTGGTG 1428
Ssty1|NT_161911.2|C|               CCTTTCAGTAAC-CATATATATGACAGTAGCAACAGCATTGTGTCTGGTT 1419
Ssty1|NT_161906.2|B|               CCTTTCAGTAAC-CATATATATGACAGTAGCAACAGCATTGTGTCTGGTT 1420
Ssty1|NT_165795.1|B|               CCTTTCAGTAAC-CATATATATGACAGTAGCAACAGCATTGTGTCTGGTT 1419
Ssty1|NT_161895.2|B|               CTTTTCAGTAACTCATATATATGACAGTAGCAACAGCATTGTGTCTGGTT 1426
Ssty1-inserted|NT_165790.1|        CCTTTTAGTAACTCATATATATGACAGTAGCAACAGCATTGTGTCTGGTT 1613
Ssty1-inserted|NT_161877.2|        CCTTTTAGTAACTCATATATATGACAGTAGCAACAGCATTGTGTCTGGTT 1611
Ssty1-inserted|NT_161924.2|        CCTTTTAGTAACTCATATATATGACAGTAGCAACAGCATTGTGTCTGGTT 1610
Ssty1-inserted|NT_165792.1|        CCTTTTAGTAACTCATATATATGACAGTAGCAACAGCATTGTGTCTGGTT 1598
Ssty1-inserted|NT_161868.2|        CCTTTTAGTAACTCATATATATGACAGTAGCAACAGCATTGTGTCTGGTT 1614
Ssty1-inserted|NT_165794.1|        CCTTTTAGTAACTCATATATATGACAGTAGCAACAGCATTGTGTCTGGTT 1613
Ssty1-inserted|NT_161892.2|        CCTTTTAGTAACTCATATATATGACAGTAGCAACAGCATTGTGTCTGGTT 1619
Ssty1-inserted|NT_161875.2|        CCTTTTAGTAACTCATATATATGACAGTAGCAACAGCATTGTGTCTGGTT 1622
Ssty1-inserted|NT_161879.2|        CCTTTTAGTAACTCATATATATGACAGTAGCAACAGCATTGTGTCTGGTT 1619
Ssty1-inserted|NT_161928.2|        CCTTTTAGTAACTCATATATATGACAGTAGCAACAGCATTGTGTCTGGTT 1615
Ssty1-inserted|NT_165791.1|        CCTTTTAGTAACTCATATATATGACAGTAGCAACAGCATTGTGTCTGGTT 1611
Ssty1-inserted|NT_161926.2|        CCTTTTAGTAACTCATATATATGACAGTAGCAACAGCATTGTGTCTGGTT 1617
Ssty1-inserted|NT_161906.2|        CCTTTCAGTAACTCATATATATGACAGTAGCAACAGCATTGTGTCTGGTT 1617
Ssty1|NT_165795.1|A|               CCTTTCAGTAACTCATATATATGACAGTAGCAACAGCATTGTGTCTGGTT 1426
Ssty1|NT_165795.1|C|               CCTTTCAGTAACTCATATATATGACAGTAGCAACAGCATTGTGTCTGGTT 1416
Ssty1|NT_161904.2|D|               CCTTTCAGTAACTCATATATATGACAGTAGCAACAGCATTGTGTCTGGTT 1420
Ssty1|NT_161902.2|A|               CCTTTCAGTAACTCATATATATGACAGTAGCAACAGCATTGTGTCTGGTT 1420
Ssty1|NT_161904.2|C|               CCTTTCAGTAACTCATATATATGACAGTAGCAACAGCATTGTGTCTGGTT 1416
Ssty1|NT_161904.2|B|               CCTTTCAGTAACTCATATATATGACAGTAGCAACAGCATTGTGTCTGGTT 1420
Ssty1|NT_161904.2|A|REFERENCE      CCTTTCAGTAACTCATATATATGACAGTAGCAACAGCATTGTGTCTGGTT 1420
Ssty1|NT_161911.2|A|               CCTTTCAGTAACTCATATATATGACAGTAGCAACAGCATTGTGTCTGGTT 1420
Ssty1|NT_161906.2|C|               CCTTTCAGTAACTCATATATATGACAGTAGCAACAGCATTGTGTCTGGTT 1409
Ssty1|NT_161911.2|B|               CCTTTCAGTAACTCATATATATGACAGTAGCAACAGCATTGTGTCTGGTT 1417
Ssty1|NT_161906.2|A|               CCTTTCAGTAACTCATATATATGACAGTAGCAACAGCATTGTGTCTGGTT 1420
Ssty1|NT_161895.2|A|               CCTTTCAGTAACTCATATATATGACAGTAGCAACAGCATTGTGTCTGGTT 1413
Ssty2|NT_161919.2|A|               CCCATCAGGAACTCATATATATGACAGAGGCAACAGCATTGTGTCTGGTT 1384
Ssty2|NT_161897.2|A|               CCCATCAGGAACTCATATATATGACAGAGGCAACAGCATTGTGTCTGGTT 1390
Ssty2|NT_161937.2|A|               CCCATCAGGAACTCATATATATGACAGAGGCAACAGCATTGTGTCTGGTT 1374
Ssty2|NT_161895.2|B|               CCCATCAGGAACTCATATATATGACAGAGGCAACAGCATTGTGTCTGGTT 1384
Ssty2|NT_161898.2|B|               CCCATCAGGAACTCATATATATGACAGAGGCAACAGCATTGTGTCTGGTT 1384
Ssty2|NT_161902.2|E|               CCCATCAGGAATTCATATATATGATAGAGGCAACAGCATTGTGTCTGGTT 1371
Ssty2|NT_161875.2|A|               CCCATCAGGAATTCATATATATGACAGAGGCAACAGCATTGTGTCTGGCG 1367
Ssty2|NT_165790.1|A|               CCCATCAGGAATTCATATATATGACAGAGGCAACAGCATTGTGTCTGGCG 1374
Ssty2|NT_165791.1|B|               CCCATCAGGAATTCATATATATGACAGAGGCAACAGCATTGTGTCTGGCG 1364
Ssty2|NT_161868.2|A|               CCCATCAGGAATTCATATATATGACAG---------CATTGTGTCTGGCG 1375
Ssty2|NT_165792.1|B|               CCCATCAGGAATTCATATATATGACAGAGGCAACAGCATTGTGTCTGGCG 1381
Ssty2|NT_161923.2|A|               CCCATCAGGAATTCATATATATGACAGAGGCAACAGCATTGTGTCTGGCG 1376
Ssty2|NT_161868.2|B|               CCCATCAGGAATTCATATATATGACAGAGGCAACAGCATTGTGTCTGGTT 1375
Ssty2|NT_165792.1|A|               CCCATCAGGAATTCATATATATGACAGAGGCAACAGCATTGTGTCTGGTT 1375
Ssty2|NT_161926.2|A|               CCCATCAGGAATTCATATATATGACAGAGGCAACAGCATTATGTCTGGTT 1371
Ssty2|NT_161892.2|A|               CCCATCAGGAATTCATATATATGATAGAGGCAACAGCATTCTGTCTGGTT 1372
Ssty2|NT_161924.2|A|               CCCATCAGGAATTCATATATATGACAGAGGCAACAGCATTGTGTCTGGTT 1381
Ssty2|NT_165790.1|B|REFERENCE      CCCATCAGGAATTCATATATATGACAGAGGCAACAGCATTGTGTCTGGTT 1371
Ssty2|NT_161879.2|A|               CCCATCAGGAATTCATATATATGACAGAGGCAACAGCATTGTGTCTGGTG 1372
Ssty2|NT_161875.2|B|               CCCATCAGGAATTCATGTATATGACAGAGGCAACAGCATTGTGTCTGGCG 1374
Ssty2|NT_165791.1|A|               CCCATCAGGAATTCATATATATGACAGAGGCAACAGCATTGTGTCTGGTT 1364
Ssty2|NT_161902.2|D|               CCCATCAGGAATTCATATATATGACAGAGGCAACAGCATTGTGTCTGGTG 1390
Ssty2|NT_165798.1|A|               ACCATCAGGAATTCATATATATGACAGAGGCAACAGCACTGTGTCTGGTT 1390
Ssty2|NT_161897.2|B|               ACCATCAGGAATTCATATATATGACAGAGGCAACAGCACTGTGTCTGGTT 1414
Ssty2|NT_165797.1|A|               TCCATCAGGAATTCATATATATGACAGAGGCAACAGCATTGTGTCTGGTT 1394
Ssty2|NT_161895.2|A|               CCCATCAGGAATTCATATATATGACAGAGGCAACAGCATTTTGTCTGGTT 1362
Ssty2|NT_161898.2|A|               ------AGTAACTCATATATATGACAGAGGCAACAGCATTGTGTCTGGTT 1351
Ssty2|NT_161902.2|C|               CCCATCAGGAAATCATATATATGACAGAGGCAACAGCTTTGTGTCTGGTT 1387
Ssty2|NT_161902.2|B|               CCCATCAGGAACTCATATATATGACAGAGGCAACAGCATTGTGTCTGGTG 1382
Ssty2|NT_161902.2|A|               CCCATCAGGAACTCATATATATGACAGAG-CTACAGCATTATGTCTGGTT 1392
                                         *  **  *** ****               *  * *******  

Orly|NT_161926.2|REFERENCE         TAAACAGGCAATACCTTCAATCCAAGGCAATGGGCAAGTATGATATTTGA 1486
Orly|NT_161892.2|                  TAAACAGGCAATACCTTCAATCCAAGGCAATGGGCAAGTATGATATTTGA 1516
Orly|NT_161879.2|                  TAAACAGGCAATACCTTCAATCCAAGGCAATGGGCAAGTATGATATTTGA 1507
Orly|NT_161868.2|                  TAAACAGGCAATACCTTCAATCCAAGGCAATGGGCAAGTATGATATTTGA 1497
Orly|NT_165792.1|                  TAAACAGGCAATACCTTCAATCCAAGGCAATGGGCAAGTATGATATTTGA 1508
Orly|NT_165790.1|                  TAAACAGGCAATACCCTCAATCCAAGGCAATGGGCAAGTATGATATTTGA 1513
Orly|NT_161875.2|                  TAAACAGGCAATACCTTCAATCCAAGGCAATGGGCAAGTATGATATTTGA 1502
Orly|NT_161924.2|                  TAAACAGGCAATACCTTCAATCCAAGGCAATGGGCAAGTATGATATTTGA 1517
Orly|NT_165791.1|                  TAAACAGGCAATACCTTCAATCCAAGGCAATGGGCAAGTATGATATTTGA 1492
Ssty1|NT_161885.2|A|               TAAACAGGCAATATCTTCAATCCAAGGCAATGGGCAAGTATGATATTTGA 1485
Ssty1|NT_161877.2|A|               TAAACAGGCAATATCTTCAATCCAAGGCAATGGGCAAGTATGATATTTGA 1483
Ssty1|NT_165794.1|A|               TAAACAGGCAATATCTTCAATCCAAGGCAATGGGCAAGTATGATATTTGA 1483
Ssty1|NT_165796.1|A|               TAAACAGGCAATATCTTCAATCCAAGGCAATGGGCAAGTATGATATTTGA 1482
Ssty1|NT_165793.1|A|               TAAACAGGCAATATCTTCAATCCAAGGCAATGGGCAAGTATGATATTTGA 1484
Ssty1|NT_161937.2|A|               TAAACAGGCAATATCTTCAATCCAAGGCAATGGGCAAGTATGATATTTGA 1483
Ssty1|NT_161923.2|A|               TAAACAGGCAATATCTTCAATCCAAGGCAATGGGCAAGTATGATATTTGA 1478
Ssty1|NT_161911.2|C|               TAAACAGGCAATACCTTCAATCCAAGGCAATGGGCAAGTATGATATTTGA 1469
Ssty1|NT_161906.2|B|               TAAACAGGCAATACCTTCAATCCAAGGCAATGGGCAAGTATGATATTTGA 1470
Ssty1|NT_165795.1|B|               TAAACAGGCAATACCTTCAATCCATGGCAATGGGCAAGTATGATATTTGA 1469
Ssty1|NT_161895.2|B|               TAAACAGGCAATATCTTCAATCCAAGGCAATGGGCAAGTATGATATTTGA 1476
Ssty1-inserted|NT_165790.1|        TAAACAGGCAATATCTTCAATCCAAGGCAATGGGCAAGTAT---ATTTGA 1660
Ssty1-inserted|NT_161877.2|        TAAACAGGCAATATCTTCAATCCAAGGCAATGGGCAAGTAT---ATTTGA 1658
Ssty1-inserted|NT_161924.2|        TAAACAGGCAATATCTTCAATCCAAGGCAATGGGCAAGTAT---ATTTGA 1657
Ssty1-inserted|NT_165792.1|        TAAACAGGCAATATCTTCAATCCAAGGCAATGGGCAAGTAT---ATTTGA 1645
Ssty1-inserted|NT_161868.2|        TAAACAGGCAATATCTTCAATCCAAGGCAATGGGCAAGTAT---ATTTGA 1661
Ssty1-inserted|NT_165794.1|        TAAACAGGCAATATCTTCAATCCAAGGCAATGGGCAAGTAT---ATTTGA 1660
Ssty1-inserted|NT_161892.2|        TAAACAGGCAATATCTTCAATCCAAGGCAATGGGCAAGTAT---ATTTGA 1666
Ssty1-inserted|NT_161875.2|        TAAACAGGCAATATCTTCAATCCAAGGCAATGGGCAAGTAT---ATTTGA 1669
Ssty1-inserted|NT_161879.2|        TAAACAGGCAATATCTTCAATCCAAGGCAATGGGCAAGTAT---ATTTGA 1666
Ssty1-inserted|NT_161928.2|        TAAACAGGCAATATCTTCAATCCAAGGCAATGGGCAAGTAT---ATTTGA 1662
Ssty1-inserted|NT_165791.1|        TAAACAGGCAATATCTTCAATCCAAGGCAATGGGCAAGTAT---ATTTGA 1658
Ssty1-inserted|NT_161926.2|        TAAACAGGCAATATCTTCAATCCAAGGCAATGGGCAAGTAT---ATTTGA 1664
Ssty1-inserted|NT_161906.2|        TAAACAGGCAATATCTTCAATCCAAGGCAATGGGCAAGTAT---ATTTGA 1664
Ssty1|NT_165795.1|A|               TAAACAGGAAATATCTTCAATCCAAGGCAATGGGCAAGTAT---ATTTGA 1473
Ssty1|NT_165795.1|C|               TAAACAGGCAATATCTTCAATCCAAGGCAATGGGCAAGTAT---ATTTGA 1463
Ssty1|NT_161904.2|D|               TAAACAGGCAATATCTTCAATCCAAGGCAATGGGCAAGTAT---ATTTGA 1467
Ssty1|NT_161902.2|A|               TAAACAGGCAATATCTTCAATCCAAGGCAATGGGCAAGTAT---ATTTGA 1467
Ssty1|NT_161904.2|C|               TAAACAGGCAATATCTTCAATCCAAGGCAATGGGCAAGTAT---ATTTGA 1463
Ssty1|NT_161904.2|B|               TAAACAGGCAATATCTTCAATCCAAGGCAATGGGCAAGTAT---ATTTGA 1467
Ssty1|NT_161904.2|A|REFERENCE      TAAACAGGCAATATCTTCAATCCAAGGCAATGGGCAAGTAT---ATTTGA 1467
Ssty1|NT_161911.2|A|               TAAACAGGCAATATCTTCAATCCAAGGCAATGGGCAAGTAT---ATTTGA 1467
Ssty1|NT_161906.2|C|               TAAACAGGCAATATCTTCAATCCAAGGCAATGGGCAAGTAT---ATTTGA 1456
Ssty1|NT_161911.2|B|               TAAACAGGCAATATCTTCAATCCAAGGCAATGGGCAAGTAT---ATTTGA 1464
Ssty1|NT_161906.2|A|               TAAACAGGCAATATCTTCAATCCAAGGCAATGGGCAAGTAT---ATTTGA 1467
Ssty1|NT_161895.2|A|               TAAACAGGCAATATCTTCAATCCAAGGCAATGGGCAAGTAT---ATTTGA 1460
Ssty2|NT_161919.2|A|               TAAACGGGCAAGATCTTCAGTCCCAGGCAATGGGCAAGTATGATATATGA 1434
Ssty2|NT_161897.2|A|               TAAACGGGCAAGATCTTCAGTCCCAGGCAATGGGCAAGTATGATATATGA 1440
Ssty2|NT_161937.2|A|               TAAATGGGCAAGATCTTCAGTCCCAGGCAATGGGCAAGTATGATATTTGA 1424
Ssty2|NT_161895.2|B|               TAAACTGGCAAGATCTTCAGTCCCAGGCAATAAGCAAGTATGATATTTGA 1434
Ssty2|NT_161898.2|B|               TAAACTGGCAAGATCTTCAGTCCCAGGCAATAAGCAAGTATGATATTTGA 1434
Ssty2|NT_161902.2|E|               TAAACATGCAAGATCTTCAGTCCCAGGCAATGAGCAAGTATGATATTTGA 1421
Ssty2|NT_161875.2|A|               TAAACGGGCAAGATCTTCAGTCCCAGGCAATGGGCAAGTATGATATTTGA 1417
Ssty2|NT_165790.1|A|               TAAACGGGCAAGATCTTCAGTCCCAGGCAATGGGCAAGTATGATATTTGA 1424
Ssty2|NT_165791.1|B|               TAAACGGGCAAGATCTTCAGTCCCAGGCAATGGGCAAGTATGATATTTGA 1414
Ssty2|NT_161868.2|A|               TAAACGGGCAAGATCTTCAGTCCCAGGCAATGGGCAAGTATGATATTTGA 1425
Ssty2|NT_165792.1|B|               TAAACGGGCAAGATCTTCAGTCCCAGGCAATGGGCAAGTATGATATTTGA 1431
Ssty2|NT_161923.2|A|               TAAACGGGCAAGATCTTCAGTCCCAGGCAATGGGCAAGTATGATATTTGA 1426
Ssty2|NT_161868.2|B|               TAAACGGGCAAGATCTTCAGTCCCAGGCAATGAGCAAGTATGATATTTGA 1425
Ssty2|NT_165792.1|A|               TAAACGGGCAAGATCTTCAGTCCCAGGCAATGAGCAAGTATGATATTTGA 1425
Ssty2|NT_161926.2|A|               TAAACGGGCAAGATCTTCAGTCCCAGGCAATGAGCAAGTATGATATTTGA 1421
Ssty2|NT_161892.2|A|               TAAACGGGCAAGATCTTCAGTCCCAGGCAATGAGCAAGTATGATATTTGA 1422
Ssty2|NT_161924.2|A|               TAAACGGGCAAGATCTTCAGTCCCAGGCAATGAGCAAGTATGATATTTGA 1431
Ssty2|NT_165790.1|B|REFERENCE      TAAACGGGCAAGATCTTCAGTCCCAGGCAATGAGCAAGTATGATATTTGA 1421
Ssty2|NT_161879.2|A|               TAAACGGGCAAGATCTTCAGTCCCAGGCAATGAGCAAGTATGATATTTGA 1422
Ssty2|NT_161875.2|B|               TAAACGGGCAAGATCTTCAGTCCCAGGCAATGGGCAAGTATGATATTTGA 1424
Ssty2|NT_165791.1|A|               TAAACGGGCAAGATCTTCAGTCCCAGGCAATAAGCAAGTATGATATTTGA 1414
Ssty2|NT_161902.2|D|               TAAACAGGCAAGATCTTTAGTCTCAGGCAATGGGCAAGTATGATATTTGA 1440
Ssty2|NT_165798.1|A|               TAAACAGGCAAGATCTTCAGTCCCAGGCAATGGGCAAGTATGATATTTGA 1440
Ssty2|NT_161897.2|B|               TAAACAGGCAAGATCTTCAGTCCCAGGCAATGGGCAAGTATGATATTTGA 1464
Ssty2|NT_165797.1|A|               TAAACAGGCAAGATCTTCAGTCCCAGGCAATGGGCAAGTATGATATTTGA 1444
Ssty2|NT_161895.2|A|               TAAACAGGCACGATCTTCAGTCCCAGGCAATGGGCAAGTATGATATTTGA 1412
Ssty2|NT_161898.2|A|               TAAATAGGTAAGATCTTCAGTCC-AGGCAATGGGCAAGTATGATATTTGA 1400
Ssty2|NT_161902.2|C|               TAAACAGGTAAGATCTTCAGTCCCAGGCAATGGGCAAGTATGATATTTGA 1437
Ssty2|NT_161902.2|B|               TAAACGGGCAAGATCTTCAGTCCCAGGCTATGGGTAAGTATGATATTTGA 1432
Ssty2|NT_161902.2|A|               TAAACAGGCAATATCTTCAGTCCCAGGCTATGGGCAAGTATGATATTTGA 1442
                                   ****   * *  * * * * **   *** **  * ******   ** ***

Orly|NT_161926.2|REFERENCE         ACACAGAATGATACCCACAAGACATCTGCCCAGGGTTGGTGTGGTCTACC 1536
Orly|NT_161892.2|                  ACACAGAATGATACCCACAAGACATCTGCCCAGGGTTGGTGTGGTCTACC 1566
Orly|NT_161879.2|                  ACACAGAATGATACCCCCAAGACATCTGCCCAGGGTTGGTGTGGTCTACC 1557
Orly|NT_161868.2|                  ACACAGAATGATACCCACAAGACATCTGCCCAGGGTTGGTGTGGTCTACC 1547
Orly|NT_165792.1|                  ACACAGAATGATACCCACAAGACATCTGCCCAGGGTTGGTGTGGTCTACC 1558
Orly|NT_165790.1|                  ACACAGAATGATACCCACAAGACATCTGCCCAGGGTTGGTTTGGTCTACC 1563
Orly|NT_161875.2|                  ACACAGAATGATAACCACAAGACATCTGCCCAGGGTTGGTGTGGTCTACC 1552
Orly|NT_161924.2|                  ACACAGAATGATACCCACAAGACATCTGCCCAGGGTTGGTGTGGTCTACC 1567
Orly|NT_165791.1|                  ACACAGAATGATACCCACAAGACATCTGCCCAGGGTTGGTGTGGTCTACC 1542
Ssty1|NT_161885.2|A|               ACACAGAATGTTACCCACAAGACATCTGCCCAGGGTTGGTGTGGTCTACC 1535
Ssty1|NT_161877.2|A|               ACACAGAATGTTACCCACAAGACATCTGCCCAGGGTTGGTGTGGTCTACC 1533
Ssty1|NT_165794.1|A|               ACACAGAATGTTACCCACAAGACATCTGCCCAGGGTTGGTGTGGTCTACC 1533
Ssty1|NT_165796.1|A|               ACACAGAATGTTACCCACAAGACATCTGCCCAGGTTTGGTGTGGTCTACC 1532
Ssty1|NT_165793.1|A|               ACACAGAATGTTACCCACAAGACATCTGCCCAGGTTTGGTGTGGTCTACC 1534
Ssty1|NT_161937.2|A|               ACACAGAATGTTACCCACAAGACATCTGCCCAGGGTTGGTGTTGTCTACC 1533
Ssty1|NT_161923.2|A|               ACACAGAATGTTACCCACAAGACATCTGCCCAGGTTTGGTGTTGTCTACC 1528
Ssty1|NT_161911.2|C|               ACACAGAATGATACCCACAAGACATCTGCCCAGGGTTGGTGTGGTCTACC 1519
Ssty1|NT_161906.2|B|               ACACAGAATGATACCCACAAGACATCTGCCCAGGGTTGGTGTGGTCTACC 1520
Ssty1|NT_165795.1|B|               ACACAGAATGATACCCACAAGACATCTGCCCAGGGTTGGTGTGGTCTACC 1519
Ssty1|NT_161895.2|B|               ACACAGAATGATACCCACAAGACATCTGCCCAGGGTTGGTGTGGTCTACC 1526
Ssty1-inserted|NT_165790.1|        ACACAGAATGATAGCCACAAGACATCTGCCTGGGTTTGGTATGGTATACC 1710
Ssty1-inserted|NT_161877.2|        ACACAGAATGATAGCCACAAGACATCTGCCTGGGTTTGGTATGGTATACC 1708
Ssty1-inserted|NT_161924.2|        ACACAGAATGATAGCCACAAGACATCTGCCTGGGTTTGGTATGGTATACC 1707
Ssty1-inserted|NT_165792.1|        ACACAGAATGATAGCCACAAGACATCTGCCTGGGTTTGGTATGGTATACC 1695
Ssty1-inserted|NT_161868.2|        ACACAGAATGATAGCCACAAGACATCTGCCTGGGTTTGGTATGGTATACC 1711
Ssty1-inserted|NT_165794.1|        ACACAGAATGATAGCCACAAGACATCTGCCTGGGTTTGGTATGGTATACC 1710
Ssty1-inserted|NT_161892.2|        ACACAGAATGATAGCCACAAGACATCTGCCTGGGTTTGGTATGGTATACC 1716
Ssty1-inserted|NT_161875.2|        ACACAGAATGATAGCCACAAGACATCTGCCTGGGTTTGGTATGGTATACC 1719
Ssty1-inserted|NT_161879.2|        ACACAGAATGATAGCCACAAGACATCTGCCTGGGTTTGGTATGGTATACA 1716
Ssty1-inserted|NT_161928.2|        ACACAGAATGATAGCCACAAGACATCTGCCTGGGTTTGGTATGGTATACC 1712
Ssty1-inserted|NT_165791.1|        ACACAGAATGATAGCCACAAGACATCTGCCTGGGTTTGGTATGGTATACC 1708
Ssty1-inserted|NT_161926.2|        ACACAGAATGATAGCCACAAGACATCTGCCTGGGTTTGGTATGGTATACC 1714
Ssty1-inserted|NT_161906.2|        ACACAGAATGATAGCCACAAGACATCTGCCTGGGTTTGGTGTGGTATACC 1714
Ssty1|NT_165795.1|A|               ACACAGAATGATAGCCACAAGACATCTGCCTGGGTTTGGTGTGGTATACC 1523
Ssty1|NT_165795.1|C|               ACACAGAATGATAGCCACAAGACATCTGCCTGGGTTTGGTGTGGTATACC 1513
Ssty1|NT_161904.2|D|               ACACAGAATGATAGCCACAAGACATCTGCCTGGGTTTGGTGTGGTATACC 1517
Ssty1|NT_161902.2|A|               ACACAGAATGATAGCCACAAGACATCTGCCTGGGTTTGGTGTGGTATACC 1517
Ssty1|NT_161904.2|C|               ACACAGAATGATAGCCACAAGACATCTGCCTGGGTTTGGTGTGGCATACC 1513
Ssty1|NT_161904.2|B|               ACACAGAATGATAGCCACAAGACATCTGCCTGGGTTTGGTGTGGTATACC 1517
Ssty1|NT_161904.2|A|REFERENCE      ACACAGAATGATAGCCACAAGACATCTGCCTGGGTTTGGTGTGGTATACC 1517
Ssty1|NT_161911.2|A|               ACACAGAATGATAGCCACAAGACATCTGCCTGGGTTTGGTGTGGTATACC 1517
Ssty1|NT_161906.2|C|               ACACAGAATGATAGCCACAAGACATCTGCCTGGGTTTGGTGTGGTATACC 1506
Ssty1|NT_161911.2|B|               ACACAGAATGATAGCCACAAGACATCTGCCTGGGTTTGGTGTGGTATACC 1514
Ssty1|NT_161906.2|A|               ACACA--ATGATAGCCACAAGACATCTGCCTGGGTTTGGTGTGGTATACC 1515
Ssty1|NT_161895.2|A|               ACACAGAATGATAGCCACAAGACATCTGCCCAGGTTTGGTGTGGTATACC 1510
Ssty2|NT_161919.2|A|               AGAGAGAATGGAAGCCACA--------------AGACAGTGTGATCTACC 1470
Ssty2|NT_161897.2|A|               AGAGAGAATGGAAGCCACA--------------AGACAGTGTGATCTACC 1476
Ssty2|NT_161937.2|A|               AGAG--AATGGAAGCCACA--------------AGACAGTGTGATCTACC 1458
Ssty2|NT_161895.2|B|               AGGG--AATGGAAGCCCCA--------------AGACAGTGTGATCTACC 1468
Ssty2|NT_161898.2|B|               AGGG--AATGGAAGCCCCA--------------AGACAGTGTGATCTACC 1468
Ssty2|NT_161902.2|E|               AGGG--AATGGAAGCCACA--------------TGACAGTGTGATCAACC 1455
Ssty2|NT_161875.2|A|               AGAG--AATGGAAGCCACTT-------------AGACAGTGTGATCTAGC 1452
Ssty2|NT_165790.1|A|               AGAG--AATGGAAGCCACTT-------------AGACAGTGTGATCTAGC 1459
Ssty2|NT_165791.1|B|               AGAG--AATGGAAGCCACTT-------------AGACAGTGTGATCTAGC 1449
Ssty2|NT_161868.2|A|               AGAG--AATGGAAGCCACTT-------------AGACAGTGTGATTTAGC 1460
Ssty2|NT_165792.1|B|               AGAG--AATGGAAGCCACTT-------------AGACAGTGTGATTTAGC 1466
Ssty2|NT_161923.2|A|               AGAG--AATGGAAGCCACTT-------------AGACAGTGTGATCTAGC 1461
Ssty2|NT_161868.2|B|               AGGG--AATGGAAGCCACA--------------AGACAGTGTGATCTACC 1459
Ssty2|NT_165792.1|A|               AGGG--AATGGAAGCCACACACA----------AGACAGTGTGATCTACC 1463
Ssty2|NT_161926.2|A|               AGGG--AATGGAAGCCACA--------------AGACAGTGTGATCTACC 1455
Ssty2|NT_161892.2|A|               AGGG--AATGGAAGCCCCA--------------AGACAGTGTGATCTACC 1456
Ssty2|NT_161924.2|A|               AGGG--AATGGAAGCCACA--------------AGACAGTGTGAACTACC 1465
Ssty2|NT_165790.1|B|REFERENCE      AGGG--AATGGAAGCCACA--------------AGACAGTGTGATCTACC 1455
Ssty2|NT_161879.2|A|               AGGG--AATGGAAGCCACA--------------AGACAGTGTGATCTACC 1456
Ssty2|NT_161875.2|B|               AGGG--AATGGAAGCCACA--------------AGACAGTGTGATCTAGC 1458
Ssty2|NT_165791.1|A|               AGGG--AATGGAAGCCACA--------------AGACAGTGTGATCTACC 1448
Ssty2|NT_161902.2|D|               AGAG--AATGGAAGCCACA--------------AGACAGTGTGATCTACC 1474
Ssty2|NT_165798.1|A|               AGAG--AATGGAAGCCACA--------------AGACAGTGTGATCTAGC 1474
Ssty2|NT_161897.2|B|               AGAG--AATGGAAGCCACA--------------AGACAGTGTGATCTAGC 1498
Ssty2|NT_165797.1|A|               AGAG--AATGGAAGCCACA--------------AGACAGTGTGATCTAGC 1478
Ssty2|NT_161895.2|A|               AGAG--AATGGAAGCCATA--------------AGACAGTGTAATCTAGC 1446
Ssty2|NT_161898.2|A|               AGAGAGAATGGAAGCCACA--------------AGACAGTGTGATCTACC 1436
Ssty2|NT_161902.2|C|               AGAGAGAATGGAAGCCACA--------------AGACAGGGTGATCTACC 1473
Ssty2|NT_161902.2|B|               AGAGGGAATGGAAGTCATA--------------AGACAGTGTGATCTACC 1468
Ssty2|NT_161902.2|A|               AGAGAGAATGGAAGCCACA--------------AGACAGTGTGATCTACC 1478
                                   *      ***  *  *                      *  *     *  

Orly|NT_161926.2|REFERENCE         ACACCAGGGCTACAGCCATGTAGAAGACAATACCTCTGAA-GAGTCTTAG 1585
Orly|NT_161892.2|                  ACACCAGGGCTACAGCCATGTAGAAGACAATACCTCTGAA-GAGTCTTAG 1615
Orly|NT_161879.2|                  ACACCAGGGCTACAGCCATGTAGAAGACAATACCTCTGAA-GAGTCTTAG 1606
Orly|NT_161868.2|                  ACACCAGGGCTACAGCCATGTAGAAGACAATACCTCTGAA-GAGTCTTAG 1596
Orly|NT_165792.1|                  ACACCAGGGCTACAGCCATGTAGAAGACAATACCTCTGAA-GAGTCTTAG 1607
Orly|NT_165790.1|                  ACACCAGGGCTACAGCCATGTAGAAGACAATACCTCTGAA-GAGTCTTAG 1612
Orly|NT_161875.2|                  ACACCAGGGCTACAGCCATGTAGAAGACAATACATCTGAA-GAGTCTTAG 1601
Orly|NT_161924.2|                  ACACCAGGGCTACAGCCATGTAGAAGACAATACCTCTGAA-GAGTCTTAG 1616
Orly|NT_165791.1|                  ACACCAGGGCTACAGCCATGTAGAAGACAATACCTCTGAA-GAGTCTTAG 1591
Ssty1|NT_161885.2|A|               ACACCAGGGCTACAGCCATGTAGAAGACAATACCTCTGAA-GAGTCTTAG 1584
Ssty1|NT_161877.2|A|               ACACCAGGGCTACAGCCATGTAGAAGACAATACCTCTGAA-GAGTCTTAG 1582
Ssty1|NT_165794.1|A|               ACACCGGGGCTACAGCCATGTAGAAGACAATACCTCTGAA-GAGTCTTAG 1582
Ssty1|NT_165796.1|A|               ACACCAGGGCTACAGCCATGTAGAAGACAATACCTCTGAA-GGGTCTTAG 1581
Ssty1|NT_165793.1|A|               ACACCAGGGCTACAGCCATGTAGAAGACAATACCTCTGAA-GGGTCTTAG 1583
Ssty1|NT_161937.2|A|               ACACCAGGGCTACAGCCATGTAGAAGACAATACCTCTGAA-GAGTCTTAG 1582
Ssty1|NT_161923.2|A|               ACACCAGGGCTACAGCCATGTAGAAGACAATACCTCTGAA-GAGTCTTAG 1577
Ssty1|NT_161911.2|C|               ACACCAGGGCTACAGCCATGTAGAAGACAATACCTCTGAA-GAGGCTTAA 1568
Ssty1|NT_161906.2|B|               ACACCAGGGCTACAGCCATGTAGAAGACAATACCTCTGAA-GAGGCTTAA 1569
Ssty1|NT_165795.1|B|               ACACCAGGCCTACAGCCATGTAGAAGACAATAACTCTGAA-GAGGCTTAA 1568
Ssty1|NT_161895.2|B|               ACACCAGGGCTACAGCCATGTAGAAGACAATACCTCCGAA-GAGGCTTAG 1575
Ssty1-inserted|NT_165790.1|        ACAGCAAGGCTACAGCCATGTAGAAGAAAATACCTTTGAA-GAGGCTTAG 1759
Ssty1-inserted|NT_161877.2|        ACAGCAAGGCTACAGCCATGTAGAAGAAAATACCTTTGAA-GAGGCTTAG 1757
Ssty1-inserted|NT_161924.2|        ACAGCAAGGCTACAGCCATGTAGAAGAAAATACCTTTGAA-GAGGCTTAG 1756
Ssty1-inserted|NT_165792.1|        ACAGCAAGGCTACAGCCATGTAGAAGAAAATACCTTTGAA-GAGGCTTAG 1744
Ssty1-inserted|NT_161868.2|        ACAGCAAGGCTACAGCCATGTAGAAGAAAATACCTTTGAA-GAGGCTTAG 1760
Ssty1-inserted|NT_165794.1|        ACAGCAAGGCTACAGCCATGTAGAAGAAAATACCTTTGAA-GAGGCTTAG 1759
Ssty1-inserted|NT_161892.2|        ACAGCAAGGCTACAGCCATGTAGAAGAAAATACCTTTGAA-GAGGCTTAG 1765
Ssty1-inserted|NT_161875.2|        ACAGCAAGGCTACAGCCATGTAGAAGAAAATACCTTTGAA-GAGGCTTAG 1768
Ssty1-inserted|NT_161879.2|        ACAGCAAGGCTACAGCCATGTAGAAGAAAATACCTTTGAA-GAGGCTTAG 1765
Ssty1-inserted|NT_161928.2|        ACAGCAAGGCTACAGCCATGTAGAAGAAAATACCTTTGAA-GAGGCTTAG 1761
Ssty1-inserted|NT_165791.1|        ACAGCAAGGCTACAGCCATGTAGAAGAAAATACCTTTGAA-GAGGCTTAG 1757
Ssty1-inserted|NT_161926.2|        ACAGCAAGGCTACAGCCATGTAGAAGAAAATACCTTTGAA-GAGGCTTAG 1763
Ssty1-inserted|NT_161906.2|        ACAGCAAGGCTACAGCCATGTAGAAGAAAATACCTTTGAA-GAGGCTTAG 1763
Ssty1|NT_165795.1|A|               ACAGCAAGGCTACAGCCATGTAGAAGAAAATACCTTTGAA-GAGACTTAG 1572
Ssty1|NT_165795.1|C|               ACAGCAAGGCTACAGCCATGTAGAAGAAAATACCTTTGAA-GAGGCTTAG 1562
Ssty1|NT_161904.2|D|               ACAGCAAGGCTACAGCCATGTAGAAGAAAATACCTTTGAA-GAGGCTTAG 1566
Ssty1|NT_161902.2|A|               ACAGCAAGGCTACAGCCATGTAGAAGAAAATACCTTTGAA-GAGGCTTAG 1566
Ssty1|NT_161904.2|C|               ACAGCAAGGCTACAGCCATGTAGAAGAAAATACCTTTGAA-GAGGCTTAG 1562
Ssty1|NT_161904.2|B|               GCAGCAAGGCTACAGCCATGTAGAAGAAAATACCTTTGAA-GAGGCTTAG 1566
Ssty1|NT_161904.2|A|REFERENCE      ACAGCAAGGCTACAGCCATGTAGAAGAAAACACCTTTGAA-GAGGCTTAG 1566
Ssty1|NT_161911.2|A|               ACAGCAAGGCTACAGCCATGTAGAAGAAAATACCTTTGAA-GAGGCTTAG 1566
Ssty1|NT_161906.2|C|               ACAGCAAGGCTACAGCCATGTAGAAGAAAATACCTTTGAA-GAGGCTTAG 1555
Ssty1|NT_161911.2|B|               ACAGCAAGGCTACAGCCATGTAGAAGAAAATACCTTTGAA-GAGGCTTAG 1563
Ssty1|NT_161906.2|A|               GCAGCAAGGCTACAGCCATGTAGAAGAAAATACCTTTGAA-GAGGCTTAG 1564
Ssty1|NT_161895.2|A|               ACAGCATGGCTATAGCCATGTAGAAGAAAATACCTTTGAATGAGGCTTAG 1560
Ssty2|NT_161919.2|A|               AAAACAGGTCTACAGCCAGGTAGAAGACAATACCTCTGAA-GACTCTGAG 1519
Ssty2|NT_161897.2|A|               AAAACAGGTCTACAGCCAGGTAGAAGACAATACCTCTGAA-GACTCTGAG 1525
Ssty2|NT_161937.2|A|               ACAAAAGGTCTACAGCCAGGTAGAAGACAATACCTCTGAA-GAGTCTGAG 1507
Ssty2|NT_161895.2|B|               ACAACAGGTCTACAGCCAGGTAGAAGACAATACCTCTGAA-GAGTCTGAG 1517
Ssty2|NT_161898.2|B|               ACAACAGGTCTACAGCCAGGTAGAAGACAATACCTCTGAA-GAGTCTGAG 1517
Ssty2|NT_161902.2|E|               ACAATAGGTCTACAGCCAGGTAGAAGACAATACCTCTGAA-GAGTCTGAG 1504
Ssty2|NT_161875.2|A|               ACAACAGGTCTACAGCCAGGTAGAAGACAATACCTCTGAA-GAGTCTGAG 1501
Ssty2|NT_165790.1|A|               ACAACAGGTCTACAGCCAGGTAGAAGACAATACCTCTGAA-GAGTCTGAG 1508
Ssty2|NT_165791.1|B|               ACAACAGGTCTACAGCCAGGTAGAAGACAATACCTCTGAA-GAGTCTGAG 1498
Ssty2|NT_161868.2|A|               ACAACAGGTCTACAGCCAGGTAGAAGACAATACCTCTGAA-GAGTCTGAG 1509
Ssty2|NT_165792.1|B|               ACAACAGATCTACAGCCAGGTAGAAGACAATACCTCTGAA-GAGTCTGAG 1515
Ssty2|NT_161923.2|A|               ACAACAGGTCTACAGCCAGGTAGAAGACAATACCTCTGAA-GAGTCTGAG 1510
Ssty2|NT_161868.2|B|               ACAACAGGTCTACAGCCAGGTAGAAGACAATACATCTGAA-GAGTCTGAG 1508
Ssty2|NT_165792.1|A|               ACAACAGGTCTACAGCCAGGTAGAAGACAATACATCTGAA-GAGTCTGAG 1512
Ssty2|NT_161926.2|A|               ACAACAGGTCTACAGCCAGGTAGAAGACAATACATCTGAA-GAGTCTGAG 1504
Ssty2|NT_161892.2|A|               ACAACAGGTCTACAGCCAGGTAGAAGACAATACATCTGAA-GAGTCTGAG 1505
Ssty2|NT_161924.2|A|               ACAACAGGTCTACAGCCAGGTAGAAGACAATACATCTGAA-GAGTCTGAG 1514
Ssty2|NT_165790.1|B|REFERENCE      ACAACAGGTCTACAGCCAGGTAGAAGACAATACATCTGAA-GAGTCTGAG 1504
Ssty2|NT_161879.2|A|               ACAACAGGTCTACAGCCAGGTAGAAGACAATACATCTGAA-GAGTCTGAG 1505
Ssty2|NT_161875.2|B|               ACAACAGGTCTACAGCCAGGTAGAAGACAATACATCTGAA-GAGTCTGAG 1507
Ssty2|NT_165791.1|A|               ACAACAGGTCTACAGCCAGGTAGAAGACAATACTTCTGAA-GAGTCTGAG 1497
Ssty2|NT_161902.2|D|               ACACCAGGTCTACAGCCAGGTAGAAGACAGTACCTCTGAA-GGGTCTGAG 1523
Ssty2|NT_165798.1|A|               ACAACAGGTCTACAGCCAGGTAGAAGACAACACCTCTGAA-GAGTCTGAG 1523
Ssty2|NT_161897.2|B|               ACAACAGGTCTACAGCCAGGTAGAAGACAACACCTCTGAA-GAGTCTGAG 1547
Ssty2|NT_165797.1|A|               ACAACAGGTCTACAGCCAGGTAGAAGACAACACCTCTGAA-GAGTCTGAG 1527
Ssty2|NT_161895.2|A|               ACAACAGGTCTACAGCCAGGTAAAAGACAATACCTCTGAA-GAGTCTGAG 1495
Ssty2|NT_161898.2|A|               AAAACAGGTCTACAGCCAGGTAGAAGACAATACCTCTGAA-GAGTCTGAG 1485
Ssty2|NT_161902.2|C|               AAAACAGGTCTACAGCCAGGTAGAAGACAATACCTCTGAA-GAGTCTGAG 1522
Ssty2|NT_161902.2|B|               ACAACAGGTCTACATCCAGGTAGAAGACAATACCTCTGAA-GAGTCTGAG 1517
Ssty2|NT_161902.2|A|               AAAACAGGTCTACAGCCAGGTAAAAGACCATACCTCTGAA-GAGTCTGAG 1527
                                                          
